# Supplementary material for: Integrated Proteomic and Transcriptomic-Based Approaches to Identifying Signature Biomarkers and Pathways for Elucidation of Daoy and UW228 Subtypes
Source: Proteomes. 2017 Feb 3;5(1):5. doi: 10.3390/proteomes5010005 (PMC5372226; doi:10.3390/proteomes5010005)
Supplement: Supplementary file 1 [file proteomes-05-00005-s001.zip]

Archive with 4 entries (4 files):
- Supplemental Table S3.xlsx
- Supplemental Table S4.xlsx
- Supplemental Table S1.xlsx
- Supplemental Table S2.xlsx
