# Supplementary material for: Integrated Proteomic and Transcriptomic-Based Approaches to Identifying Signature Biomarkers and Pathways for Elucidation of Daoy and UW228 Subtypes
Source: Proteomes. 2017 Feb 3;5(1):5. doi: 10.3390/proteomes5010005 (PMC5372226; doi:10.3390/proteomes5010005)
Supplement: Supplementary file 1 [file proteomes-05-00005-s001.zip › Supplemental Table S3.xlsx]

## Sheet: Overexpressed Proteins in UW228
Proteins overexpressed in UW228, relative to Daoy
Accession	Gene Name	Description	Chromosome	Number of Unique Peptides										Fold Change
				UW228_1	UW228_2	UW228_3	UW228_Ave		Daoy_1	Daoy_2	Daoy_3	Daoy_Ave
P08123	AHNAK2	AHNAK Nucleoprotein 2	14q32	26	22	18	22		0	0	0	0		22
P02461	COL12A1	Collagen Type XII Alpha 1	6q14	27	18	19	21.3333		0	0	0	0		21.33
P05997	LCP1	Lymphocyte Cytosolic Protein 1 (Plastin-2)	13q14	10	10	8	9.33333		1	0	1	0.67		13.9303
P12107	UTRN	Utrophin (Dystrophin-Related Protein 1 )	6q24	12	14	10	12		1	1	1	1		12
Q99715	COL5A2	Collagen Type V Alpha 2	2q32	9	9	6	8		1	1	0	0.67		11.9403
P39060	L1CAM (CD171)	L1 Cell Adhesion Molecule	Xq28	10	13	8	10.3333		0	0	0	0		10.33
P43121	MCAM	Melanoma Cell Adhesion Molecule	11q23	10	11	10	10.3333		1	0	1	0.666667
P08648	VCAN	Versican	5q14	8	5	6	6.33333		1	1	0	0.67		9.45274
O15427	COL11A1	Collagen Type XI Alpha 1	1p21	10	6	7	7.66667		0	0	0	0		7.67
P11047	LRP1	Low-density lipoprotein receptor-related protein 1	12q13	17	11	13	13.6667		3	2	1	2		6.83333
P02511	CALB2	Calbindin 2	16q22	3	5	5	4.33333		1	1	0	0.67		6.46766
O00468	CC2D1A	Coiled-Coil And C2 Domain Containing 1A	19p13	5	3	4	4		1	1	0	0.67		5.97015
P13611	COL1A2	Collagen Type I Alpha 2	7q21	20	21	18	19.6667		3	4	3	3.33333		5.9
P13796	MYLK	Myosin Light Chain Kinase	3q21	7	5	4	5.33333		0	0	0	0		5.33
P22676	CRYAB	Crystallin Alpha B	11q23	5	5	4	4.66667		0	0	0	0		4.67
P32004	AGRN	Agrin	1p36	6	4	2	4		0	0	0	0		4
P43121	LAMC1	Laminin Subunit Gamma 1	1q25	10	11	9	10		3	3	2	2.66667		3.75
Q9NR31	SLC16A3	Solute Carrier Family 16 Member 3	17q25	4	3	3	3.33333		0	0	0	0		3.33
P46821	COL18A1 (Endostatin)	Collagen Type XVIII Alpha 1	21q22	5	2	3	3.33333		0	0	0	0		3.33
P46939	MAP1B	Microtubule-associated protein 1B	5q13	22	18	16	18.6667		6	7	4	5.66667		3.29412
P80723	ITGA5	Integrin Subunit Alpha 5	12q13	8	7	8	7.66667		2	3	2	2.33333		3.28571
Q07954	CSPG4	Chondroitin sulfate proteoglycan 4	15q24	13	9	7	9.66667		3	4	2	3		3.22222
Q15746	SAR1A	Secretion Associated Ras Related GTPase 1A	10q22	2	3	2	2.33333		1	1	1	1		2.33333
Q3KQU3	COL3A1	Collagen Type III Alpha 1	2q32	11	11	14	12		4	7	5	5.33333		2.25
Q6P1N0	MAP7D1	MAP7 domain-containing 1	1p34	9	6	4	6.33333		4	2	3	3		2.11111
Q01995	TAGLN	Transgelin	11q23	14	13	15	14		6	7	6	6.33333		2.21053
P80723	BASP1	Brain Abundant Membrane Attached Signal Protein 1	5p15	9	8	10	9		4	6	5	5		1.8

## Sheet: Transcript Level
Transcript Levels for Proteins Overexpressed in UW228, relative to Daoy
Accession	Gene Name	Description	Chromosome	Transcript Level (RPKM)				Transcript Level (RPKM)			Fold Change (UW228/Daoy)
				UW228_1	UW228_2	UW228_Ave		Daoy_1	Daoy_2	Daoy_Ave
Q8IVF2	AHNAK2	AHNAK Nucleoprotein 2	14q32	55.64	63.89	59.765		1.304	1.646	1.475	40.5186
Q99715	COL12A1	Collagen Type XII Alpha 1	6q14	82.154	68.02	75.087		1.039	2.41	1.7245	43.5413
P13796	LCP1	Lymphocyte Cytosolic Protein 1 (Plastin-2)	13q14	87.06	77.91	82.485		3.63	2.9	3.265	25.2634
P46939	UTRN	Utrophin (Dystrophin-Related Protein 1 )	6q24	11.13	8.58	9.855		2.54	4.86	3.7	2.66351
P05997	COL5A2	Collagen Type V Alpha 2	2q32	90.22	83.96	87.09		23.81	34.6	29.205	2.98202
P32004	L1CAM (CD171)	L1 Cell Adhesion Molecule	Xq28	274.93	373.614	324.272		0.925	1.373	1.149	282.221
P43121	MCAM	Melanoma Cell Adhesion Molecule	11q23	39.65	34.29	36.97		51.61	72.17	61.89	0.59735
P13611	VCAN	Versican	5q14	73.913	52.367	63.14		6.205	11.246	8.7255	7.23626
P12107	COL11A1	Collagen Type XI Alpha 1	1p21	145.82	130.55	138.185		0.154	0.302	0.228	606.075
Q07954	LRP1	Low-density lipoprotein receptor-related protein 1	12q13	79.86	80.09	79.975		9.24	14.51	11.875	6.73474
P22676	CALB2	Calbindin 2	16q22	96.25	146.45	121.35		1.84	0.86	1.35	89.8889
Q6P1N0	CC2D1A	Coiled-Coil And C2 Domain Containing 1A	19p13	15.015	15.113	15.064		18.93	18.5	18.715	0.804916
P08123	COL1A2	Collagen Type I Alpha 2	7q21	923.08	1139.72	1031.4		35.524	44.8	40.162	25.681
Q15746	MYLK	Myosin Light Chain Kinase	3q21	157.49	194.49	175.99		4.268	5.229	4.7485	37.0622
P02511	CRYAB	Crystallin Alpha B	11q23	364.414	512.78	438.597		0.53	0.95	0.74	592.699
O00468	AGRN	Agrin	1p36	166.334	168.916	167.625		26.455	39.485	32.97	5.08417
P11047	LAMC1	Laminin Subunit Gamma 1	1q25	105.96	104.72	105.34		28.705	38.293	33.499	3.14457
O15427	SLC16A3	Solute Carrier Family 16 Member 3	17q25	236.607	386.316	311.462		10.473	10.223	10.348	30.0987
P39060	COL18A1 (Endostatin)	Collagen Type XVIII Alpha 1	21q22	198.46	236.83	217.645		5.223	5.492	5.3575	40.6244
P46821	MAP1B	Microtubule-associated protein 1B	5q13	54.39	59.48	56.935		14.834	13.956	14.395	3.95519
P08648	ITGA5	Integrin Subunit Alpha 5	12q13	255.181	291.076	273.129		40.818	47.816	44.317	6.16306
Q6UVK1	CSPG4	Chondroitin sulfate proteoglycan 4	15q24	18.98	20.59	19.785		6.22	7.45	6.835	2.89466
Q9NR31	SAR1A	Secretion Associated Ras Related GTPase 1A	10q22	41.083	39.213	40.148		27.82	29.64	28.73	1.39742
P02461	COL3A1	Collagen Type III Alpha 1	2q32	215.11	220.479	217.795		135.84	172.83	154.335	1.41118
Q3KQU3	MAP7D1	MAP7 domain-containing 1	1p34	107.42	120.15	113.785		54.98	44.24	49.61	2.29359
Q01995	TAGLN	Transgelin	11q23	247.85	460.05	353.95		27.86	26.69	27.275	12.9771
P80723	BASP1	Brain Abundant Membrane Attached Signal Protein 1	5p15	264.48	276.33	270.405		72.64	54.76	63.7	4.24498
