# Supplementary material for: Integrated Proteomic and Transcriptomic-Based Approaches to Identifying Signature Biomarkers and Pathways for Elucidation of Daoy and UW228 Subtypes
Source: Proteomes. 2017 Feb 3;5(1):5. doi: 10.3390/proteomes5010005 (PMC5372226; doi:10.3390/proteomes5010005)
Supplement: Supplementary file 1 [file proteomes-05-00005-s001.zip › Supplemental Table S4.xlsx]

## Sheet: Transcript Levels_Daoy
Transcript Levels_ Daoy (RPKM values ≥ 0.4)
Symbol	Length	Unique Reads	Coverage	RPKM
RPL41	593	372806	0.9781	4912.14
RPL38	411	311805	0.9927	4756.49
GAPDH	1425	1166313	0.9986	4586.45
ACTB	1852	1559372	1.0005	4332.87
RPS27	361	206838	0.9972	4181.01
RPS18	549	280895	0.9982	4120.49
BCYRN1	200	202141	0.99	3856.33
RPS2	962	530722	0.9979	3115.52
TGFBI	2805	1158607	0.9996	3085.54
EEF1A1	3528	1548771	0.996	3057.36
GNB2L1	1125	558342	0.9973	3043
RPLP1	512	255881	0.998	2956.75
RPL35	475	230397	0.9937	2760.34
RPL18A	671	301521	0.994	2734.51
RPL5	1035	412160	0.9961	2688.65
RPL11	644	263365	0.9876	2605.7
VIM	2151	785338	0.9963	2580.83
RPS11	646	257528	0.9675	2452.12
RPS15	531	219805	0.9944	2385.12
MTRNR2L2	1036	336630	0.9807	2332.26
RPL37A	434	148899	0.9908	2315.92
ACTG1	2123	815893	0.9892	2146.27
RPS25	514	111757	0.9961	2119.39
RPLP0	1289	443014	0.9884	2094.61
RPL35A	511	150746	0.9824	2090.5
RPS14	793	251283	0.9571	2037.2
RPL36	557	180149	0.9982	2006.16
RPL7A	890	297351	0.9978	1985.81
RPL4	1458	429143	0.9979	1951.72
RPS8	705	216304	0.9986	1920.1
RPLP2	511	154131	0.9863	1912.21
RPS16	603	178670	0.9917	1813.76
RPS5	755	217561	0.9934	1775.54
RPL24	579	138178	0.9948	1765.69
TMSB10	482	146513	0.9979	1759.23
RPS15A	554	148053	0.991	1743.94
TPT1	829	178252	0.9988	1733.54
RPL29	737	203628	0.9796	1716.81
RPS4X	956	242226	0.9969	1685.28
RPL30	571	148381	0.9527	1579.1
RPL12	674	166514	0.9896	1565.13
EEF1G	1552	350768	0.9968	1473.18
RPL13A	1196	251663	0.9866	1442.91
RPL6	1148	241859	0.9948	1404.08
EEF2	3163	626607	0.9991	1394.01
RPL8	967	221056	0.999	1390.69
RPS9	753	158960	0.9907	1386.6
RPL27	514	110903	0.9416	1324.84
RPL19	748	155507	0.984	1324.67
RPL9	842	175956	0.9988	1293.75
RPL23A	979	219291	0.9908	1280.28
RPL21	582	133392	0.988	1273.47
RPL10A	719	138400	0.9972	1255.47
RPL3	1348	250072	0.9993	1251.14
RPL18	893	192725	0.9832	1249.31
UBB	971	206875	0.999	1247.03
TUBB	2510	502500	0.9916	1242.11
PFN1	1365	277321	0.9949	1212.91
RPS6	829	136710	0.9988	1187.09
CFL1	1260	246092	0.9968	1173.31
RPS12	532	113195	0.9962	1163.56
RPL37	1586	275424	0.9786	1156.31
RPL7	866	143090	0.9781	1153.42
FTH1	1245	207750	0.9606	1112.3
RPL26	602	87496	0.9718	1081.62
RPS3	2187	356587	0.9584	1026.45
RPS29	1414	263408	0.9936	1020.1
RPS7	745	115395	0.9933	1006.64
PKM2	2853	487463	0.9944	996.468
TMSB4X	657	95457	0.9924	991.276
PPIA	2276	354236	0.9978	979.962
YWHAE	1860	280203	0.9866	962.836
LGALS1	586	110561	0.9983	958.687
ENO1	2567	413732	0.9969	938.987
RPL14	939	137787	0.9936	925.975
RPL39	439	64076	0.9795	924.339
TUBA1B	1771	259403	0.9684	922.774
RPS19	872	131222	0.9897	913.604
RPSA	1155	170947	0.9429	912.06
RPS13	529	74161	0.9849	898.858
S100A11	595	83736	0.9933	867.758
RPS28	401	52672	0.985	863.586
EIF5A	1355	190535	0.997	837.872
RPS20	1013	137434	0.9812	835.529
COL1A1	5927	745312	0.9995	832.135
ANXA2	1665	219573	0.973	816.069
RPL23	594	72172	0.9293	810.086
RPL32	1787	231061	0.9866	792.701
IFITM3	678	83655	0.9867	789.792
FN1	8815	691809	0.9986	783.614
HSP90AB1	2716	324579	0.9536	775.455
RPL10	2335	286435	0.4981	767.782
FTL	889	125503	0.9843	764.195
BTF3	1262	140395	0.9897	753.119
HSPA8	2331	344249	0.9914	709.487
PTMA	1223	138325	0.9984	690.198
MTRNR2L8	1290	115781	0.8899	680.406
MIF	561	75236	0.9982	673.964
RN7SL1	299	12286	0.9967	671.288
NPM1	1449	140923	0.9903	668.249
B2M	987	89268	0.9737	643.791
CALR	1929	184098	0.9964	639.787
PTMS	1150	133904	0.9991	619.904
TPM1	1797	180029	0.9989	607.894
RPL15	2860	266216	0.8161	604.056
YBX1	1561	151301	0.9872	601.642
RPS26	699	78516	0.9628	591.141
RPS10	813	80840	0.984	568.06
MFAP2	1124	93488	0.9991	561.374
EEF1B2	1128	108368	0.9982	550.677
TAGLN2	1608	145660	0.9956	547.566
IGFBP5	6333	408443	0.9998	533.759
NCRNA00188	1391	108910	0.9849	524.856
MT2A	466	23795	0.9871	523.666
FAU	579	49733	0.9965	521.175
CHCHD2	831	79312	0.9904	515.684
TPI1	1602	138835	0.9432	507.512
UBC	2594	169150	0.9942	496.864
ATP5B	1857	151061	0.9973	492.581
MYL6	827	70141	0.9807	492.135
RPL13	4672	383717	0.9784	487.559
RAN	1087	76790	0.9972	479.629
RPS21	418	39865	0.9952	473.477
RPL34	1003	72022	0.984	467.937
OAZ1	1146	85757	0.9948	456.444
ATP5J2	528	45758	0.9375	449.557
RPS3A	1581	105648	0.9412	447.166
COX7C	448	28998	0.9978	445.209
ATP5E	449	29930	0.9532	444.521
PABPC1	2869	183811	0.9972	443.516
UCHL1	1141	86302	0.9869	440.652
PSMB4	925	66651	0.9978	439.997
TPM4	2645	182298	0.9996	436.895
GSTP1	986	79855	0.9807	435.851
KRT18	1485	114094	0.9892	435.788
HNRNPA1	1941	112106	0.9979	434.047
RPL31	1129	73583	0.9531	422.366
MTRNR2L1	1555	101188	0.9968	418.556
HDGF	2397	160087	0.9954	406.917
RPL17	985	56434	0.9827	405.117
AP2M1	1958	122751	0.9928	403.125
RPS27A	1068	74775	0.9963	398.643
COX6B1	590	41974	0.9593	397.028
LGALS3BP	2277	129042	0.9912	395.569
EIF1	1326	73033	0.997	393.211
TIMP1	931	53800	0.9871	391.542
BSG	2107	128530	0.9563	391.291
COX6A1	593	39350	0.9528	389.838
GNAS	3784	215812	0.7334	388.338
DYNLL1	820	56919	0.9976	387.779
SNRPD2	882	64357	0.983	385.478
HMGN2	1989	122926	0.9915	381.603
NDUFS5	584	37846	0.9829	377.031
HSP90AA1	3887	236454	0.9954	371.646
NDUFA13	557	34172	0.9695	369.642
ATP5G2	1178	73832	0.9949	365.024
UBA52	2823	174720	0.9841	360.976
ALDOA	2408	148932	0.9817	360.283
HSPB1	914	57014	0.9989	359.893
COX5B	523	29964	0.9943	355.864
PHB2	1457	85637	0.9973	354.406
GABARAP	924	52864	0.9881	353.382
COX8A	521	28943	0.9846	353.189
TPM2	1327	74849	0.9992	347.285
SSR2	1152	64655	0.9766	347.033
ERH	801	44338	0.9938	340.912
RN7SL2	299	5476	0.9933	339.808
HNRNPC	3252	174449	0.9895	339.18
STMN1	2265	132729	0.9219	335.735
PSMB1	938	44277	0.9691	335.649
ATP5I	373	19737	0.9678	334.007
EIF3K	910	49256	0.9703	332.374
TUBB2C	1591	92486	0.9887	331.849
ZFP36L1	3887	150145	0.9982	330.113
KPNA2	2011	106484	0.9856	325.919
ZYX	2325	130108	0.9944	313.844
P4HB	2596	122794	0.9765	311.994
UQCRH	546	30254	0.9963	310.586
SLC25A3	1919	95878	0.9937	308.264
CAPNS1	1492	78753	0.994	306.398
TRMT112	612	29769	0.9886	304.157
GNG5	823	38780	0.9939	302.547
IGFBP4	2246	106405	0.992	302.338
EDF1	658	31950	0.9894	299.914
C12orf57	574	27924	0.9425	299.594
RPL28	4439	223066	0.9858	297.059
OST4	509	25191	0.9489	295.514
TRIM28	2989	146370	0.989	294.862
DPYSL3	5496	192407	0.9985	293.911
GPX4	1031	51240	0.9544	293.748
DAD1	711	34436	0.9958	292.831
COL6A1	4246	205152	0.9974	291.053
HNRNPA2B1	3702	138128	0.9986	290.44
SLC25A5	1351	61121	0.9386	289.639
HMGA1	2198	111167	0.9991	287.726
PCOLCE	1651	62229	0.997	286.736
SERPINH1	2333	102981	0.9743	286.077
HINT1	1069	55561	0.9878	285.093
PTTG1	728	34740	0.9918	282.205
CCL2	760	25993	0.9974	281.893
ANP32B	1617	65635	0.9784	281.759
EIF3F	1274	56640	0.9835	281.312
COL6A2	3461	162005	0.9962	278.202
LDHB	1539	62327	0.9987	276.395
EIF3G	1127	50758	0.9956	275.993
AP2S1	890	39535	0.9854	275.917
PRKCSH	2262	91963	0.9978	271.101
PCBP2	3187	125689	0.9642	267.442
PSME2	829	37063	0.9988	266.774
NDUFB9	736	32512	0.9688	265.883
EIF4H	2546	101054	0.9992	264.641
FKBP1A	1643	70558	0.9842	263.931
PSMB3	784	36229	0.9694	263.068
XRCC6	2156	88385	0.9828	262.75
DDOST	2144	82549	0.9715	261.619
HSP90B1	2879	95195	0.9882	260.852
CNN2	2478	115156	0.9944	258.44
COX7B	456	20070	0.9956	257.863
MGP	1473	40057	0.9851	256.002
SNRPB	1153	47877	0.9913	254.788
NEDD8	625	26340	0.9872	253.598
APEX1	1563	63565	0.9539	252.823
GNAI2	2200	89118	0.9955	251.573
PSMB7	1043	43136	0.9799	251.492
CCDC72	491	19355	0.9491	250.925
ATF4	2022	41829	0.9965	250.387
S100A10	1069	45365	0.9308	247.589
HNRNPK	2995	102564	0.9893	246.306
EIF3I	1458	60291	0.9973	244.386
ACTN1	3809	143103	0.9934	243.844
HLA-C	1586	59520	0.9987	243.812
SUMO2	1066	38943	0.9962	242.989
CLIC1	1265	51571	0.9921	242.869
EIF4G2	4028	119101	0.998	241.385
LDHA	2323	84797	0.9677	239.558
H3F3B	2753	89144	0.9742	239.475
ID3	1252	54033	0.9952	238.056
LY6E	1194	41197	0.9966	237.697
AES	1754	68370	0.9932	236.841
MARCKSL1	1562	60447	0.9981	235.781
TP53	2724	102100	0.996	235.1
H2AFZ	951	30378	0.9968	234.659
NCL	2732	86377	0.9982	231.807
RPL36AL	592	20859	0.9172	229.407
ILF2	1953	71541	0.9534	229.317
SLIRP	531	20779	0.9849	229.256
PRDX1	1263	52358	0.9778	228.377
PSMB6	889	36589	0.9651	227.707
EIF3L	2091	67681	0.9866	226.739
PFDN5	743	27730	0.9502	225.833
MALAT1	8708	253974	0.9974	225.613
CTSZ	1517	43565	0.9782	225.596
ID1	1239	44476	0.9952	224.2
IFITM2	738	24032	0.9756	223.997
RANBP1	884	31014	0.9989	222.902
UBL5	537	20603	0.9385	222.424
FBL	1171	42764	0.9932	220.25
RHOA	1926	65447	0.9891	219.809
MDH2	1321	49199	0.9917	218.934
SLC25A6	1502	48200	0.9913	215.019
TUBA1C	1581	59632	0.9924	214.731
PAGE5	760	25522	0.9671	214.122
FLNA	8557	262206	0.9989	213.291
SH3BGRL3	1131	43930	0.9841	212.29
RPS24	2820	97870	0.7479	212.064
CCT7	2044	69589	0.9746	211.412
ACTN4	3966	138907	0.9972	210.941
EIF3H	1286	39051	0.9922	210.599
NONO	3228	96689	0.9919	209.535
RPS23	3325	95933	0.9946	209.468
EIF4B	4041	104122	0.9958	209.412
PRDX5	913	31372	0.9781	209.261
PTGES3	1932	63372	0.9886	209.036
CCT6A	2682	73034	0.9873	208.907
NOP10	552	18609	0.9946	208.203
SNHG6	472	17802	0.9936	208.092
MYH9	7505	230441	0.9995	208.077
PSMC5	1507	49044	0.9874	207.86
IMPDH2	1712	56161	0.972	206.902
PDIA3	3060	84073	0.9997	206.725
CSDE1	4330	111029	0.9928	206.659
PDLIM1	1598	44574	0.9562	205.918
CDC37	1693	53156	0.9923	205.701
RPL27A	4906	151189	0.9584	205.59
CSNK2B	1128	37523	0.844	204.918
COL3A1	5490	105864	0.996	204.337
PSMA6	1035	33247	0.9971	203.131
HMGN1	1313	38494	0.9855	203.023
HNRNPL	2129	63219	0.9967	202.955
MCM7	2900	88237	0.9986	202.879
CNN3	2082	58145	0.9918	202.378
MRPL51	690	21531	0.9928	201.057
ARHGDIA	2126	74619	0.9699	199.986
SSRP1	2825	84092	0.9975	199.664
TMBIM6	3255	91180	0.9935	199.171
SPARC	3604	96436	0.9681	199.152
COX4I1	839	28064	0.9881	198.392
HLA-B	1578	46019	0.9956	198.247
HLA-A	1636	49725	0.9823	198.1
C19orf43	945	29137	0.9672	196.507
GLTSCR2	1523	43606	0.9954	196.427
IER3	1254	40394	0.9841	196.352
PDLIM7	1709	57482	0.9994	195.763
GANAB	3921	104562	0.9987	195.415
KDELR1	1575	50171	0.9765	195.315
PARK7	979	30420	0.9694	194.899
C11orf10	420	13957	0.9786	194.269
POLR2L	925	32202	0.8973	191.75
TNC	8605	138056	0.9928	191.589
CALM2	1309	38397	0.9511	191.1
ARF1	2020	60039	0.9936	189.421
RUVBL2	1488	47813	0.9993	189.245
NHP2	867	28821	0.9988	188.428
CCT3	2269	68775	0.9383	187.675
COPE	1134	35426	0.9965	186.642
DDX5	3769	71756	0.9955	186.562
PRMT1	1568	46950	0.9994	186.048
CDC42	2308	61480	0.9892	186.002
PSMC4	1914	57514	0.9875	185.952
C1QBP	1163	35169	0.9974	185.798
PGAM1	1762	50673	0.9807	185.563
H1FX	1524	46662	0.9961	185.552
ARPC2	1514	43728	0.9954	185.491
CAPZB	2109	67589	0.926	185.414
PRDX6	1715	51757	0.993	185.361
PSAP	2848	73959	0.9919	184.611
MSN	3981	108716	0.9977	184.548
SET	2936	82030	0.9928	184.116
NDUFA3	414	12736	0.9638	183.746
HNRNPH1	2304	46705	0.9918	183.684
PCBP1	1772	52305	0.9385	183.504
ARPC3	912	26992	0.9814	182.566
ATP5A1	2263	55920	0.9863	182.411
FKBP8	1787	48784	0.9888	181.768
C14orf166	1064	28476	0.9699	181.637
GNB2	1681	50320	0.9833	180.884
XRCC5	3448	86510	0.9936	180.205
HIST1H2BK	863	24904	0.9965	180.103
NNMT	1579	42642	0.9956	179.803
GARS	2759	40522	0.9902	179.696
PTBP1	3340	88187	0.9802	179.368
HNRNPD	2257	60694	0.9929	179.289
YWHAQ	2166	57959	0.9991	178.662
SFPQ	3073	67758	0.999	176.78
S100A6	683	21022	0.9912	176.747
ATP5H	628	18105	0.992	175.699
EFEMP1	3094	69795	0.9939	175.595
ROMO1	477	13821	0.9706	175.333
KRT8	2160	69554	0.9931	175.026
CAP1	2798	72983	0.9954	174.911
HMGB1	3428	95262	0.9977	174.696
EIF3M	1338	34008	0.9709	174.057
BANF1	1179	34342	0.9966	173.955
NUTF2	894	25861	0.9978	173.69
DYNLRB1	702	21171	0.9744	173.404
NDUFB7	573	15378	0.9721	173.388
RHOC	1415	38191	0.9788	172.818
FSTL1	3840	78154	0.9961	172.711
NACA	3191	80023	0.9953	171.257
TOMM7	796	19006	0.5515	170.777
WDR1	3160	94356	0.9892	170.244
MORF4L1	2011	45862	0.9901	169.914
RPL22	2099	55603	0.9876	169.662
PSMA7	1050	29733	0.9914	169.223
YWHAZ	3077	74821	0.9974	168.022
SRP14	1126	29390	0.9405	167.545
IFI6	860	22545	0.9802	167.317
CCT4	2352	60178	0.9885	166.924
SRSF2	3003	70752	0.9833	166.39
RBMX	2132	49913	0.9906	166.155
EIF4EBP1	877	19813	0.9772	166.055
NDUFS8	824	24416	0.983	165.832
CLTA	1246	33437	0.923	165.388
H2AFY	1940	50725	0.9964	164.675
TMED9	1402	34518	0.9986	164.15
HIGD2A	628	16199	0.9761	163.554
SF3B2	2902	72348	0.9959	163.296
MLF2	1888	51120	0.9963	163.156
POLR2J	991	26642	0.9707	162.792
JUND	1890	47854	0.9519	162.707
PHGDH	2021	38931	0.9946	161.615
NDUFB11	1138	30739	0.9886	161.25
KHDRBS1	2990	68314	0.9963	161.05
GPX1	1200	33002	0.99	160.646
LMNA	3239	77048	0.9957	160.189
EIF3E	1516	30269	0.9908	160.171
KPNB1	4276	92057	0.9991	160.056
MARCKS	4304	104270	0.9926	159.647
ANXA1	1399	29542	0.9986	159.578
PRPF8	7311	150873	0.9974	159.555
PSMC1	1586	38614	0.9994	159.382
PPP1CA	1521	39051	0.9967	159.17
ZNF207	2333	51383	0.997	159.091
CDC20	1697	47078	0.977	157.941
CHD4	6511	127144	0.998	157.354
NGFRAP1	980	22907	0.9765	157.023
RPN1	2372	53507	0.9789	156.869
AHSA1	1429	37985	0.9559	156.704
FKBP10	2888	63881	0.9983	156.567
WARS	2884	48709	0.9997	156.263
KRTCAP2	577	14981	0.9515	156.097
MRPL20	749	18487	0.9693	156.017
ERGIC3	1383	34726	0.9899	155.775
COL5A1	8439	167573	0.9996	155.623
CTDNEP1	1780	44849	0.9933	155.617
PSMD4	1332	33193	0.9872	155.536
ATP5D	1005	29200	0.995	154.167
ATP6V0E1	894	21390	0.9799	154.078
U2AF2	3148	75552	0.9981	154.042
IFITM1	733	14716	0.9877	153.186
CALM3	2277	56871	0.9925	153.172
PSMD8	1556	39113	0.982	153.026
CYBA	778	19089	0.9306	152.455
OXA1L	1737	36161	0.9119	152.309
CTSD	2141	48109	0.9949	152.24
NUDC	1813	46235	0.9818	151.863
TECR	1245	31337	0.9759	151.737
MRFAP1	2184	50060	0.9973	151.027
MMP2	3549	86314	0.9944	150.366
OCIAD2	777	17979	0.9858	149.831
TKT	2957	69343	0.9828	149.565
PPDPF	794	19118	0.9786	149.049
HNRNPAB	1837	46677	0.9886	149.029
PSMB5	1379	32608	0.984	148.863
ATP6V1F	832	20653	0.9784	148.735
CKS1B	942	19806	0.9639	148.571
MORF4L2	2047	41428	0.9731	147.646
PRELID1	1288	31542	0.927	147.444
CD63	1238	26351	0.9903	147.048
NME2	867	21789	0.5975	146.587
STIP1	2219	54132	0.9806	146.44
ATP5J	1303	32780	0.9747	146.179
C19orf53	934	23025	0.9604	145.874
COL6A3	10599	169781	0.9972	144.874
CD24	2194	52469	0.9941	143.794
HNRNPUL1	4201	86991	0.999	143.439
MAGED1	2928	60924	0.9925	142.531
UBA1	3616	80009	0.9936	142.496
PLK2	2850	54178	0.9937	142.118
AURKAIP1	1032	25472	0.9525	141.764
RAP1B	2172	45779	0.9913	141.524
COPS6	1441	34338	0.9917	141.426
TUBA1A	2490	54255	0.9948	141.104
CDK4	2020	45805	0.9733	140.99
SURF4	2985	60977	0.9953	140.89
CCT2	2193	46478	0.9868	140.573
ATP5C1	1162	24840	0.9983	140.451
PSMD2	2990	67594	0.9983	140.243
SLC38A2	4961	62474	0.9958	140.197
ATP5O	815	17868	0.9387	139.973
ARF5	1096	24119	0.9918	139.838
CSRP1	1996	44834	0.9334	139.714
APP	3648	62747	0.9937	139.24
EIF6	1269	30397	0.9858	139.226
ARHGDIB	1216	25252	0.9868	139.039
TCEB2	1009	23893	0.9812	138.595
PFN2	2117	44717	0.9948	138.317
SHC1	3496	65503	0.9971	138.187
DAZAP2	2182	41615	0.9812	137.708
EWSR1	2694	47875	0.9655	137.435
VDAC1	2074	42767	0.9537	137.411
FAM32A	1464	30331	0.9884	136.606
LAPTM4B	2242	42342	0.9951	136.378
BUD31	1060	21071	0.9934	136.179
ANXA5	1624	33868	0.9975	136.064
GAS5	651	12511	0.9724	136.058
FSCN1	2812	59937	0.9908	135.822
ISG15	685	16109	0.9679	135.815
LSM7	536	12588	0.9776	135.688
UBE2S	1207	28893	0.9901	135.334
MRPL12	1032	23692	0.9816	135.227
NUCB1	2585	51993	0.9702	134.949
ACADVL	2371	46828	0.965	134.391
ELOF1	1029	23849	0.9913	134.03
UQCRC1	1636	35986	0.9823	134.023
GNB1	3180	61231	0.9884	133.93
C19orf56	861	18244	0.9977	133.415
SNX3	1497	31689	0.984	132.967
ARF4	1758	35096	0.9932	132.8
SUPT16H	4684	77703	0.9983	132.579
COL4A2	6264	104158	0.9997	132.425
SSU72	1319	29358	0.981	130.974
PSMA4	1235	22498	0.9595	130.854
NDUFB10	741	16190	0.9447	130.696
PA2G4	2643	59044	0.986	130.603
YKT6	2783	55327	0.9907	130.595
ECH1	1276	28479	0.9914	130.449
ATP1A1	3778	70471	0.9942	130.2
TOP2A	5753	101739	0.9967	129.616
HSPA5	3973	64851	0.9972	127.842
HNRNPA0	2983	57523	0.995	127.454
PPIB	1045	21217	0.9837	127.052
C14orf2	942	21204	0.9703	126.68
MRPL37	1487	31849	0.9899	126.246
TCP1	2463	46585	0.989	125.802
NDN	1897	38504	0.9937	125.772
TNFRSF12A	1048	22258	0.9838	125.655
CD151	1574	30168	0.9733	125.632
ADRM1	1410	29250	0.995	125.108
CHMP2A	928	17492	0.9666	125.002
SF1	3586	66104	0.9983	124.97
TOMM5	932	19273	0.9335	124.925
NME4	1059	22594	0.9518	124.846
EIF4G1	5686	98028	0.996	124.691
CAPZA1	2758	44735	0.992	123.972
PPP2R1A	2519	49364	0.9805	123.232
LYPLA2	1648	31579	0.9879	123.012
SEC61A1	3656	65313	0.994	122.984
C5orf13	2304	43301	0.9991	122.921
POLD2	2182	45735	0.9817	122.73
2009-09-01	4469	78569	0.9971	122.715
SNRNP70	1940	34389	0.9918	121.215
PPM1G	2302	44233	0.9878	120.845
ITM2B	1896	31581	0.9304	120.783
MYL6B	1072	23300	0.9431	120.667
PDIA4	2970	50267	0.9953	120.516
PGD	1937	34985	0.9995	120.504
RAB1B	1955	37198	0.9995	120.282
STOML2	1303	25165	0.9785	119.975
LMAN2	1853	34534	0.9887	119.725
ARF3	3556	60417	0.9969	119.56
SHISA5	2385	43711	0.9816	119.267
WBP11	2690	43945	0.9941	119.007
EIF4A2	1905	26787	0.9848	118.947
SNRPC	1231	24549	0.9399	118.909
MZT2B	967	19922	0.7508	118.446
CCNB1	2177	40502	0.9729	118.305
TXN	886	17737	0.8318	118.159
MMP14	3558	49864	0.9952	118.087
GPS2	1181	23018	0.9881	118.077
ANP32A	2479	42119	0.9935	118.07
SRSF5	1651	19674	0.9873	117.882
HMGB2	1527	25755	0.9496	117.786
NDUFS6	554	10321	0.9801	117.314
KHSRP	3262	55981	0.9617	117.159
EIF3D	1949	33902	0.9938	117.08
TUFM	2089	37118	0.9866	116.963
PLP2	1049	20507	0.9981	116.61
NAP1L1	5125	81500	0.9793	116.593
CD99	1255	22204	0.9888	116.504
RAC1	2398	45756	0.9892	116.335
CUTA	1214	23332	0.9876	116.156
COX5A	784	14982	0.9732	116.101
PRPF19	2342	41939	0.9718	116.008
TMED2	2126	35193	0.9779	115.962
YWHAB	3110	54103	0.9997	115.904
NCSTN	2944	45506	0.9837	115.78
SERBP1	6764	109109	0.9939	115.679
FIS1	785	12801	0.9643	115.503
ZNHIT1	1208	24143	0.9868	115.502
RAD23A	1821	33328	0.9934	115.247
MRPS21	945	16365	0.9905	114.908
USP22	5220	83748	0.9998	114.849
PPP1R14B	1038	22277	0.8565	114.715
VCP	3859	65736	0.9873	114.221
PRDX2	1052	18921	0.9838	113.801
AKR1B1	1416	27912	0.9944	113.633
STRAP	1924	30515	0.9948	113.581
HNRNPU	6846	103301	0.9999	113.401
NUCKS1	6471	107420	0.9977	112.855
SF3A2	1678	29659	0.9833	112.824
PSME1	1187	20446	0.9865	112.655
MDK	1194	20379	0.9774	112.635
ANGPTL2	3572	61839	0.9992	112.239
ERRFI1	3144	33581	0.9685	112.078
ATOX1	498	9615	0.9659	111.879
IK	1955	29118	0.9887	111.843
RNPS1	2258	39500	0.9987	111.822
UBAP2L	4006	68921	0.995	111.397
CS	2997	51172	0.99	111.382
BAG6	3832	64522	0.9997	110.949
MRPS15	965	18112	0.9907	110.721
SRP9	1648	24836	0.9818	110.629
PSMA3	1014	16306	0.9714	110.601
RHOB	2384	45773	0.9899	110.417
SF3B5	786	15175	0.9567	110.205
OS9	2869	44488	0.9798	110.147
RAB11B	1635	29552	0.9927	110.094
TIMP2	3670	60453	0.9888	109.886
CTNNB1	3720	52211	0.9973	109.304
PSMD3	2187	37907	0.9963	109.213
CANX	4953	71805	0.9996	109.201
MAZ	2784	49694	0.9637	109
TOMM6	881	16232	0.9875	108.864
MRPL28	1161	20594	0.9742	108.829
MYL9	1216	23126	0.986	108.763
LOC550643	722	12108	0.9654	108.701
PPP4C	1429	25074	0.9902	108.658
HDLBP	6427	98005	0.9897	108.53
ATP6V0C	1180	20630	0.9737	108.269
SND1	3522	55728	0.9963	108.2
CKS2	627	9343	0.9856	107.762
PSENEN	678	11955	0.9838	107.635
ANXA6	3002	47576	0.994	107.564
ARL6IP4	1402	23319	0.9936	107.529
CD81	1497	25721	0.9659	107.465
PDAP1	2707	44945	0.9834	107.207
NFKBIA	1579	25884	0.993	106.931
SSBP3	2106	33618	0.9739	106.748
BABAM1	1451	24354	0.9972	106.726
HSPA9	3506	46067	0.9923	106.5
GPS1	2363	40044	0.9894	106.417
CYR61	2295	44464	0.9917	106.324
ATN1	4367	63587	0.9808	106.279
DNAJA1	1538	27385	0.9941	106.197
SHMT2	2363	28344	0.9763	106.097
TPX2	3685	55642	0.9935	106.07
BRK1	1197	19401	0.9724	105.987
NGRN	1777	26271	0.9904	105.57
TRAPPC1	837	14482	0.9677	105.541
SMARCD1	3431	52022	0.9977	105.419
HNRNPM	2547	41557	0.9957	105.323
SNRPA	1646	27928	0.9964	104.941
NDUFB8	686	11245	0.9956	104.77
AP2B1	5772	80476	0.996	104.762
DBN1	3058	52201	0.9895	104.685
ARPC1B	1551	22775	0.9852	104.529
LAPTM4A	1783	26577	0.9809	104.512
PRRC2A	6958	93228	0.9957	104.452
SUMF2	2064	31534	0.9927	104.409
GRN	2323	35562	0.997	104.386
SCD	5473	78894	0.9857	104.218
TRIP6	1762	30436	0.9972	104.216
YIPF3	1593	26438	0.9818	104.002
SAE1	2587	42073	0.9892	103.958
C6orf48	842	10926	0.9846	103.739
NDUFA12	592	10603	0.9696	103.735
SSBP1	1016	16042	0.9931	103.636
PTTG1IP	2843	40081	0.969	103.576
2002-09-01	3598	48279	0.995	103.252
NPC2	921	12848	0.9729	103.179
PPT1	2504	35363	0.982	103.034
FADS2	3149	47412	0.9886	102.887
SDF4	2167	32888	0.9848	102.817
COX7A2	761	14021	0.8449	102.727
RCC2	4139	62803	0.9903	102.555
CXXC5	1447	21104	0.9993	101.95
NOC2L	2817	43360	0.984	101.836
HNRNPR	2760	34230	0.9844	101.644
EIF3B	3084	48875	0.9968	101.409
UBXN1	1307	19809	0.9862	101.347
APH1A	2290	35383	0.9354	101.24
ERP29	1472	22425	0.9891	100.971
ARPC1A	1631	25499	0.9828	100.656
UBL7	1461	26733	0.9671	100.209
PTN	1558	18196	0.9884	99.9793
CSNK1A1	2661	28279	0.9936	99.8649
RNF181	716	12618	0.9846	99.5927
EEF1D	2498	39656	0.9944	99.5207
IGFBP3	2638	37652	0.9674	99.2674
DDB1	4372	61758	0.992	99.1192
MRPL24	935	16246	0.9882	98.7852
ODC1	2062	30306	0.9932	98.6757
CCT8	1895	25737	0.9979	98.628
SOD2	1593	10646	0.9987	98.5745
CYC1	1235	20748	0.9652	98.5701
GADD45GIP1	772	12842	0.9858	98.368
RAB13	1353	21287	0.9815	98.3192
MAGED2	2174	30540	0.9913	98.2695
FUS	5119	73882	0.993	97.954
FXYD5	1608	25058	0.9602	97.9134
UQCR11	1335	17390	0.9865	97.8673
CD164	3128	36811	0.9923	97.7795
CRIP1	480	8406	0.8812	97.7534
PRMT5	2470	38522	0.9757	97.7013
CCNI	1890	23600	0.9995	97.6728
CBX3	2330	30831	0.9837	97.671
C4orf48	483	10030	0.9793	97.4828
NDUFS7	799	13565	0.9812	97.4603
CLNS1A	1378	17723	0.9956	97.3509
CTGF	2358	47068	0.9877	97.3001
SF3B4	2001	32111	0.9935	97.2179
SNRPF	806	13514	0.9132	97.1986
MXRA7	2507	38580	0.9769	97.0794
SDHB	1161	18347	0.9819	97.0561
FLOT1	1839	27846	0.9984	96.9147
MEST	2513	36524	0.9841	96.8974
THOC4	1113	17678	0.982	96.804
SRSF3	3600	51238	0.9978	96.8022
C1orf43	1909	27749	0.9597	96.8009
PHPT1	1273	21446	0.9819	96.7287
QARS	2843	40285	0.9933	96.5878
PSMA1	1498	20724	0.9846	96.5294
ILF3	6135	80705	0.9976	96.2622
PIGT	2246	31584	0.9915	96.0647
HSPD1	2339	32792	0.9893	95.9884
PGK1	2439	33081	0.9795	95.9628
TGFB1	2217	32079	0.9919	95.8566
NEAT1	3756	24841	0.992	95.6284
IDH3B	1561	23323	0.9846	95.5789
ADSL	1565	23340	0.9974	95.5339
POLR2A	6738	91461	0.9993	95.526
NDUFV1	1631	25297	0.9969	95.4909
TNIP1	2950	37182	0.9929	95.373
GDI2	2441	32617	0.9701	95.2576
NCAPD2	4806	68443	0.9992	95.2549
TAF10	834	14439	0.8777	95.1017
TPM3	7116	107599	0.92	95.0117
C19orf70	943	15391	0.9544	94.9688
CNBP	3399	43315	0.9921	94.8691
C9orf16	723	10223	0.9876	94.6959
CTNNA1	3778	45636	0.9952	94.6276
RARS	2154	28299	0.9958	94.6026
TMED10	4163	52211	0.9954	94.4305
SRSF9	1204	19075	0.9635	94.4028
PUF60	1967	28490	0.9542	94.2647
MEA1	868	14354	0.9965	94.0354
UBE2D3	2623	35550	0.9981	93.9916
MAP2K2	1759	27168	0.9926	93.9123
MAT2A	3022	32787	0.9712	93.7976
SEPW1	893	14953	0.9183	93.742
KARS	2197	31867	0.9991	93.6797
TMEM59	1709	21673	0.993	93.6488
ITM2C	2123	27474	0.9986	93.5882
UBE2M	1540	24871	0.9805	93.5801
RDBP	1568	24754	0.9936	93.4564
EMP3	850	14804	0.9859	93.2718
C19orf79	439	5598	0.9476	93.2422
IFI16	2750	29877	0.9898	93.1488
RAB7A	2240	31650	0.9929	93.126
GSTK1	1226	17131	0.9959	93.1212
LAMB1	5866	46129	0.9944	93.1016
U2AF1	1038	15114	0.9952	93.0548
UQCRFS1	1224	16937	0.9886	92.7237
ERGIC1	2949	41160	0.999	92.6468
PCNA	1355	18989	0.9904	92.5596
NDUFS2	2082	28095	0.9909	92.5484
MARS	2932	31113	0.9884	92.5339
SNRPG	606	9327	0.9109	92.5186
MRPS2	1719	26549	0.9913	92.3637
RNF167	1723	25438	0.9896	92.3196
SRM	1273	21614	0.9482	92.19
PLK1	2204	33736	0.9841	92.1103
ATP5F1	2116	29198	0.9839	92.0158
-	2967	41589	0.9973	91.6669
TBCA	679	9309	0.81	91.5191
C19orf63	2048	29321	0.9932	91.4086
SOD1	981	13975	0.9602	91.3218
LAMTOR1	1198	18436	0.9841	90.9197
DRAP1	1022	15948	0.9706	90.8316
EID1	2096	24990	0.9919	90.6629
GPI	4275	65464	0.9752	90.66
SF3B14	783	11184	0.9834	90.5289
BST2	983	10482	0.9908	90.5148
NUSAP1	2471	32243	0.9907	90.5144
COTL1	1850	30260	0.993	90.4088
DDX56	2889	42827	0.9934	90.3961
HBXIP	855	11725	0.9743	90.2261
NDUFA1	502	7719	0.9821	90.2107
FDPS	1555	23039	0.9582	90.2044
UQCRQ	1585	23819	0.9325	89.9743
NDUFB4	1560	20853	0.9308	89.794
PRR13	1262	19398	0.9469	89.3461
NRBP1	2212	31336	0.9896	89.1469
HGS	2986	36640	0.996	89.1101
GUK1	1155	15797	0.9931	89.0353
RPL36A	2361	26414	0.9407	88.8222
ITGB1	3879	42465	0.9809	88.7565
ASNA1	1298	18586	0.9877	88.5553
SARS	3192	34405	0.9903	88.5482
USP5	3214	43621	0.9994	88.5435
SF3B1	4314	39884	0.9986	88.3683
CCNB2	1566	20340	0.9974	88.3297
SNRNP200	7230	78952	0.9952	88.2284
NHP2L1	1752	25585	0.992	88.0107
MTCH1	2334	31636	0.9546	87.8563
SLC1A5	2873	25815	0.9983	87.7744
MCL1	4107	47545	0.9929	87.673
MRPL18	994	14335	0.9769	87.5442
CKAP4	3036	42520	0.9911	87.3161
SMARCE1	2425	28493	0.9988	87.0905
DDX17	4811	52966	0.9979	87.0146
JUNB	1832	22868	0.9984	86.9767
MRC2	6004	59581	0.9973	86.933
EBNA1BP2	1514	21847	0.9782	86.9291
FARSA	1853	27025	0.9897	86.9122
C19orf50	1592	22221	0.9849	86.8675
HN1	1696	25412	0.9894	86.8328
C7orf59	613	8885	0.9984	86.7015
ATIC	2094	28336	0.9919	86.6172
PSMC3	1618	23677	0.9759	86.5453
PARP1	4001	47635	0.9965	86.2935
DNAJC8	1765	23154	0.9847	86.0922
SMARCB1	1717	22561	0.9872	85.9779
MRPL3	1781	23539	0.9781	85.9485
EMP1	2804	28114	0.9929	85.8502
TXN2	1342	19885	0.9963	85.8145
MRPL54	628	9716	0.9904	85.7805
ARL6IP1	2280	27380	0.9947	85.6739
TMEM179B	1060	15324	0.9849	85.6505
FLOT2	2659	34192	0.9925	85.4487
PFDN6	705	10616	0.9957	85.4256
CDC123	1566	20093	0.9955	85.356
AP1S1	1297	18184	0.9915	85.0359
SGTA	2358	31923	0.9958	84.9834
ARPC4	1988	29059	0.7148	84.9045
IFI27L2	469	6764	0.9936	84.8042
PDIA6	2344	27017	0.9693	84.7466
PSMD13	1763	23559	0.9705	84.5871
COL4A1	6549	61154	0.9931	84.5472
DHCR24	4286	46267	0.9991	84.5004
NDUFS3	971	13612	0.9846	84.3893
DCTN3	947	12849	0.9778	84.3442
OTUB1	2518	33242	0.9817	84.3264
SNRPD3	1385	16985	0.9993	84.3261
SRRM2	9379	94996	0.9977	84.1385
S100A16	1085	17196	0.9853	84.1319
MCM2	3522	42295	0.9906	84.0958
CCT5	3403	42674	0.9953	83.6638
CIRBP	3312	38678	0.9801	83.6349
GLO1	2071	25213	0.9768	83.6077
B4GALT1	4214	45556	0.9948	83.4189
PIH1D1	1256	16207	0.9841	83.3459
GLRX5	1182	16457	0.9772	83.1739
TNFRSF1A	2258	29782	0.9756	83.0142
PPP1CC	2526	27510	0.9818	82.9525
ETF1	3947	41809	0.9952	82.8603
EIF2S3	3486	37535	0.9825	82.6255
BIRC5	2724	36393	0.9831	82.6237
PAIP2	1521	16283	0.9724	82.5419
MCM3	3234	39761	0.9743	82.517
MYL12B	1041	12658	0.9635	82.3687
POMP	1477	19162	0.7752	82.2061
USP11	3300	37704	0.9858	82.1253
PPP2CA	2643	28901	0.9985	82.0875
TALDO1	1319	18160	0.9333	82.0437
ATP6V0B	1028	13411	0.9874	81.7927
C1orf144	3766	46791	0.9817	81.6619
GTF2F1	2551	31015	0.9988	81.5929
CCDC124	1066	15526	0.9841	81.5547
POLR2H	821	10665	0.9903	81.3455
C12orf10	1215	16403	0.9951	81.078
MRPL53	673	8677	0.9718	80.8213
POLE3	2422	30697	0.9641	80.8161
TFG	2090	24253	0.989	80.6872
CCNL2	3136	25445	0.9939	80.6672
RPN2	2538	30987	0.9862	80.6358
RRP36	1177	15628	0.9907	80.5617
USF2	1732	21388	0.9417	80.3827
CORO1B	1949	23704	0.9882	80.3106
PSMA2	1466	16950	0.998	80.2274
BZW1	3400	33938	0.9906	79.9103
VMP1	2197	24159	0.9827	79.8804
SKP1	2714	30825	0.9915	79.76
SPCS1	1100	13095	0.9809	79.7032
HSD17B10	963	13581	0.9917	79.6856
DCTN2	2128	26585	0.9445	79.6362
NOSIP	1367	18564	0.97	79.4973
POLR2I	885	12134	0.9559	79.4311
PHB	1826	25250	0.9951	79.1596
ZMAT2	1512	19127	0.9993	79.062
CHRNA9	2292	17333	0.9943	78.9012
SUMO3	1831	22249	0.9874	78.874
PTOV1	1884	23842	0.9968	78.8383
SLC3A2	2350	16539	0.9928	78.8198
MTA2	3069	37365	0.9987	78.7674
SQSTM1	2931	35516	0.9925	78.6588
POLDIP2	2723	34182	0.9824	78.6527
FIBP	1450	19169	0.9952	78.62
EZR	3172	38409	0.988	78.6025
NDUFB1	433	4715	0.9908	78.5332
AUP1	1612	18973	0.9485	78.5169
WBSCR22	1452	15965	0.9862	78.5126
ZNFX1-AS1	1020	11838	0.9363	78.4777
LTBP3	4721	45712	0.9989	78.4635
RAB5C	1918	24536	0.987	78.3704
ABCF1	3474	41625	0.9974	78.2469
SLC39A1	2462	29982	0.9898	78.2186
AKT1	3008	35795	0.996	77.9737
CTDSP2	5038	50803	0.996	77.9582
CHCHD10	749	11187	0.9826	77.9386
NSA2	1510	17843	0.8709	77.7407
DDX24	2967	34690	0.9939	77.704
ACIN1	4951	53518	0.9925	77.6242
FKBP2	747	9772	0.9719	77.5658
HIF1A	4082	33620	0.9206	77.5104
TMX2	1818	20414	0.9367	77.5056
UFC1	1124	14389	0.9973	77.3672
RFC2	1715	21436	0.9883	77.1416
AHCY	2375	29006	0.8581	77.1343
DEK	2879	30039	0.9934	77.0511
YARS	3117	27324	0.9997	77.0137
LSM2	880	11865	0.9966	77.0002
TOMM20	3407	36669	0.993	76.9598
RBM42	1669	20646	0.9892	76.9064
UBXN6	1933	23574	0.9922	76.853
NDUFA2	846	11916	0.9811	76.8404
PLD3	2424	26946	0.9534	76.7427
PPIH	813	10008	0.9963	76.7081
HAX1	1196	13313	0.9666	76.6193
CLIC4	4452	34186	0.9915	76.619
E2F4	2100	24928	0.9957	76.5688
AP1M1	2409	29302	0.9863	76.3288
TTC1	1407	15536	0.9986	76.1639
SEC22B	1892	18571	0.9958	75.9562
APOA1BP	1121	15104	0.9982	75.8933
NCOR2	8857	83634	0.9992	75.7517
ST13	3214	34431	0.99	75.6582
EGR1	3136	31229	0.999	75.6544
DNAJC7	2096	20701	0.9795	75.6076
ACLY	4450	48583	0.9962	75.5914
HARS	2322	25627	0.9634	75.4678
PBX2	3231	34062	0.9963	75.458
MDH1	1665	17864	0.9904	75.3993
C2orf28	1278	14845	0.9679	75.2573
RAB34	1785	21862	0.7793	75.2355
UBE2C	1490	17916	0.994	75.0483
PDLIM4	2307	25181	0.9744	74.8801
TACC3	2847	34649	0.9954	74.846
FAM20C	2787	31830	0.9957	74.8209
CEBPD	1269	17932	0.9795	74.7509
PSMC2	2846	30276	0.9427	74.5081
DDIT4	1752	2422	0.9892	74.3312
H1F0	2336	21252	0.9906	74.3202
GSK3A	2200	27730	0.9868	74.2148
ATP5L	1396	18378	0.9914	74.0547
CTBP1	2483	28881	0.9625	73.9811
IFI27	665	6951	0.982	73.8725
PRCC	2142	25563	0.9781	73.8618
ILK	1931	23454	0.9891	73.8592
PEF1	1997	24123	0.968	73.8512
RPA2	1741	18476	0.981	73.8024
H2AFX	1651	22037	0.9612	73.7638
TMED4	1048	10142	0.9781	73.7363
ARPP19	5162	54391	0.9981	73.6747
SRSF11	2811	27290	0.9908	73.6265
LMNB2	4644	53842	0.9839	73.5956
C20orf30	1792	20628	0.9788	73.5219
OLFM2	1899	20495	0.9789	73.5059
UQCR10	993	11671	0.9466	73.4496
DSTN	1746	19940	0.9994	73.2271
RAD21	3773	30947	0.9875	73.0295
MRPL21	726	9496	0.9752	72.9797
VOPP1	2962	31595	0.9905	72.9696
SCRN1	5286	43976	0.9979	72.8475
LAMP1	2560	28044	0.9984	72.8244
HM13	2011	22775	0.995	72.7581
SSR4	948	11383	0.9525	72.7502
PSMD7	1686	18006	0.9911	72.7392
IARS	4716	39411	0.9828	72.6651
FAM96B	872	10163	0.9748	72.5856
APLP2	3827	36879	0.9922	72.5415
RAVER1	3606	41291	0.9958	72.4999
EMG1	1072	11546	0.9496	72.3109
WDR18	1551	17360	0.9981	72.2827
TLN1	8434	81984	0.9992	72.2566
XPO1	4830	40397	0.9967	72.1994
KDM1A	3125	32342	0.991	72.1401
SF3A3	2855	30529	0.9902	72.0037
C7orf50	1311	15251	0.987	71.8963
RBM39	2954	21474	0.9942	71.7537
DAZAP1	2274	23169	0.985	71.7007
GRINA	1986	21356	0.9869	71.6067
SNHG5	524	5946	0.9599	71.6066
YIF1A	1138	13496	0.9728	71.554
EI24	2279	26356	0.9925	71.4704
MCM5	2568	28607	0.991	71.4413
ANAPC5	2625	25928	0.9562	71.3163
GLT25D1	3593	39010	0.9972	71.2265
PRKACA	2689	30585	0.9606	71.1937
MTA1	2856	28014	0.9545	71.1597
COPG	3114	33437	0.9984	71.0688
AAAS	1854	21524	0.986	71.0061
UBE2L6	1642	17602	0.9811	70.9635
UQCRC2	1674	16121	0.994	70.8979
MRPL32	908	9438	0.9813	70.8923
WDR34	1818	22601	0.9362	70.8104
NDUFB2	509	6451	0.9784	70.8032
HNRNPA3	5808	50828	0.99	70.7521
WTAP	2265	20710	0.9784	70.7343
VASP	2298	26828	0.9935	70.6907
ERF	2705	28011	0.993	70.649
APRT	807	10425	0.9988	70.6201
TOMM22	1396	15690	0.9764	70.5943
ATXN2L	4425	38388	0.9975	70.5861
FAM195B	1252	14011	0.976	70.5771
C19orf10	1067	11581	0.9859	70.5546
FILIP1L	4211	31925	0.8991	70.5533
TK1	1616	19075	0.9028	70.5491
VPS72	1579	18495	0.9835	70.4918
CDC25B	3701	38707	0.9946	70.3386
LAMTOR2	699	8407	0.9499	70.2211
NASP	3301	32010	0.9891	70.2158
ARPC5	2094	23149	0.9933	69.9718
RABAC1	821	10175	0.9708	69.9376
COPS3	1865	18105	0.9936	69.9343
PGRMC1	1928	18455	0.9938	69.9131
UBE2N	2568	26804	0.9934	69.9101
HADHA	3048	31570	0.9948	69.868
PHF23	2041	23268	0.9927	69.7805
PTP4A2	3939	36635	0.9812	69.6947
NDUFA7	585	7697	0.988	69.4241
ADAR	6730	56870	0.9964	69.4222
SHKBP1	2379	26648	0.9933	69.4149
NT5DC2	2105	25906	0.9758	69.3563
PRAF2	1263	13579	0.9992	69.3562
HTRA1	2138	22634	0.9598	69.317
THY1	2413	24439	0.9892	69.3038
PFDN1	1324	13848	0.994	69.1893
NOP56	2245	24046	0.9751	69.1016
MTHFD1	3466	35961	0.9948	69.0718
REPIN1	3310	35175	0.9949	68.9785
HSPA4	3385	31973	0.9994	68.9621
UXT	797	9038	0.8582	68.7972
TMEM106C	1606	17749	0.9583	68.7797
KIF2C	2896	28752	0.9924	68.7711
GOT2	2473	26509	0.9895	68.6135
TTYH3	4838	43120	0.9835	68.5018
PLOD3	2995	30849	0.9937	68.4277
PFDN2	668	6445	0.9326	68.3946
PTRHD1	602	6200	0.9568	68.3204
POLR2E	2866	31109	0.9976	68.2481
EIF4E2	1014	11012	0.9931	68.2207
SIGMAR1	1655	18808	0.9994	68.2127
KLHDC3	2029	21494	0.9694	68.164
JTB	1574	17894	0.9797	68.1234
CTSB	3945	35155	0.9921	68.0686
DBI	789	9575	0.9075	68.0463
NME1	1031	12781	0.6537	68.0035
IPO4	3626	38621	0.9997	67.9534
SRRT	3032	31958	0.9947	67.9033
CLSTN3	4029	31134	0.9913	67.8908
RAD23B	4167	40039	0.9875	67.8424
PKN1	3097	31569	0.9742	67.7195
NDUFB5	1076	11104	0.9572	67.6549
MZT2A	708	8153	0.8672	67.5655
SUPT4H1	1547	16671	0.967	67.5413
SUPT6H	5896	49046	0.9971	67.4682
SERF2	3446	34815	0.8506	67.3832
TAF15	2217	22885	0.9833	67.3578
EIF2B2	1557	15945	0.9891	67.3443
SCAMP3	1595	17705	0.9687	67.1975
TSPAN3	3871	36926	0.9827	67.1181
AKT1S1	2455	27711	0.9923	67.0334
CLSTN1	5209	48301	0.9551	67.0262
EFTUD2	4304	43979	0.9977	67.0086
PEBP1	1507	16012	0.9854	66.8974
HSBP1	1989	20077	0.9769	66.8495
NAPA	1865	19495	0.9807	66.8003
LMNB1	3420	31842	0.9927	66.7676
UBE2E1	1845	17132	0.9512	66.7046
PPP1R11	1664	18301	0.9639	66.7011
HSPBP1	1925	22068	0.9839	66.6773
TRAP1	2310	23933	0.9883	66.5925
DAP	2385	24401	0.9744	66.4544
DLST	2857	25774	0.9944	66.4512
IMP4	1074	12167	0.9972	66.4248
BUB3	2782	24258	0.9968	66.3673
C6orf125	1355	15977	0.9727	66.3478
FBXO7	2153	20801	0.9898	66.3311
PHC2	3873	40895	0.9992	66.0321
SNW1	2146	18785	0.986	66.0109
PGLS	1043	11271	0.9923	66.004
PSMD11	4035	41978	0.9879	65.9969
MRPL41	632	7112	0.9351	65.946
TBRG4	2291	23655	0.9913	65.897
PLOD1	3047	30088	0.9967	65.8863
ERAL1	1856	19317	0.9838	65.7814
LOC100507246	2538	28381	0.9941	65.7131
TRAPPC5	868	9845	0.9297	65.6986
CERS2	2544	25353	0.9827	65.6607
GBAS	2019	18146	0.9911	65.6457
BCAP31	1828	19243	0.9912	65.5264
PSMB2	4759	50475	0.9931	65.4937
TOMM40	1819	20628	0.9852	65.4387
RPF1	1975	18169	0.9554	65.3276
S100A2	970	13314	0.9918	65.2315
MTX1	1632	17907	0.9982	65.2243
POLR2G	852	9255	0.9883	65.2162
DPM3	532	4844	0.9699	65.2138
SRPR	3100	30321	0.9906	65.0483
SRSF6	4023	30706	0.9983	65.0423
RNPEP	2430	26280	0.9942	64.9085
SEC13	1621	16489	0.9858	64.8376
PSMD1	3329	31797	0.9976	64.7068
VARS	4308	44564	0.9909	64.6569
RCN1	2529	23032	0.9759	64.5985
LOXL1	2361	23553	0.9949	64.5945
RNASEK	1047	13072	0.6533	64.5906
SARNP	1195	9740	0.8904	64.5441
RAB8A	2194	22915	0.9945	64.539
CAPRIN1	5562	49516	0.9941	64.5283
MAF1	1828	18536	0.9896	64.3977
TUBB6	1843	18808	0.9897	64.3858
FOXM1	3665	36664	0.9951	64.3631
OCIAD1	2068	17361	0.9284	64.1901
CTSA	2300	22963	0.923	64.1062
COMMD4	969	10457	0.9463	64.0767
GART	3552	30661	0.9851	63.8582
ERI3	1769	19041	0.9808	63.8237
COPA	5666	47426	0.9887	63.7395
AHCYL1	4320	34996	0.9965	63.7355
BASP1	1902	19612	0.9968	63.7008
TMEM109	2412	25145	0.9822	63.6687
HYOU1	4622	39500	0.992	63.5888
FAM100B	1604	15465	0.9869	63.5663
ACTR2	3944	28749	0.9937	63.5264
CDKN1A	2284	16777	0.9856	63.5029
C20orf3	2251	19669	0.9853	63.432
C19orf48	1692	16727	0.9569	63.4045
PLIN3	2345	24093	0.9757	63.3435
USMG5	714	8197	0.9832	63.318
EPN1	2964	27999	0.9946	63.2675
CLPTM1	2531	25271	0.9854	63.1929
IER2	2088	18731	0.9488	62.8877
VCL	5647	53615	0.986	62.8668
C11orf2	2763	26967	0.992	62.8089
SH3GL1	2559	25950	0.9707	62.7632
BRD2	4907	40916	0.9851	62.7556
LSM3	695	7698	0.9698	62.7467
LRP10	3252	26320	0.9994	62.6991
RING1	1744	15133	0.9966	62.6453
PABPC4	3230	30370	0.9885	62.6289
CFI	2171	13889	0.9977	62.5772
CIB1	995	9914	0.9648	62.5729
CYB5R3	3167	32905	0.9782	62.5722
MRPS34	1020	10912	0.9863	62.4406
TXNL1	1434	13640	0.9826	62.2142
HNRNPF	2773	23747	0.9816	62.208
FUBP1	2884	22198	0.9972	62.1849
C17orf61	490	4991	0.9531	62.0895
DNMT1	5425	45479	0.9954	62.0782
SREBF2	4325	31039	0.9954	61.9913
TM9SF1	2449	23350	0.9963	61.9772
SURF2	844	8893	0.9917	61.9351
GALNT2	4463	37463	0.9991	61.8611
2015-09-01	1851	15131	0.8838	61.8582
COPZ1	2038	20438	0.9686	61.8152
RBBP7	2021	16420	0.9891	61.7241
DAP3	2161	18243	0.9727	61.704
SPAG7	1038	10086	0.9875	61.6198
SSSCA1	661	7062	0.997	61.5738
GMPR2	1956	16368	0.998	61.5363
CIZ1	3186	29236	0.994	61.4976
MATR3	5604	42059	0.9308	61.4917
DDX3X	5433	36105	0.9906	61.4712
CHCHD3	1622	15011	0.9827	61.4586
EIF2B1	1886	17118	0.9852	61.4447
C19orf22	1835	18835	0.9853	61.2682
EMD	1370	14284	0.9737	61.2533
BTBD2	2656	25102	0.9435	61.2057
MAGEB2	1628	14735	0.9859	61.1229
SEC61B	583	5894	0.9245	61.0863
MPV17	1051	10480	0.9581	61.0658
AGPAT1	2259	21301	0.9978	60.9942
MGST1	1509	14590	0.4997	60.9545
TMEM9	1557	14665	0.9878	60.9489
PNRC2	2428	18617	0.986	60.8766
CCNB1IP1	1686	15163	0.9828	60.8713
HSPE1	965	8335	0.742	60.8583
MRPS18B	1536	14078	0.9688	60.7414
EXT1	3376	26074	0.9695	60.7118
SMARCA4	5779	51408	0.9941	60.7065
PSME3	3782	35959	0.9921	60.6753
RSL24D1	1487	11339	0.9758	60.5738
ADIPOR1	2190	20825	0.9772	60.5571
AURKB	1314	13073	0.9871	60.5537
CLPP	1194	11748	0.9648	60.506
SEC61G	484	3720	0.814	60.4717
FAM127A	1254	12332	0.9793	60.4626
SSNA1	954	9854	0.9497	60.4036
NIPSNAP1	2259	20320	0.9517	60.3973
DBNL	2237	18881	0.9942	60.0897
HP1BP3	3938	27157	0.9944	60.069
IRF9	1699	13588	0.98	60.0057
PPME1	2783	27496	0.9917	59.8782
VDAC3	1557	15106	0.9627	59.8583
PXN	3835	34812	0.9992	59.8136
C9orf86	3151	29610	0.9946	59.752
G3BP1	2855	23685	0.9923	59.7061
XBP1	1820	8952	0.9995	59.701
DAXX	2632	24860	0.9757	59.6861
PLXNB2	6356	43196	0.997	59.6595
CD320	1283	12519	0.9758	59.6557
GMPS	2457	21189	0.9976	59.5876
LASP1	4305	38659	0.9907	59.5535
MRPS26	1062	10754	0.9972	59.4966
NRD1	4040	32986	0.9564	59.4858
IL13RA2	1376	9789	0.9927	59.4807
C19orf6	2754	23388	0.9749	59.4725
MBD3	2559	25303	0.998	59.385
SSB	1719	15678	0.9831	59.3695
SRSF7	2489	20950	0.9783	59.3495
NDUFAB1	804	8308	0.9988	59.3456
SDHD	1525	12234	0.9725	59.2613
C17orf79	957	10290	0.9195	59.2371
GTF3C5	2457	21869	0.9862	59.2249
DPF2	2545	23220	0.9886	59.2215
CSTB	940	8614	0.967	59.1774
MRPL9	1314	12453	0.981	59.1741
NPLOC4	4401	37985	0.9893	59.1281
METTL17	1802	15135	0.9872	59.1141
NAA10	1136	11589	0.897	59.0849
CNIH	1423	11737	0.9979	59.0693
CD44	5748	45417	0.9965	59.0468
SLC39A7	2475	20363	0.9895	58.9262
SSBP4	1817	16079	0.9554	58.8247
KIAA0101	1508	13304	0.9847	58.8128
HMG20B	1584	14479	0.9785	58.807
IL32	1157	10598	0.9879	58.7494
PPP5C	2232	20092	0.9879	58.7391
PMPCA	2097	17974	0.9876	58.7077
HDAC3	1965	16823	0.9868	58.6843
CENPB	2856	28134	0.9384	58.675
MANBAL	1385	13413	0.9935	58.6401
DDX39A	1651	15733	0.9552	58.6041
LSM4	1825	18247	0.9797	58.5916
PSMG2	1141	9468	0.9684	58.5602
UBA2	2682	18710	0.9937	58.54
SAMM50	1773	16320	0.969	58.5347
NARS	2868	19678	0.9993	58.4924
FAM125A	1216	11571	0.991	58.4525
TADA3	2571	25680	0.9938	58.3883
BCL7B	1729	15300	0.9601	58.3694
DHX9	4680	34453	0.9891	58.2895
HDAC1	2091	18148	0.9986	58.2805
PEA15	2474	21857	0.9956	58.2011
VKORC1	1042	9994	0.9597	58.1636
SAMD11	2575	22981	0.9899	58.153
CTDSP1	2655	23821	0.9925	58.1334
CSDA	1976	16762	0.9929	58.0275
NDUFA4	2058	19957	0.8358	58.0257
LRRC59	2933	26479	0.9881	58.0204
UBE2L3	3451	31723	0.9774	57.9506
FHL2	1907	16721	0.9486	57.9335
SUPT5H	3798	32201	0.9953	57.8661
MYO1C	4973	43404	0.9914	57.7875
TRA2B	4290	35522	0.9741	57.771
TH1L	2320	19050	0.9858	57.7394
RHOBTB3	5566	39277	0.9941	57.7113
RRM2	3452	28715	0.9907	57.6567
STT3A	2803	22436	0.9932	57.6211
SF3A1	5136	44898	0.9938	57.6132
NDUFA6	1202	11238	0.9634	57.4675
ADD1	4097	33197	0.9924	57.3934
ENSA	2931	26104	0.9949	57.3837
MPDU1	1634	14284	0.9896	57.3347
PDCD5	604	5854	0.9421	57.3212
CPSF7	3764	28845	0.9772	57.2669
TIMM8B	1155	10433	0.9186	57.2511
NOL7	896	7972	0.9866	57.0989
PTPLAD1	3213	25502	0.9956	57.0671
GTF3C6	957	8783	0.9613	57.055
JUP	3508	26356	0.9989	56.9735
DCBLD2	6093	44633	0.9998	56.9728
HDGFRP2	2344	20316	0.9876	56.9454
CLPTM1L	2164	18389	0.9949	56.8927
DNAJB6	2494	21927	0.9892	56.8425
ATXN7L3B	3701	28884	0.9951	56.8254
DDX23	3288	26898	0.9924	56.8021
SMS	1868	16088	0.9416	56.7991
XAB2	2682	23141	0.984	56.7803
EIF5	5963	46215	0.9965	56.7735
MRPL23	758	7228	0.9222	56.765
FASN	8481	68826	0.9985	56.6135
THRAP3	4447	30616	0.9951	56.5731
SMC4	5297	40853	0.997	56.5729
CHMP4B	1664	13957	0.9537	56.57
DCTN1	4518	37926	0.9513	56.5687
MRFAP1L1	1604	12963	0.9757	56.4968
ATP5G1	663	6585	0.9608	56.4891
ATP1B3	1853	15709	0.9692	56.4818
PSMD6	1652	13309	0.974	56.4425
POLR2C	1822	15195	0.9813	56.4068
FKBP4	3757	37923	0.9944	56.3959
FHL3	1662	15216	0.9862	56.3456
AAMP	1859	16506	0.9844	56.3449
MOV10	3653	27265	0.9973	56.2879
PMEPA1	4934	41842	0.9805	56.2574
IGF2BP2	3676	24764	0.9981	56.2469
MANF	969	8436	0.9618	56.2139
TAF6	2787	23974	0.9853	56.21
FAM162A	838	7039	0.9547	56.1896
VDAC2	1963	18355	0.8971	56.1729
HIST1H1C	732	5643	0.9904	56.1698
CASP4	1352	9604	0.9608	56.1225
CALU	6181	45362	0.9885	56.016
EXOSC5	1006	9555	0.9742	55.9909
IRAK1	3589	30375	0.9875	55.9674
DNAJB1	2233	22202	0.9987	55.9317
TPD52L2	2428	20128	0.9942	55.824
RANGAP1	3040	28142	0.9938	55.7902
UBE2E3	1559	12566	0.991	55.7894
CDC42EP4	3121	25027	0.992	55.744
DPM2	1561	15207	0.9859	55.7156
SDC4	2615	19100	0.9973	55.7043
TIMM10	684	6429	0.9401	55.6758
AK2	3789	29332	0.9966	55.5776
CDCA8	2502	21132	0.9836	55.564
C20orf43	1654	14183	0.9867	55.4572
PIN1	1191	10650	0.9244	55.4306
GCN1L1	8699	61465	0.9949	55.4223
PEMT	1057	9752	0.9669	55.3795
GPAA1	2105	18346	0.9919	55.3146
DCXR	860	8516	0.9651	55.2954
PTRF	3651	32772	0.9874	55.2273
RPS19BP1	952	8244	0.9664	55.195
HCFC1R1	1000	10142	0.987	55.1747
HINT2	652	5959	0.9985	55.1553
TAF9	1482	10687	0.9892	55.1502
ASS1	1863	11451	0.9436	55.139
SNORD3A	217	1941	0.9539	55.1171
MRPL14	791	7333	0.9823	55.1077
ZNF580	1433	11782	0.9888	55.0653
PPA1	1316	9325	0.981	54.9883
PFKP	2781	22380	0.9709	54.9303
HMGA2	4150	27204	0.9887	54.9286
ALKBH5	3449	29455	0.9936	54.908
SNHG1	1134	8521	0.9638	54.8661
ISOC2	1170	11589	0.9957	54.8553
LTBP4	5163	35422	0.9969	54.8174
SART1	3601	30534	0.9881	54.7099
SUMO1	1527	11502	0.9961	54.7013
TIMP3	5496	36029	0.8504	54.6582
ACP1	1597	12274	0.9706	54.6375
MAP7D1	3357	30964	0.9908	54.6068
REXO2	1171	9670	0.9889	54.5294
MCRS1	1937	16304	0.9923	54.4802
AP2A1	3499	27581	0.976	54.3853
CALM1	4268	36688	0.9909	54.3292
WDR6	4273	30556	0.9958	54.3161
TMEM147	980	8825	0.9684	54.3099
AARS	3344	18508	0.9994	54.2967
CPNE1	2207	19902	0.9991	54.271
PTGR1	1409	10663	0.9957	54.259
C6orf62	2498	16282	0.9752	54.2208
ARCN1	4032	28658	0.9888	54.1781
PRPF6	3120	24754	0.9865	54.1098
NDUFA9	1621	13678	0.9611	54.1071
LTA4H	2214	16421	0.9593	54.102
COBRA1	2622	22184	0.9985	54.0992
RDH11	2587	18868	0.9737	54.0541
CNPY3	1783	14075	0.9899	54.0345
PDCD6	1207	9571	0.9776	53.9769
LRRC47	2694	23002	0.9889	53.9554
LARS	4868	31393	0.9774	53.9552
SLPI	598	2987	0.9766	53.9491
CSNK2A1	2849	20590	0.9916	53.9196
RHEB	2092	16955	0.9646	53.85
CHTF8	2934	24311	0.9963	53.8473
POP7	949	8865	0.9726	53.8353
EPHB2	4869	36403	0.9834	53.7768
MRPL38	1614	14447	0.9734	53.7345
VAMP3	2225	17749	0.9951	53.7095
BLMH	2543	18848	0.9929	53.6969
EAPP	1363	10425	0.9274	53.6855
KIF22	2296	19303	0.9477	53.6446
RTN4	4871	37588	0.993	53.4972
RBM22	2352	17782	0.9894	53.4628
HNRPDL	4262	29142	0.9162	53.3993
PARL	1423	11284	0.9649	53.3883
SLC25A1	1680	15594	0.9857	53.3679
CASC3	4198	31737	0.9812	53.3645
CSE1L	3627	27903	0.9909	53.3451
YWHAH	1807	16187	0.974	53.3296
EIF2S2	2592	16000	0.9985	53.266
SERP1	3181	25234	0.9969	53.256
CSNK1D	3778	28383	0.9966	53.2066
STARD7	3394	26928	0.9906	53.1876
DHCR7	2665	20766	0.9925	53.1828
SDHAF2	1227	10177	0.9829	53.1196
TBCB	1475	13004	0.9864	53.0865
SPTAN1	7907	51545	0.9975	52.9624
NKIRAS2	2493	20249	0.992	52.9054
SREBF1	5012	34481	0.9858	52.8986
CKB	1475	11731	0.9783	52.8298
ELOVL5	3119	19903	0.9625	52.8051
PXDN	6821	40970	0.999	52.7862
TMED3	1435	11496	0.9707	52.7817
FAM108A1	1731	13931	0.9809	52.7667
MYBL2	2731	23330	0.9711	52.7222
MAPRE1	2640	20498	0.9705	52.6276
RNF4	3493	25470	0.9802	52.5785
XPOT	3961	20348	0.9811	52.5671
SLC35A4	2676	22997	0.9966	52.4637
DDX47	1836	13777	0.9777	52.4157
NDUFV2	937	7559	0.9808	52.3719
TCEAL4	1353	9390	0.9933	52.2751
H2AFV	3755	30475	0.9907	52.2309
C14orf1	1576	13018	0.9626	52.185
IMMT	3018	21443	0.9861	52.1242
SLC43A3	2867	21732	0.9805	52.0129
C17orf89	560	5467	0.9804	51.9101
AP3D1	5073	36913	0.9921	51.8952
TIMM23	1363	11069	0.9875	51.8525
SERPINE1	3207	27638	0.9931	51.847
MTRNR2L6	1395	8698	0.119	51.819
PCNP	2250	16590	0.9947	51.7946
PRPF4	2941	22677	0.9874	51.774
ZNF362	3158	23484	0.9877	51.7629
SLC7A5	4543	14111	0.9998	51.7514
NCBP2	2175	14496	0.9903	51.6875
DIAPH1	5804	39503	0.9995	51.6632
NPDC1	1548	12340	0.9864	51.6541
WLS	2810	18260	0.9897	51.6427
SYMPK	4188	30245	0.9871	51.6337
ASF1B	1746	15689	0.9817	51.6304
PTK7	4273	29639	0.9876	51.6264
PPIC	1241	9006	0.9919	51.5995
UBE2I	3128	25756	0.9898	51.5865
SDHC	2858	23492	0.9906	51.5795
TWF2	1659	12758	0.9873	51.5495
NENF	995	9354	0.9236	51.5474
DHX15	3019	20207	0.999	51.5447
NECAP2	2092	16318	0.9809	51.3338
PIGS	2873	21352	0.9916	51.2581
SNRNP40	1638	12868	0.9737	51.2504
EXOSC4	948	8655	0.9441	51.2438
MRPL49	2119	16708	0.9844	51.2404
MTHFD2	2306	6023	0.9896	51.2152
PAPOLA	4847	31130	0.9874	51.1999
NOP16	1069	9465	0.9757	51.1768
RELA	2595	20606	0.9888	51.1553
CNPY2	1247	9402	0.9767	51.1058
KIAA0114	855	8132	0.9977	51.0897
LOC647979	5378	29813	0.9993	51.0562
PRRC2B	11062	69515	0.9973	51.0089
GRHPR	1235	9730	0.9976	51.0019
MAGOH	772	5607	0.9676	50.96
SUCLG1	1475	12317	0.9654	50.9263
STX10	1410	10917	0.9894	50.8738
SCAND1	1388	12118	0.9791	50.86
LSM12	2507	19789	0.9043	50.8357
PNN	3606	21425	0.9922	50.7503
RNF5	1176	9471	0.9524	50.7434
OGDH	4319	32874	0.9928	50.7182
RUVBL1	1785	14349	0.9905	50.6894
WDR46	2363	18621	0.9945	50.6478
FKBP3	1353	10767	0.9778	50.6193
C12orf32	2096	15622	0.9871	50.6105
GPX3	1779	16514	0.9803	50.5966
RPL7L1	1293	9025	0.9977	50.5911
MYL12A	1243	9828	0.9131	50.5685
VPS29	1107	8467	0.8464	50.5126
SRP68	2850	21850	0.9947	50.4907
NUDT5	1224	9377	0.9755	50.4845
CAV1	3212	27231	0.9608	50.445
ATP6AP1	2109	15894	0.9938	50.3878
SPG21	1815	14134	0.9884	50.3714
FTSJ3	3586	28049	0.9902	50.3362
LGMN	2191	16323	0.9831	50.3225
DDX42	4014	22075	0.9943	50.3063
WDR74	1385	11150	0.9415	50.2873
DRG1	1467	11290	0.9707	50.2793
NT5C3L	1654	12907	0.9377	50.2621
TXNDC12	3188	22611	0.7353	50.2586
CRK	3225	21701	0.9966	50.203
CDK16	3280	24180	0.9884	50.1966
STAU1	3688	25640	0.997	50.1933
MEPCE	3047	24031	0.9921	50.1426
PRSS23	3806	25984	0.9861	50.127
SRSF1	5668	37677	0.9933	50.1214
WDR45L	2596	18180	0.99	50.0563
LARP1	6644	43467	0.9774	50.0348
CRTAP	6668	50570	0.9973	49.9322
PSAT1	2221	5499	0.9964	49.8781
ESD	1208	9038	0.9561	49.8779
NOTCH2	11474	63304	0.9961	49.8621
TCOF1	5113	43211	0.989	49.7517
TMEM85	1013	7581	0.998	49.7422
CDK9	2472	18327	0.9988	49.7384
ATP6V0D1	1688	13728	0.9864	49.7293
NMT1	4903	37521	0.9951	49.6958
RBM23	2624	20028	0.9909	49.6007
SERPINB6	2065	16052	0.9903	49.5768
NUP62	3602	28518	0.9953	49.5704
MRPL52	1306	11851	0.9816	49.5387
BAD	1240	10789	0.9774	49.4466
TMEM222	1870	14222	0.9877	49.4244
PAF1	2320	18522	0.9797	49.4133
FAM136A	1824	13443	0.9912	49.3967
COPS7A	2054	16626	0.9893	49.3732
C11orf31	1294	10502	0.9768	49.3526
STAT1	4326	22502	0.984	49.3323
PRKAG1	1854	14285	0.9951	49.3231
SNAPIN	1052	7991	0.9962	49.2875
IMP3	1255	11329	0.9649	49.2697
STRN4	3242	23183	0.9917	49.2009
HSF1	2166	16109	0.9908	49.1109
NR1H2	2093	15718	0.9508	49.0722
MRPS7	1432	11431	0.9853	49.0567
LRRC41	2960	23175	0.9956	49.0394
PHF19	4287	31439	0.9967	49.0353
DGUOK	1161	8836	0.9707	48.8998
SLC2A1	3687	27851	0.9935	48.8336
ZNF593	653	5467	0.9877	48.8261
CEBPB	2113	16026	0.9806	48.8114
NUDCD3	4932	37446	0.9959	48.788
C7orf11	953	7506	0.9874	48.7811
C21orf33	1668	11696	0.997	48.7643
ECHS1	1350	10784	0.9859	48.754
NOLC1	3936	26395	0.9959	48.7031
PQBP1	1147	9589	0.9233	48.6754
ATP5SL	1782	13153	0.9848	48.6385
SRSF4	2535	18018	0.9882	48.6266
TPRKB	752	5381	0.9854	48.5901
AKR1A1	1597	12285	0.9787	48.5563
MRPS22	1155	8012	0.9758	48.4802
PTGFRN	6160	44468	0.9989	48.3837
DKC1	2594	18384	0.9846	48.3805
RNASEH2A	1148	10033	0.9834	48.3795
MRPL27	728	5991	0.956	48.3455
AKT2	5317	38102	0.9915	48.3445
AIP	1250	9971	0.9864	48.2776
UBQLN4	3545	26469	0.989	48.2645
MFN2	4685	31707	0.994	48.2542
ZNF259	1810	13756	0.9989	48.2359
DNM2	3684	25424	0.9886	48.2021
DHPS	1361	9547	0.9919	48.1775
CDK2AP1	1655	13039	0.8628	48.1041
MLLT1	4530	33215	0.9706	48.0995
DDX41	2118	15037	0.9939	48.0643
PPP1CB	4991	30924	0.9709	47.9967
C6orf108	813	6004	0.9803	47.9964
TMEM123	3605	21433	0.9917	47.986
MYADM	3243	25651	0.9886	47.9316
ARL2	993	8508	0.9063	47.9314
NOP2	2826	21267	0.9919	47.9302
PHF5A	1105	8454	0.9593	47.8673
KEAP1	2606	20562	0.9927	47.7911
TNFAIP2	4180	18197	0.9823	47.7911
SNX7	1792	11662	0.9849	47.7683
PDGFC	3079	15777	0.9951	47.7629
DEDD	2362	15912	0.9903	47.6252
OBFC2B	1404	11906	0.9993	47.5799
ATPIF1	1944	14189	0.9897	47.5552
MVP	2943	20750	0.9789	47.5501
CDC34	1462	11763	0.9754	47.5453
WDR54	1223	9311	0.9853	47.537
NDUFA11	2633	21940	0.9711	47.5175
MAPKAP1	3395	23067	0.9844	47.5034
LIMA1	3748	25598	0.9776	47.4996
NOP58	1979	13014	0.9757	47.4736
PES1	2710	21364	0.9841	47.4579
MDFI	1634	13479	0.989	47.394
THYN1	1323	9547	0.9615	47.3577
VTI1B	1357	9547	0.9418	47.3446
NUMA1	7182	42454	0.9999	47.3112
NUDT21	4407	27353	0.9896	47.2607
YIPF2	1554	11573	0.9981	47.2591
C7orf42	4238	29402	0.9932	47.2585
CCDC137	2109	15585	0.9967	47.2531
PSMG1	1140	8423	0.9693	47.2198
IRF2BP2	4677	31242	0.9947	47.2165
GGCT	1217	7875	0.9885	47.2042
COPB2	3221	19925	0.9907	47.1715
RCN3	1882	14599	0.9825	47.1426
CPD	9060	29088	0.9958	47.0761
SMARCD2	2770	19118	0.9949	47.0699
THBS1	5820	39753	0.9875	46.9779
FCF1	2409	15895	0.9967	46.9603
LSM10	869	6870	0.9816	46.9597
PELP1	3688	28429	0.9965	46.9203
NACC1	4518	33198	0.9776	46.908
WBP2	1944	14245	0.9758	46.8609
SNX17	2600	18853	0.9646	46.83
RRAS	1013	7998	0.9743	46.7976
MRPS27	2797	19424	0.9943	46.7444
ISYNA1	2427	15100	0.9897	46.7387
H2AFY2	2181	15194	0.9945	46.7193
TMEM214	3064	21918	0.9847	46.662
FEN1	2308	16947	0.9926	46.654
MRPL34	968	7839	0.9793	46.6519
DCAF7	6394	43661	0.9952	46.6168
SRP72	3893	24752	0.9908	46.6065
PITPNA	3660	24068	0.9831	46.5792
DRG2	2003	15437	0.9755	46.5773
PPP6R1	3654	24045	0.9959	46.5598
CRIP2	2000	13001	0.9555	46.5008
KIF20A	3471	25387	0.96	46.437
CBX1	2443	16128	0.9804	46.4321
SRRM1	3952	25640	0.9527	46.4179
HEXA	2437	15740	0.9783	46.3633
PLEC	15249	82176	0.9995	46.3442
EIF1B	1014	5659	0.9625	46.3267
TMEM14B	989	7008	0.9626	46.3076
CCNA2	2811	18297	0.9961	46.2984
TAB2	4395	22071	0.9713	46.2925
IFI44	1742	8870	0.9891	46.2605
NAMPT	4593	19808	0.9915	46.2532
INTS1	7000	43482	0.9966	46.1758
DDX21	4839	27878	0.9967	46.1742
ITPA	1202	8665	0.985	46.0785
CSNK1G2	2921	18648	0.974	46.0457
STAT3	4978	28685	0.9986	46.038
AHNAK	18836	99551	0.9989	46.0299
TNPO3	4583	28731	0.998	46.0161
RACGAP1	3326	21416	0.9675	46.0039
SNRPD1	1614	11282	0.9888	46.0035
TAPBP	3779	24089	0.9926	45.9989
DYNLT1	774	6034	0.9199	45.9664
MED6	1344	8589	0.9948	45.9429
MRPS18A	1207	9108	0.9669	45.8988
BCKDHA	1791	11830	0.9821	45.8743
SNHG3	2346	18226	0.9778	45.8509
CCNK	2618	17060	0.9905	45.8495
CANT1	3545	24682	0.9946	45.8393
CADM1	4324	27227	0.9794	45.8378
ATP6V1E1	1406	9732	0.9573	45.837
C7orf30	774	5553	0.9742	45.7715
HMGN3	1484	9727	0.996	45.7695
C15orf24	1075	7632	0.9786	45.7642
MAX	2146	14678	0.9832	45.7635
PPP2R5C	4494	26387	0.9408	45.7631
PSMF1	3695	27540	0.9981	45.7595
TMEM219	1019	7467	0.9715	45.7238
RAC2	1516	11385	0.9505	45.7215
TARS	2996	14310	0.993	45.7049
SNRPA1	1068	6727	0.9981	45.6945
UBE2D2	2879	20226	0.9844	45.6235
ITFG3	2970	20998	0.9933	45.5925
GTF3A	1404	10596	0.9672	45.5796
CARM1	2968	20992	0.9485	45.5796
EIF3J	2558	17369	0.9961	45.5705
PUM1	5416	31472	0.9924	45.5541
FAM127B	1275	9418	0.982	45.5205
CINP	1065	7640	0.923	45.5073
SHFM1	509	3888	0.9352	45.4902
PICALM	4169	24558	0.9846	45.4886
MAEA	2207	14597	0.981	45.4778
VPS25	1122	8532	0.9777	45.4717
LAMA4	7376	32270	0.9995	45.4612
STXBP2	1941	13000	0.9856	45.4386
C5orf32	926	6568	0.9806	45.3921
KTN1	4930	31810	0.9846	45.3853
C11orf48	1357	10659	0.9816	45.3256
DNTTIP1	1317	9453	0.978	45.2998
NXN	3024	23452	0.9987	45.2862
ELAC2	3814	26980	0.9976	45.2809
MAP4	6337	35429	0.9979	45.2561
CYFIP1	4446	25469	0.9973	45.2213
NAT14	1368	8947	0.9868	45.2195
CHCHD8	833	6525	0.9652	45.1944
FABP5	751	5480	0.9601	45.1859
RHOG	1332	11049	0.9895	45.1714
EML4	5565	22963	0.9953	45.1553
PRDX3	1591	10783	0.9969	45.1524
MGAT1	3181	22566	0.9978	45.1319
FBXW5	2390	15548	0.9849	45.1163
PPIL1	1750	12097	0.9886	45.1086
DPP7	1633	10572	0.9902	45.1048
CHCHD5	698	5934	0.9656	45.0566
CAPG	1604	12750	0.9651	45.0476
GRB2	3303	21815	0.993	44.8965
MKI67IP	1754	11584	0.9869	44.8835
SLBP	1743	12184	0.9908	44.8251
GOLM1	3100	18750	0.9829	44.8214
PAFAH1B3	1108	8901	0.991	44.8187
ZNF384	3251	19620	0.9892	44.8179
HLA-E	2679	16967	0.9649	44.7969
GAS1	2844	20926	0.9863	44.7877
C16orf13	854	6899	0.9848	44.7855
EXOC7	4952	29531	0.9972	44.774
LOC388789	561	4425	0.9822	44.745
GHITM	2449	14753	0.978	44.7394
-	13357	68347	0.9462	44.7389
POLDIP3	3435	23621	0.9974	44.6747
CDK2AP2	1499	11301	0.9693	44.6628
BCL7C	877	7487	0.9681	44.6397
THOC5	2694	17394	0.9948	44.6381
ASNS	2362	7102	0.9805	44.6208
NSMCE1	1079	8608	0.9796	44.6127
MKI67	12507	68564	0.9987	44.5965
GNG12	4427	27165	0.9962	44.5916
CHTOP	2175	14616	0.9871	44.5557
LPCAT3	2297	15601	0.9974	44.5453
SPANXE	469	3347	0.9296	44.5309
TEAD2	2237	13594	0.9754	44.4886
PDZD11	1246	9717	0.9936	44.4563
GPATCH4	2172	15253	0.9853	44.453
HUWE1	14770	72576	0.9908	44.4382
LIMK1	3398	23452	0.9553	44.4144
RER1	3118	20460	0.9913	44.3932
LONP1	3221	19336	0.9981	44.3913
CLTC	8575	43360	0.9944	44.3627
VAT1	2758	18567	0.9953	44.3415
ITGA5	4267	24724	0.9981	44.3167
HES1	1475	10040	0.9851	44.3096
MAD2L2	1196	8243	0.9348	44.3002
OTUD5	2941	18665	0.9772	44.2761
RNF10	3864	25218	0.9928	44.2219
HMGB3	3556	24255	0.9986	44.2166
TOMM34	2066	15132	0.9831	44.183
CDKN2AIPNL	1270	9829	0.9819	44.1721
TMEM98	1808	11850	0.9115	44.1637
PAICS	3350	22172	0.9872	44.0988
WDR77	2428	17918	0.9938	44.0876
PMF1	1128	8199	0.9707	44.0845
FERMT2	3372	20978	0.9917	44.0802
EXOSC10	2834	16057	0.9852	44.0661
RAE1	1839	11899	0.9984	44.065
RNF187	3133	23239	0.9987	44.0386
EIF3A	5305	28579	0.9996	44.0237
DDX49	1836	12707	0.9897	44.0135
ALG3	1623	11920	0.9871	44.0127
APOBEC3C	1127	8349	0.9911	44.0086
KLC1	2624	15284	0.9928	44.0063
NDUFA8	859	6362	0.9686	44.0055
MCM4	4928	31770	0.9862	43.9711
WDR82	4292	26569	0.9995	43.9631
QSOX1	3316	20444	0.9985	43.9555
ABL1	5881	32576	0.9988	43.9161
ICAM1	3249	15671	0.9963	43.9101
MRPS16	2651	18593	0.9887	43.9004
WDR5	3163	23353	0.9655	43.8807
CDV3	4213	24687	0.9915	43.8636
RNH1	2057	13928	0.9903	43.8476
CDCA5	2599	17143	0.9908	43.8451
SURF1	1037	7274	0.9904	43.8358
PSMD14	1734	10936	0.9948	43.8265
SLC25A39	1628	11749	0.9889	43.8214
CHMP1A	2596	18441	0.9927	43.8127
LSMD1	1023	7189	0.9883	43.7599
NRAS	4454	24186	0.9899	43.7043
C19orf42	1390	9328	0.9892	43.6967
PTPRA	3637	21406	0.9934	43.6809
GIPC1	1964	13804	0.9898	43.6469
TCEAL8	1231	7463	0.9797	43.6377
ISCU	1189	8139	0.905	43.5495
COX7A2L	1145	7422	0.9572	43.4972
NOB1	1775	11318	0.9854	43.4145
BAZ1B	6133	38047	0.993	43.4083
PPP1R7	1299	8979	0.9962	43.4002
RSL1D1	5137	33086	0.9994	43.3985
SIVA1	790	5860	0.9646	43.3426
MLLT11	2180	15050	0.9894	43.2973
RTN3	4976	32936	0.9795	43.2708
NRSN2	2402	15938	0.9838	43.27
RNF130	1865	11825	0.9566	43.2696
ACTR3	5708	36692	0.9758	43.229
CCM2	1904	12835	0.968	43.2114
MBOAT7	2615	17872	0.9254	43.2003
PARP2	1904	11930	0.9958	43.1805
PTGES2	2355	15720	0.9919	43.1506
2007-09-01	4380	23469	0.982	43.1334
G6PC3	1848	13760	0.9719	43.1288
HIGD1A	2952	17237	0.9346	43.1257
MAGEF1	1700	10867	0.9912	43.1211
PRC1	3207	18371	0.9744	43.1203
ARPC5L	1041	6395	0.9856	43.1172
DTX3	2029	11410	0.997	43.0828
FDFT1	2115	13620	0.9858	43.0539
ATF6B	2622	15020	0.9931	43.0538
PRDX4	921	6057	0.9957	43.0459
RBM25	4303	28052	0.9991	43.0427
CDH11	3654	20557	0.9975	43.0136
UBE2G2	3515	19614	0.9385	42.998
RBM3	4432	27363	0.9975	42.9946
FAF2	4515	24788	0.998	42.9766
SMARCC2	5588	31405	0.9996	42.9354
ANAPC11	1130	8316	0.9903	42.8226
PYCR2	1771	10903	0.9785	42.8037
C22orf28	2081	13761	0.9745	42.7566
RBX1	906	6213	0.9834	42.7349
SMARCD3	1728	10904	0.9907	42.7347
NFIC	8086	59447	0.9955	42.7306
GUSB	2321	13682	0.9901	42.721
RFXANK	1438	10094	0.9152	42.6858
EIF2S1	4165	26812	0.9986	42.6833
FARSB	2233	13789	0.9884	42.6785
TMOD1	3352	16757	0.8637	42.6756
IFNGR2	2234	14717	0.9575	42.6578
IGBP1	1679	9870	0.9851	42.6486
SNX6	3080	18021	0.9974	42.5959
FAM129B	4007	26977	0.9815	42.5706
UNG	2166	13950	0.964	42.5494
SRP54	2298	12152	0.9869	42.5366
TMEM66	1977	10378	0.9934	42.4765
IPO7	6209	29655	0.9559	42.4446
RHBDD2	1878	11540	0.9968	42.4356
ACTR1A	2891	19789	0.9934	42.4067
FASTK	1885	12483	0.9883	42.4044
MAPKAPK2	3534	22123	0.9929	42.3956
NFKBIZ	3934	14692	0.9911	42.3864
CPSF4	1829	11294	0.9973	42.3582
UCP2	1646	13014	0.997	42.3368
UFD1L	1783	12970	0.9899	42.3298
TRUB2	1439	9600	0.9986	42.2763
HIAT1	2664	14604	0.9782	42.2389
PYGO2	3227	20641	0.9854	42.2301
HEXB	1919	10563	0.9807	42.2178
CPSF3L	2641	15817	0.9727	42.2155
MRPS12	1116	7898	0.81	42.2036
MRPL40	787	5638	0.9746	42.203
PRNP	2755	13724	0.9437	42.1665
COX6C	921	6200	0.6612	42.164
MRPL10	1903	12331	0.9406	42.1394
USF1	1830	11879	0.9732	42.107
UBE2Z	3137	18584	0.9892	42.0826
GDI1	2505	14729	0.9701	42.0751
SBDS	1605	9634	0.9938	42.0211
CSK	2755	19629	0.9949	42.0115
KIAA1191	2852	17584	0.9912	42.001
EIF2A	3894	20327	0.9096	41.9988
STK25	2589	16207	0.9726	41.9935
SLC35F2	3184	17700	0.9972	41.9696
METAP2	3506	20934	0.9829	41.9519
ZNF664	4341	20695	0.9915	41.8796
AP1B1	4194	26266	0.9952	41.8753
SON	8412	42274	0.999	41.864
UBAC1	1877	11832	0.9505	41.8501
ANXA11	2731	17938	0.9941	41.8145
CCNG1	2484	13240	0.9928	41.8016
CLIP3	3473	21041	0.9842	41.7587
ARHGAP1	3460	22173	0.991	41.751
BZW2	1883	11509	0.9926	41.6832
UTP11L	2067	13025	0.9569	41.6582
GLB1	2588	15037	0.9965	41.6439
GLRX3	1365	9011	0.9744	41.6279
SCAF1	4323	31173	0.981	41.622
GNPDA1	2311	14007	0.9831	41.6082
PTP4A1	5099	24747	0.9955	41.5992
MYBBP1A	4585	27672	0.9723	41.4507
DPPA4	2823	15078	0.9936	41.4257
ARHGEF1	3261	19636	0.9865	41.403
PGM1	2573	15698	0.8539	41.4014
TRIM27	2969	18596	0.9909	41.3803
PRKAR1A	4518	22983	0.9812	41.3139
ABCF2	3552	21598	0.9989	41.3104
PRRC2C	10394	58592	0.9974	41.3099
SMARCC1	5780	30230	0.9967	41.283
PAM	5359	23480	0.7722	41.2664
HN1L	3705	22602	0.9941	41.2551
PIP5K1A	3824	21622	0.9945	41.255
HMGN4	1980	11858	0.9884	41.2412
TGFB1I1	1813	13527	0.9945	41.2367
PLEKHO1	1627	12621	0.9803	41.1845
SNX5	2154	11101	0.9968	41.1611
EHMT2	3982	25625	0.9932	41.1516
DUT	2146	14745	0.9972	41.0935
BCAT2	2097	13596	0.97	41.03
FUBP3	3175	15891	0.9946	40.9668
NUDT1	816	6250	0.9559	40.9516
PCMT1	1751	10631	0.9874	40.9067
ECSIT	1710	11293	0.9854	40.8995
C19orf24	912	6647	0.9737	40.8949
CHERP	4105	26071	0.9924	40.8835
PPP2R5D	3082	18568	0.987	40.8678
CRCP	2925	15465	0.9969	40.836
PMPCB	3939	21014	0.9901	40.6691
WASF2	5676	32714	0.9988	40.6299
FURIN	4180	23884	0.9993	40.6104
GSN	2797	15457	0.9821	40.4725
VEGFB	1822	12262	0.8754	40.4699
CLK2	2175	11625	0.9839	40.465
SYNPO	5397	26736	0.9941	40.4467
CDCA3	1170	8326	0.994	40.4345
GSTO1	1070	7014	0.8738	40.4243
C7orf47	960	6404	0.9469	40.4012
PLS3	3612	17431	0.9241	40.3947
XRN2	3449	17424	0.9864	40.3747
ZNF428	1411	8824	0.9929	40.3646
HNRNPH3	2427	12269	0.9876	40.3171
NFE2L1	4891	23695	0.9924	40.3167
FNDC3B	7027	32070	0.9942	40.312
TMEM14C	1201	6840	0.9867	40.2925
COX17	423	2715	0.9882	40.2553
ATP6V1G1	1611	9021	0.9938	40.2441
BRD4	5198	29398	0.9867	40.209
SCAMP4	2548	15802	0.9918	40.2029
SNRPE	1593	9294	0.882	40.1952
DENR	3061	16999	0.9729	40.1797
COL1A2	5411	27286	0.9867	40.1613
TUG1	7115	29511	0.9914	40.1476
CAPN2	3492	21194	0.9774	40.1254
RNF220	3025	18189	0.9911	40.0987
DIABLO	2265	14255	0.8274	40.0838
LDB1	2305	13688	0.997	40.0766
ZNF358	2003	13171	0.9386	40.0258
CNP	5222	33185	0.9985	40.0245
TGM2	3937	25336	0.9959	40.0211
ABR	5610	29598	0.9825	39.9962
EDIL3	2974	12749	0.999	39.9943
KIAA1967	4012	23518	0.9845	39.9798
TSPO	1116	7573	0.9713	39.9328
SLC4A2	4943	29312	0.9945	39.8976
MRPS5	1678	10182	0.9899	39.8354
NRP2	6671	31622	0.9981	39.8061
TXLNA	4843	28551	0.9899	39.7568
TARDBP	4236	23601	0.9922	39.7465
MRPL11	1704	11318	0.99	39.6986
POLR2K	971	5891	0.9938	39.6973
TM9SF4	3996	21341	0.9722	39.6792
GNS	5144	24983	0.9955	39.6675
S100A13	951	6649	0.9579	39.6264
ARG2	1981	11254	0.9894	39.6147
FLII	4387	25046	0.982	39.5809
GBP1	3050	20000	0.9764	39.5768
KIAA2013	2832	17969	0.9728	39.5597
C9orf78	1835	11306	0.9886	39.5593
CD276	3419	19914	0.988	39.558
LOC100306951	570	3531	0.9228	39.5579
AURKA	2554	14853	0.9933	39.5067
MRPL47	1222	6377	0.9746	39.4999
IRF3	1773	10076	0.9791	39.4525
TFPT	1223	7706	0.9747	39.4262
G6PD	2395	15982	0.9837	39.4236
DTYMK	1227	8196	0.9707	39.4208
SPANXA2	420	1649	0.9857	39.3774
BLOC1S1	853	6087	0.9156	39.3638
ATP6AP2	2044	11120	0.9956	39.3579
GRWD1	2456	16300	0.9951	39.3465
LTBR	2283	13895	0.9899	39.312
FUCA1	2133	10480	0.9803	39.2972
C12orf44	1458	9137	0.9863	39.2674
LEO1	2162	10867	0.9718	39.2581
ARGLU1	1772	7125	0.9825	39.2397
CCDC85B	1277	9224	0.9655	39.2246
LSM14A	3772	19021	0.992	39.2168
ODZ3	10810	42965	0.9992	39.2134
BLVRA	1191	7916	0.9849	39.2025
BAP1	3599	20660	0.9956	39.18
IDS	5876	26794	0.9923	39.1611
FADS1	4432	22272	0.9971	39.1546
SV2A	4431	21598	0.9941	39.1514
NT5C	1031	6280	0.9641	39.1404
MEIS2	3373	18247	0.9947	39.1276
OAZ2	1936	11773	0.9886	39.1098
TCEA1	2784	14049	0.9817	39.0359
TIMMDC1	1596	9362	0.8515	39.0067
CBX5	11723	63089	0.9987	39.001
CCDC92	1814	10571	0.9884	38.9315
MRPS24	715	5961	0.9622	38.9201
SUN2	4070	21907	0.9843	38.9161
ADI1	1685	10595	0.984	38.9111
NGDN	1588	9157	0.9969	38.8939
JAK1	5053	22990	0.999	38.8894
KCNJ15	3094	14186	0.9913	38.8574
PITX1	2383	18006	0.9971	38.8365
TSTA3	1363	8817	0.9831	38.8202
ACO2	2744	15786	0.9974	38.8068
SEPN1	4357	23705	0.9578	38.7573
RFC4	1486	7668	0.9987	38.7526
YME1L1	4403	19650	0.9877	38.7473
TRA2A	1852	7989	0.9892	38.7117
MAPK1IP1L	6469	35154	0.9994	38.6376
NCOA4	3748	18386	0.9744	38.5948
CAST	4550	23632	0.9895	38.5651
MAGEC1	4337	23035	0.9926	38.5339
OSTC	1166	6209	0.994	38.5213
SEC31A	4273	21321	0.9946	38.509
RWDD1	1323	7797	0.9773	38.5031
C1orf123	1118	6708	0.9902	38.4791
IDH2	1740	10390	0.9971	38.473
POLR2D	2338	13414	0.9953	38.4619
TYMS	1603	10341	0.8203	38.4462
DYNC1H1	14361	59644	0.9987	38.4121
DDT	688	3856	0.8358	38.41
PDHB	1614	7986	0.9988	38.4007
DDX27	2711	15303	0.9683	38.396
RRBP1	3792	23209	0.9997	38.3796
MRPL48	997	5297	0.9779	38.3573
STAT6	4050	20745	0.9948	38.3475
COMMD1	725	4804	0.9821	38.3377
EBP	1191	7382	0.9673	38.302
PNMA1	2666	15084	0.9906	38.294
IDH3G	1740	10900	0.9678	38.2784
CDKN3	906	5787	0.9669	38.2434
TIMM13	1977	12096	0.9863	38.2015
CIRH1A	2268	13207	0.9894	38.1733
ACBD6	1617	8982	0.9889	38.1658
POLD1	3467	18877	0.9859	38.1637
MEN1	3179	19267	0.8371	38.1627
TIMM50	2572	15878	0.9635	38.1602
YTHDF2	3073	16834	0.985	38.155
ZDHHC5	4582	24641	0.995	38.1472
CDC42EP3	5715	27720	0.9935	38.1259
USP39	2298	13365	0.9695	38.1212
VPS28	1160	6988	0.9879	38.1051
PSMD12	1814	8989	0.9857	38.0669
C7orf40	837	4824	0.9677	38.0376
SRSF10	3056	14306	0.9984	38.0222
FRG1	1053	5783	0.9402	37.973
ZBTB8OS	717	4107	0.9986	37.9528
TOX4	4538	24087	0.9945	37.9444
GDE1	2960	17022	0.9916	37.9222
DUS1L	1904	10443	0.9438	37.9169
PRPF3	2480	11480	0.9831	37.9144
FAM50A	1369	8263	0.9598	37.9099
PRPF38B	3761	20789	0.9989	37.8905
PRKDC	13509	50556	0.9969	37.8426
GLOD4	1863	10317	0.9549	37.8312
C3	5101	21826	0.9975	37.7958
CAPN1	3125	18894	0.9744	37.7947
ALKBH7	1331	8641	0.9181	37.7917
BCAS2	1310	6657	0.9878	37.7863
MRPL33	528	3131	0.9754	37.7626
TMPO	4186	19197	0.984	37.7579
RCC1	2858	17802	0.9545	37.7548
THOC7	1028	6111	0.9805	37.7529
ANP32E	3470	16366	0.9755	37.6848
HADHB	2196	11259	0.9954	37.6694
EIF4A3	1734	10169	0.9839	37.6627
JAM3	3668	18501	0.9736	37.6607
ERCC1	3400	20798	0.9556	37.613
PYCR1	2059	10892	0.9981	37.595
FTSJ2	1605	8898	0.9988	37.5821
SAMD1	1617	9955	0.786	37.5582
[truncated: 12,470 more rows]

## Sheet: Transcript Levels_UW228
Transcript Levels_ UW228 (RPKM values ≥ 0.4)
Symbol	Length	Unique Reads	Coverage	RPKM
ACTB	1852	1785032	1.0022	7257.89
GAPDH	1425	1360297	0.9951	7153.32
TMSB10	482	328809	0.9979	4990.04
VIM	2151	1110049	0.9944	3525.41
FTH1	1245	603603	0.9855	3318.79
TMSB4X	657	343291	0.9924	3310.3
CTSD	2141	925597	0.9991	3002.25
FTL	889	390061	0.9978	2963.9
BGN	2465	881854	0.9947	2560.94
IFITM3	678	265995	0.9956	2512.13
LGALS1	586	176444	0.9966	2368.54
BCYRN1	200	28976	0.98	2260.2
MTRNR2L2	1036	346313	0.9759	2191.93
RPS2	962	267183	0.9906	2154.23
ACTG1	2123	632090	0.9689	2009.92
RPS27	361	96286	0.9972	1864.27
ACTG2	1345	344242	0.9993	1797.63
MGP	1473	494678	0.9993	1777.5
ENO1	2567	628049	0.9969	1743.45
RPL41	593	170025	0.941	1716.19
PKM2	2853	630286	0.9954	1705.97
B2M	987	320329	0.9787	1684.38
GPNMB	2775	941684	0.9986	1660.16
MYL9	1216	252261	0.9975	1640.16
HSPB1	914	172687	0.9836	1533.76
MYL6	827	138864	0.9831	1404.51
TGFBI	2805	395252	0.9986	1349.52
RPLP1	512	99221	0.998	1345.02
CALR	1929	332136	0.9995	1286.45
MIF	561	94050	0.9982	1257.11
PGK1	2439	465982	0.9742	1244.23
ALDOA	2408	425128	0.9821	1243.78
CFL1	1260	199906	0.9992	1232.72
TUBA1B	1771	310460	0.9831	1219.78
ANXA2	1665	253774	0.9922	1187.61
LDHA	2323	374716	0.9651	1166.6
S100A11	595	102596	0.9933	1158.98
TPI1	1602	245539	0.9588	1134.06
TUBB	2510	408479	0.9984	1132.16
PFN1	1365	206096	0.9817	1122.38
RPS12	532	78202	0.9944	1117.18
MT2A	466	86927	0.9893	1114.92
RARRES2	767	143594	0.9896	1103.89
RPS6	829	135186	0.9988	1071.37
ACTA2	1798	255577	0.9833	1064.82
RN7SL1	299	38185	0.9933	1062.7
COL1A2	5411	768568	0.9915	1031.4
POSTN	3390	431300	0.9994	1023.51
RPL35	475	71227	0.9895	1014.76
RPL11	644	91417	0.9814	961.072
SPARC	3604	492210	0.9761	919.898
RPS15	531	68080	0.9906	915.991
FLNA	8557	1034343	0.9998	908.149
PPIA	2276	313117	0.9956	902.247
RPL37	1586	240463	0.9943	890.207
TAGLN2	1608	192694	0.9932	886.022
RPLP2	511	65099	0.9902	877.888
RPL27	514	62608	0.9533	876.304
PSAP	2848	462325	0.9968	870.057
EEF1A1	3528	469691	0.9889	856.616
RPS11	646	79008	0.9706	841.877
RPS8	705	90208	0.9986	838.416
MTRNR2L8	1290	190023	0.8915	824.637
IGFBP5	6333	665957	0.9991	820.856
RPL12	674	59171	0.9852	804.482
RPL37A	434	56604	0.9654	791.169
MTRNR2L1	1555	192500	0.4405	779.751
TPT1	829	107354	0.9976	779.131
RPS4X	956	110180	0.9969	775.745
RPS18	549	72599	0.9927	774.215
YBX1	1561	169358	0.9923	760.943
RPL5	1035	120095	0.9961	756.457
TUBA1A	2490	296273	0.992	754.241
ATP5E	449	57719	0.9911	753.612
PPDPF	794	81681	0.9849	734.821
RPL19	748	82373	0.9853	720.384
HLA-A	1636	223772	0.9927	719.354
RPL38	411	49995	0.9757	719.025
HLA-B	1578	204109	0.9987	707.127
RPLP0	1289	118595	0.9123	695.131
RPS16	603	56791	0.9768	689.4
RPL39	439	49605	0.9863	687.255
GNB2L1	1125	106236	0.9973	683.73
RPL35A	511	57237	0.998	675.326
RPL7A	890	82264	0.9966	650.704
CD63	1238	133671	0.9887	644.236
RPL21	582	55164	0.9863	628.263
MALAT1	8708	898216	0.9974	625.877
PTMA	1223	105088	0.9975	615.373
FN1	8815	888710	0.9989	614.145
SH3BGRL3	1131	78073	0.9885	613.811
UBB	971	94747	0.999	611.877
CHI3L1	1867	190616	0.993	611.316
P4HB	2596	223851	0.9807	609.71
RPS28	401	38911	0.9825	606.908
RPL24	579	60957	0.9931	603.929
GNAS	3784	359970	0.3837	600.831
RPL10	2335	190390	0.7653	595.407
RPL30	571	50320	0.9335	595.314
HLA-C	1586	170689	0.9987	588.233
TPM4	2645	221662	0.9958	582.398
RN7SL2	299	21526	0.9933	578.843
RPS25	514	55933	0.9844	576.99
RPL36	557	51512	0.9946	576.074
RPS15A	554	50480	0.9765	562.293
RPL18A	671	51914	0.9791	557.822
S100A6	683	46934	0.9971	546.177
FKBP1A	1643	130481	0.9951	544.972
CTSB	3945	362994	0.9997	537.91
OAZ1	1146	87194	0.9965	536.147
PLP2	1049	71348	0.9981	527.376
S100A10	1069	74353	0.9139	527.332
PTMS	1150	73750	0.9974	512.764
RPL29	737	56620	0.9864	512.133
COL6A2	3461	233884	0.9971	508.528
CD99	1255	94835	0.9904	505.41
RPS20	1013	76659	0.9812	504.037
UBC	2594	201260	0.9588	503.759
RPL8	967	68891	0.999	495.126
ITM2B	1896	169576	0.9984	486.725
CAPNS1	1492	98838	0.992	484.436
RPL26	602	45499	0.9884	478.263
ATP5J2	528	36330	0.9053	476.522
EEF1G	1552	101758	0.9936	475.53
BSG	2107	147210	0.9725	474.971
RPL3	1348	94723	0.9614	473.328
COX7B	456	37537	0.9978	471.689
DYNLRB1	702	50501	0.9972	469.876
COX6B1	590	42393	0.9475	463.495
RPS9	753	53996	0.988	463.108
RPS14	793	55567	0.947	460.495
HSPA8	2331	158441	0.9936	450.535
CTSA	2300	176561	0.9896	450.367
RPL23A	979	54504	0.9877	448.578
MSN	3981	234657	0.9992	443.769
GRN	2323	170587	0.9978	439.631
CRYAB	691	38747	0.9986	438.598
RPL10A	719	48705	0.9972	436.354
CST3	818	54300	0.9988	433.864
GPX4	1031	65518	0.9738	432.283
MYL12B	1041	68032	0.9664	431.653
MMP14	3558	252466	0.9966	430.448
CTSZ	1517	94194	0.9756	430.084
GUK1	1155	76611	0.9931	428.134
IGFBP7	1137	79491	0.9974	427.448
EEF2	3163	198692	0.9975	426.73
DBI	789	50522	0.9886	426.181
SLC25A5	1351	90339	0.9963	426.125
RPL6	1148	75142	0.9512	422.825
RPL7	866	55840	0.9861	422.679
TIMP1	931	61009	0.9828	421.949
SCD	5473	377470	0.9993	421.391
RPL23	594	37130	0.936	417.916
RPS7	745	40344	0.9799	416.139
RPL4	1458	87664	0.9883	410.277
MYL12A	1243	77565	0.9936	404.292
NDUFS5	584	35760	0.9812	401.807
PGAM1	1762	106779	0.9943	400.681
RPL18	893	50363	0.963	399.386
PRDX1	1263	80714	0.9778	399.019
RPL9	842	51929	0.9988	398.326
HTRA1	2138	145127	0.9963	397.424
HSP90B1	2879	153446	0.9917	393.59
DSTN	1746	100215	0.9994	391.421
RPS5	755	43957	0.9828	389.668
TUBB2C	1591	81346	0.9893	388.212
EIF5A	1355	75534	0.9963	376.249
RHOA	1926	110054	0.9958	374.938
PRDX2	1052	58093	0.9867	370.404
AP2M1	1958	100055	0.9934	368.005
SERPINH1	2333	110219	0.9756	365.831
FADS2	3149	165408	0.9987	364.894
OST4	509	26799	0.9528	362.968
HSP90AB1	2716	139414	0.9437	362.14
TPM2	1327	45409	0.9992	360.611
PTGDS	837	57500	0.9833	360.416
RPS26	699	35481	0.9886	359.868
MYH9	7505	369173	0.9996	359
GABARAP	924	50210	0.9892	358.494
GNAI2	2200	99305	0.9982	356.843
TUBA1C	1581	79898	0.993	351.584
RPL13A	1196	68392	0.9657	351.364
TPM1	1797	87230	0.9989	350.46
IFITM2	738	37910	0.9905	348.273
IFI6	860	75885	0.9919	346.035
COL6A1	4246	193776	0.996	345.415
RHOC	1415	66247	0.9887	344.484
ITGB1	3879	213084	0.9918	344.166
TKT	2957	138042	0.9838	343.394
PDIA3	3060	145547	0.9993	341.376
CHCHD2	831	41567	0.9952	339.738
RPL14	939	47636	0.9712	338.577
CD151	1574	71685	0.9752	338.299
H2AFZ	951	51939	0.9863	327.117
S100A16	1085	44366	0.9963	326.784
L1CAM	5046	213469	0.9988	324.272
YWHAE	1860	95425	0.9952	324.066
EDF1	658	29902	0.9833	319.652
COL5A1	8439	356179	0.9998	319.088
NPC2	921	54203	0.9978	317.419
RPSA	1155	49658	0.9844	315.921
DYNLL1	820	40170	0.989	315.565
ANXA5	1624	74020	0.9975	312.54
ACTN1	3809	164472	0.9992	312.075
SLC16A3	2102	76529	0.9315	311.462
HMGN2	1989	98249	0.9864	310.15
COX6A1	593	28849	0.968	305.742
VEGFA	3677	150288	0.997	304.817
TAGLN	1574	35808	0.9911	303.948
SPP1	1823	116177	0.994	301.074
GPX1	1200	53395	0.9867	299.218
NDUFS6	554	26414	0.9801	297.519
CAP1	2798	124541	0.9921	295.271
GNG5	823	39514	0.9964	294.858
DAD1	711	32432	0.9831	294.511
ATP6V0E1	894	39123	0.9855	288.629
FAM127A	1254	48848	0.9968	288.615
CLIC1	1265	48252	0.9921	287.337
FAU	579	24300	0.9775	287.164
EFEMP1	3094	104079	0.9974	282.838
APP	3648	182388	0.9948	282.812
COX8A	521	23932	0.9885	281.967
MDK	1194	53667	0.9849	280.158
POLR2L	925	36942	0.9016	278.629
TXN	886	36918	0.7901	274.154
BASP1	1902	77383	0.9984	270.367
SSR2	1152	43960	0.9957	269.203
RPS13	529	22757	0.9905	267.751
RPN2	2538	103959	0.9886	267.283
ATP5B	1857	81083	0.9903	266.478
HDGF	2397	91444	0.9967	266.374
VAT1	2758	115662	0.9985	266.336
PFKP	2781	101016	0.9716	265.832
SAT1	1199	62405	0.9883	265.159
CLTA	1246	49998	0.9526	265.092
PPIB	1045	35830	0.9866	264.127
RPS19	872	32973	0.9553	263.699
RPS21	418	10741	0.9952	262.509
HMOX1	1606	51120	0.9981	261.144
NGFRAP1	980	39664	0.9898	260.017
TUBB6	1843	61472	0.9924	259.775
TIMP2	3670	161308	0.9981	258.599
PSMB4	925	36587	0.9978	258.52
TXNIP	2953	147015	0.9871	258.288
ACTN4	3966	142265	0.9982	256.043
YWHAQ	2166	83032	0.9986	256.03
ERGIC3	1383	54164	0.9964	255.821
CD81	1497	50429	0.9512	255.082
MARCKSL1	1562	60843	0.9974	254.42
COX7C	448	20964	0.9911	252.369
STMN1	2265	89809	0.9581	251.971
ARHGDIA	2126	75501	0.9774	251.896
KRTCAP2	577	21745	0.9619	250.562
AES	1754	59701	0.9989	249.571
ATP6V0C	1180	42566	0.9975	248.351
ITGA5	4267	134718	0.9988	248.129
BTF3	1262	48873	0.9873	248.059
CNN3	2082	88789	0.9942	246.397
SERPINE2	2674	103338	0.8399	243.95
ATP6V0B	1028	40478	0.9893	243.576
UCHL1	1141	31336	0.9947	243.002
NONO	3228	121597	0.9957	242.748
HINT1	1069	34907	0.9963	241.853
RAN	1087	42099	0.9972	240.293
NPM1	1449	55579	0.9979	239.64
PRNP	2755	128232	0.9935	239.128
ARPC5	2094	81698	0.9938	238.746
PSMA7	1050	37010	0.9857	238.479
COX5B	523	20851	0.9656	238.476
SLC2A1	3687	114515	0.9902	237.666
CA9	1561	39146	0.9904	237.529
PRDX4	921	34218	0.9989	237.239
MT1X	468	16613	0.9915	236.193
ARF1	2020	70184	0.9931	236.128
CCDC72	491	18323	0.9491	235.953
EIF1	1326	51278	0.994	235.522
CDC42	2308	87359	0.9957	235.125
GNB1	3180	116295	0.9928	234.782
MDH2	1321	44427	0.9894	234.093
SNRPB	1153	38222	0.9957	229.125
NOP10	552	21428	0.9909	228.852
DHCR24	4286	146123	0.9984	227.804
COX4I1	839	30235	0.9547	227.495
BRI3	809	27981	0.958	227.094
RPL32	1787	59980	0.9647	226.928
FXYD5	1608	47849	0.9521	226.267
ATP6V1F	832	26863	0.982	223.055
RPL15	2860	93949	0.921	222.516
PABPC1	2869	89911	0.9965	222.407
LMNA	3239	102884	0.996	222.354
CD24	2194	82572	0.9991	221.643
NDUFA13	557	19015	0.9587	221.4
CSTB	940	31167	0.9957	221.382
ARPC2	1514	45169	0.9894	221.306
DDIT4	1752	61159	0.9971	220.956
ATP5I	373	14605	0.9705	220.584
CUTA	1214	41412	0.9876	220.44
RPS10	813	25090	0.9877	220.113
AP2S1	890	30946	0.9921	218.96
PRSS23	3806	88402	0.9966	216.797
SQSTM1	2931	98858	0.9952	215.648
RPS3	2187	69536	0.9488	215.404
C5orf13	2304	76425	0.9896	215.388
EIF4G2	4028	144060	0.9985	215.365
CDKN2A	1464	48047	0.9966	214.447
PTTG1IP	2843	82754	0.9733	213.939
YWHAZ	3077	100104	0.9981	213.852
SSR4	948	29379	0.9789	213.317
GRINA	1986	64881	0.9935	212.966
COL3A1	5490	173269	0.9982	212.794
SLC25A6	1502	48503	0.9887	210.991
KRT18	1485	34749	0.9946	210.953
RAC1	2398	74897	0.995	210.167
GNB2	1681	50783	0.9851	210.135
CNN2	2478	74906	0.9968	205.338
KRT81	1926	25774	0.6163	204.952
EMP3	850	25086	0.9788	204.34
ROMO1	477	14371	0.9623	204.258
PDLIM7	1709	46735	0.9994	203.788
SNRPD2	882	22966	0.9807	203.427
RPL17	985	31999	0.9675	203.034
G6PD	2395	57420	0.9866	202.3
SRP14	1126	35100	0.9876	201.368
GLO1	2071	69775	0.9981	201.077
NDUFA1	502	14877	0.996	200.655
SLC25A3	1919	58017	0.9964	200.532
EIF4H	2546	72694	0.9965	199.96
TECR	1245	35701	0.9944	199.443
ATP6AP1	2109	64085	0.9957	199.016
HNRNPK	2995	96846	0.996	198.815
SRP9	1648	52926	0.9909	198.547
HIF1A	4082	137954	0.9745	198.419
COL18A1	5910	144102	0.9968	197.645
VKORC1	1042	28250	0.9904	196.98
LGALS3BP	2277	78127	0.9912	196.007
TMBIM6	3255	103550	0.9926	195.944
TUBA4A	1514	31169	0.9828	195.462
NDUFB11	1138	33253	0.9877	195.418
HNRNPA2B1	3702	112558	0.9951	194.995
WDR1	3160	90352	0.9918	194.276
PPP1R14B	1038	25958	0.9239	193.725
PEA15	2474	68488	0.9951	193.225
CALU	6181	176009	0.9896	192.811
MORF4L2	2047	59228	0.9912	192.005
ATP1A1	3778	107255	0.9727	191.98
PDIA4	2970	75653	0.9953	191.648
BNIP3	1535	39693	0.9987	190.822
PIGT	2246	67516	0.9884	190.234
RPS3A	1581	43254	0.9399	189.541
SLC6A8	3580	91925	0.9804	188.676
SHC1	3496	89856	0.9966	188.061
ATP5O	815	25167	0.9779	187.989
LAMP1	2560	77111	0.9992	187.862
SLC38A3	2572	69985	0.9996	187.533
KDELR1	1575	40911	0.9968	186.783
HM13	2011	52731	0.9891	186.734
MTCH1	2334	62806	0.9662	186.527
SLC9A3R1	2032	51824	0.9887	186.444
NDUFV2	937	29431	0.9872	185.95
TUBB3	1851	39025	0.9973	185.673
YWHAB	3110	89400	0.9997	185.63
RPL34	1003	29461	0.9811	184.497
NEDD8	625	17565	0.9792	184.322
ARF5	1096	29431	0.9964	183.867
TTYH3	4838	113710	0.9942	183.49
PSMB3	784	22174	0.9783	183.136
SUMO2	1066	30344	0.9972	181.789
ZYX	2325	57587	0.9978	181.717
UQCRH	546	14648	0.9927	181.265
EMD	1370	35735	0.992	180.431
PRDX5	913	25299	0.977	180.086
NDUFA3	414	11554	0.9734	179.854
MXRA8	2290	59597	0.9956	179.588
EHD2	3601	76481	0.9828	176.98
MYLK	7852	190286	0.9985	175.994
LOXL2	3810	87826	0.9974	175.708
LAPTM4A	1783	47638	0.9798	175.485
UQCRC1	1636	41594	0.9847	172.976
PSMB7	1043	27325	0.9751	171.844
UBL5	537	14413	0.9497	170.685
FDPS	1555	43126	0.9865	169.068
NUTF2	894	20733	0.9978	168.867
AGRN	7343	187941	0.9995	167.625
PEBP1	1507	38376	0.994	167.556
SDCBP	2173	69473	0.9913	167.54
HSP90AA1	3887	102588	0.9905	167.024
BCAP31	1828	41749	0.9945	166.179
CANX	4953	129655	0.999	166.146
NDUFS8	824	19425	0.9636	166.129
EIF3I	1458	34987	0.9979	165.801
RPS27A	1068	25507	0.9682	165.592
RRAGA	1657	37844	0.9922	163.884
PSG4	2195	59136	0.9936	163.724
DAP	2385	60277	0.995	163.024
GANAB	3921	94718	0.9987	162.874
HNRNPA1	1941	51837	0.9969	162.82
MAGED1	2928	65690	0.985	162.428
PRKCSH	2262	54705	0.973	162.274
RPL13	4672	108221	0.8686	161.82
RAB1B	1955	45009	0.9969	161.796
FKBP8	1787	41082	0.9989	161.666
COX7A2	761	21150	0.9527	161.113
CSDE1	4330	108011	0.9949	160.922
BRK1	1197	28676	0.9799	160.778
UBA1	3616	85270	0.9942	160.774
TMED9	1402	30174	0.9993	160.46
TPP1	3540	102909	0.9977	160.339
EPHX1	1847	42029	0.8695	159.932
COPS8	2339	65312	0.991	159.786
MARCKS	4304	104234	0.9937	159.515
SET	2936	72183	0.9946	159.305
GPC1	3686	86620	0.9997	159.101
CAPZB	2109	46709	0.9787	158.748
DDOST	2144	49592	0.9632	158.728
TCEAL4	1353	31988	0.9948	158.661
CSNK2B	1128	26249	0.8661	157.705
SOD1	981	22675	0.9847	157.407
2002-09-01	3598	89495	0.9989	156.962
SURF4	2985	65142	0.994	156.959
AP1S2	2329	66768	0.9987	156.769
EIF4EBP1	877	20252	0.9829	156.101
MXRA7	2507	53768	0.9769	155.982
PRDX6	1715	41711	0.9942	155.868
EBP	1191	28919	0.9908	155.489
ARF4	1758	42474	0.9937	155.486
EIF3F	1274	30169	0.9914	155.105
LDHB	1539	39614	0.9779	154.867
CADM3	3698	90880	0.9997	154.728
ATP5C1	1162	29238	0.9888	154.696
UBA52	2823	63266	0.9865	154.506
PLOD1	3047	68004	0.9974	153.873
TNFRSF12A	1048	24274	0.9733	153.695
ITGA3	5044	97637	0.9972	152.876
XRCC6	2156	48466	0.9889	152.864
RPS29	1414	32700	0.925	152.751
NME2	867	19829	0.6298	152.07
POLD2	2182	52630	0.9652	151.98
C19orf43	945	21286	0.9873	151.667
ATF4	2022	59857	0.9965	151.168
FLOT1	1839	44256	0.9886	150.938
CSRP1	1996	42274	0.9649	150.608
ATP5J	1303	30799	0.9823	149.853
HSPA5	3973	78836	0.9927	149.798
C1QL1	1517	27165	0.9914	149.784
ATP5H	628	15930	0.9777	149.59
FSTL1	3840	66718	0.9935	149.564
GPI	4275	86343	0.9825	149.41
TRAPPC1	837	16955	0.9749	149.195
TMEM14B	989	23173	0.9626	149.065
NUCB1	2585	57922	0.9702	148.451
MVP	2943	61585	0.9837	148.43
C9orf16	723	16890	0.9945	148.309
SNX3	1497	33024	0.9886	147.446
CHMP4B	1664	36972	0.9928	146.415
SDF4	2167	45438	0.9949	146.059
NDUFB8	686	15957	0.9985	145.756
RAB7A	2240	51631	0.9951	145.687
COPE	1134	23764	0.9974	145.606
UBE2S	1207	26797	0.9544	145.284
EIF3K	910	21057	0.9703	144.766
DNAJC8	1765	39467	0.9921	144.293
PFKL	3401	70311	0.9997	144.283
MAZ	2784	55832	0.9659	143.407
TALDO1	1319	24473	0.9795	142.002
H3F3B	2753	61538	0.9749	141.699
FAM162A	838	17436	0.9964	141.549
LDOC1	1388	27697	0.9906	141.148
PGRMC1	1928	42736	0.9938	141.077
PSENEN	678	15084	0.9897	141.029
FBLIM1	3363	67357	0.9967	140.908
CXCL12	3545	81564	0.9997	140.716
PCBP1	1772	36729	0.9616	140.643
DPP7	1633	36833	0.9994	140.468
GSN	2797	56533	0.9964	140.458
TGFB1	2217	40223	0.9941	140.17
YKT6	2783	61897	0.9968	139.61
FSCN1	2812	44930	0.9893	139.194
ARPC1A	1631	35537	0.9871	138.892
VDAC1	2074	41490	0.9537	138.788
CALM2	1309	31452	0.9649	138.739
NDUFB9	736	16367	0.9688	138.239
COL11A1	7327	164399	0.9963	138.182
ATP5G2	1178	24953	0.7878	138.075
NINJ1	1297	26154	0.9877	137.689
IRAK1	3589	64387	0.9989	137.281
NDUFB4	1560	34316	0.9782	137.17
ENO2	2423	44315	0.9979	137.141
FAM50A	1369	28047	0.9657	136.856
TOMM6	881	17656	0.9716	136.746
TMEM14C	1201	27690	0.9542	136.391
TCEB2	1009	20687	0.9832	136.345
PTRF	3651	61372	0.9918	136.173
SF3B5	786	16072	0.9771	136.117
NDUFB10	741	15694	0.9663	135.209
NDUFB7	573	11719	0.9564	135.194
STEAP3	4285	91202	0.9991	134.678
GBA	2583	53647	0.9369	134.618
CPNE1	2207	41107	0.9905	134.471
PTTG1	728	14739	0.9986	134.407
HNRNPL	2129	43505	0.993	134.363
ADM	1449	27180	0.9979	133.623
HNRNPD	2257	47395	0.9991	133.295
MRPS15	965	19895	0.9865	133.168
ARPC3	912	15876	0.9901	133.163
LAPTM4B	2242	48104	0.9456	133.011
SMS	1868	38280	0.9416	132.439
CENPB	2856	51923	0.9419	132.158
CAV1	3212	55017	0.9791	131.142
RPL36AL	592	12035	0.9105	130.746
THBS2	5826	118244	0.9928	130.382
PCBP2	3187	65656	0.9165	130.237
TRMT112	612	11950	0.9559	130.006
ID3	1252	19151	0.984	129.639
PFDN5	743	14080	0.9098	129.52
SERF2	3446	71280	0.9092	129.17
SORT1	7034	154597	0.998	128.836
MRPL37	1487	28707	0.9899	128.765
NDUFB2	509	9447	0.9784	128.572
B4GALT1	4214	88397	0.9969	128.33
MRPL51	690	13843	0.9754	128.239
ARPC1B	1551	27922	0.9981	127.912
MZT2B	967	18170	0.7632	127.45
RPN1	2372	46034	0.9789	127.382
CKB	1475	20726	0.9783	127.317
MLF2	1888	33697	0.9979	126.977
SEC61G	484	9642	0.9525	126.795
HEXB	1919	43034	0.9875	126.328
C11orf10	420	8855	0.9833	126.249
ERH	801	15914	0.9988	126.243
CDK4	2020	39853	0.9757	125.69
GRHPR	1235	25053	0.9984	125.169
RAB5C	1918	35052	0.976	124.838
LASP1	4305	77298	0.9912	124.734
ATP6AP2	2044	44874	0.9971	124.559
CLIC4	4452	90963	0.9874	124.511
AURKAIP1	1032	19238	0.9855	124.447
FBXO32	6800	142216	0.9996	124.428
NCL	2732	50941	0.9952	124.305
FAM129B	4007	67077	0.999	123.87
OCIAD2	777	15109	0.9897	123.867
CDC20	1697	28016	0.9829	123.408
MGST3	1528	30060	0.9719	122.917
CALD1	5241	99119	0.9964	122.665
HNRNPC	3252	64952	0.9905	122.4
NUPR1	938	22848	0.9275	122.245
ABHD12	2140	40081	0.9435	122.027
SEC61A1	3656	66032	0.9918	121.843
CIB1	995	18187	0.9729	121.771
RPL31	1129	23116	0.9761	121.719
THBS1	5820	90270	0.9983	121.668
NCRNA00188	1391	29966	0.9526	121.594
RANBP1	884	17138	0.9977	121.454
CALB2	1485	21993	0.9805	121.352
COL4A2	6264	108110	0.9995	121.245
CREG1	2048	39900	0.9956	121.014
CENPW	567	11633	0.9806	121
RTN4	4871	92185	0.9975	120.934
ATP5A1	2263	46308	0.9766	120.903
ADRM1	1410	21484	0.9986	120.807
CYB5R3	3167	51470	0.9103	120.39
COX5A	784	15194	0.9783	119.571
DAZAP2	2182	40858	0.9725	119.387
APLN	3238	48361	0.9951	119.349
C19orf10	1067	17652	0.9944	119.215
RBBP7	2021	39808	0.9965	119.153
PARK7	979	17694	0.9673	119.031
FAM127B	1275	21384	0.9867	118.809
ANXA1	1399	25590	0.9964	118.802
PLS3	3612	71442	0.9787	118.774
IL13RA2	1376	30308	0.9964	118.719
TOMM7	796	16497	0.7048	118.698
LAMTOR1	1198	20986	0.995	118.468
KDELR2	2874	50124	0.9892	118.343
C20orf3	2251	38782	0.988	118.206
ATOX1	498	9394	0.9839	117.76
MBOAT7	2615	40316	0.9878	117.758
MAGED2	2174	37398	0.9977	117.534
VCL	5647	101346	0.9991	117.433
RABAC1	821	12985	0.9927	117.208
RPS24	2820	44013	0.6369	116.767
HSD17B10	963	17374	0.9969	116.465
HBXIP	855	15178	0.9825	116.296
C1orf85	1859	34636	0.9887	116.256
MORF4L1	2011	37448	0.9697	115.964
VEGFB	1822	33215	0.904	115.918
BACE2	2993	50453	0.9983	115.717
SLC35B2	2059	34383	0.9908	115.199
CBR1	1245	19565	0.9992	115.152
UQCR10	993	19481	0.9426	115.074
HIGD2A	628	10820	0.9761	114.877
HCFC1R1	1000	16663	0.992	114.702
PTBP1	3340	59380	0.9817	114.473
NQO1	2601	40664	0.9962	114.035
POLR2J	991	17433	0.9707	114.026
KPNA2	2011	33957	0.9826	113.97
MGAT4B	2922	50064	0.989	113.896
PSMB1	938	17147	0.9648	113.866
PPP1CA	1521	25119	0.9961	113.797
MRPL20	749	13766	0.9653	113.669
C14orf166	1064	18668	0.9812	113.273
INSIG1	3020	59788	0.9828	113.147
ZFP36L1	3887	73835	0.9972	113.055
PSMD8	1556	25886	0.9563	112.847
PMP22	1828	28234	0.9951	112.753
CCNI	1890	34872	0.9995	112.395
WBP5	1102	19333	0.9891	112.16
ELOVL1	1631	27264	0.9982	111.968
C7orf50	1311	20559	0.9878	111.77
MAFB	3378	68542	0.9938	111.604
SEPN1	4357	76958	0.963	111.419
DDX5	3769	71660	0.9894	111.392
ATP6V1E1	1406	25753	0.9737	111.392
NUCKS1	6471	114562	0.9985	110.884
PPP2R1A	2519	41559	0.9873	110.53
XRCC5	3448	60550	0.993	110.05
HMGN1	1313	23235	0.9909	109.845
SLC4A2	4943	80577	0.9949	109.816
CALM3	2277	36358	0.9925	109.656
DEK	2879	50385	0.9976	109.539
PLOD3	2995	48073	0.9927	109.484
NID1	5903	110538	0.9988	109.365
C4orf48	483	6901	0.9979	109.139
CDC25B	3701	64341	0.9962	109.077
MAP7D1	3357	50322	0.9911	108.782
ILF2	1953	31228	0.959	108.707
C1orf43	1909	34984	0.9728	108.685
AKR1B1	1416	21341	0.9993	108.663
TAF10	834	12569	0.9448	108.498
MANF	969	14170	0.9505	108.458
TBCA	679	11622	0.8792	108.445
PSME2	829	14824	0.9988	108.121
SEC61B	583	9674	0.9726	108.095
EIF6	1269	21385	0.9929	107.935
UXT	797	12775	0.9134	107.803
CD164	3128	60331	0.9949	107.78
CDH2	4380	78977	1	107.423
SDHA	2405	40476	0.9759	107.378
ASAH1	2618	53501	0.9862	107.366
NAPA	1865	29869	0.9555	107.285
H2AFY	1940	33164	0.9918	107.275
TLN1	8434	117555	0.9993	107.19
GSTK1	1226	20448	0.9984	107.14
UQCR11	1335	25554	0.9813	106.614
ANXA6	3002	43923	0.99	106.502
FBL	1171	17202	0.994	106.339
PLXND1	6977	108122	0.9901	106.196
IFITM1	733	17684	0.9686	106.179
PCNA	1355	23387	0.997	106.085
YIPF3	1593	23554	0.9831	106.078
MEA1	868	12440	0.9965	105.997
PSMB6	889	14338	0.9696	105.93
ANP32B	1617	27804	0.9882	105.902
VCP	3859	59140	0.9982	105.858
OS9	2869	47177	0.9916	105.708
ATP6V0D1	1688	27234	0.9882	105.548
IDH2	1740	27070	0.9989	105.447
DYNLT1	774	12460	0.9742	105.399
LAMC1	7889	128626	0.9999	105.338
LAMA5	11426	173871	0.9989	105.278
SLC25A39	1628	24615	0.9889	104.979
HMGB1	3428	53687	0.9991	104.855
MTRNR2L6	1395	28553	0.091	104.776
LOC550643	722	12064	0.9654	104.772
EEF1B2	1128	16975	0.9734	104.643
WBP2	1944	32218	0.9784	104.443
AKT1	3008	45680	0.993	104.369
IFI16	2750	47083	0.9956	103.596
ARL6IP1	2280	38890	0.9908	103.573
RAB13	1353	18963	0.7842	103.567
PHB2	1457	22688	0.9856	103.339
C20orf30	1792	30610	0.9927	103.326
STC1	3897	56752	0.9941	103.253
MRPL41	632	9563	0.9478	103.206
PRAF2	1263	17996	0.9992	103.113
MYBL2	2731	35581	0.9802	102.999
COPS6	1441	21603	0.9896	102.889
PFN2	2117	35587	0.9953	102.832
APLP2	3827	68356	0.9919	102.822
NFIX	5733	77216	0.9972	102.747
SELM	739	9574	0.9418	102.63
ELOVL5	3119	56037	0.9881	102.622
ARHGAP1	3460	52102	0.9948	102.403
ASNA1	1298	20979	0.9877	102.168
AKR1C3	1251	18934	0.9856	102.148
PTGES3	1932	31459	0.9871	101.853
APH1A	2290	36377	0.9808	101.852
PGM1	2573	36217	0.8352	101.474
EIF3B	3084	40643	0.9961	101.459
S100A13	951	13687	0.9727	101.044
HDAC1	2091	30272	0.9995	100.598
SH3BGRL	2090	36151	0.9923	100.413
LMAN2	1853	27244	0.9838	100.348
ARL4C	4024	64708	0.9995	100.241
NDUFA4	2058	33405	0.6764	100.191
ATPIF1	1944	29520	0.9995	100.171
NAA10	1136	16469	0.9111	100.028
CHMP2A	928	14982	0.972	99.8084
POLR2I	885	13583	0.9401	99.3278
DKK3	2769	37099	0.9993	99.2772
APOA1BP	1121	16639	0.9982	99.1721
IFITM10	3721	44575	0.9973	99.1668
BANF1	1179	16409	0.9924	99.0223
KPNB1	4276	65033	0.9956	98.9624
PSMD2	2990	41803	0.9983	98.7848
C7orf59	613	9662	0.9984	98.5113
U2AF1	1038	15151	0.9952	98.5085
SLC25A1	1680	23552	0.9893	98.4988
BHLHE40	3061	43509	0.9879	98.3351
PDZD11	1246	18646	0.996	98.2097
SULF2	4248	68686	0.9986	98.111
ACADVL	2371	32116	0.965	97.9926
PHPT1	1273	17195	0.9756	97.9554
DPM3	532	8001	0.9774	97.811
TMEM59	1709	27965	0.9965	97.7488
RNF181	716	10351	0.993	97.5649
CDK16	3280	48416	0.9973	97.5601
TMEM147	980	15033	0.9837	97.4165
GDI1	2505	37735	0.9924	97.3001
PDIA6	2344	32082	0.9603	97.2488
LAMTOR2	699	11057	0.9456	97.0523
PPP2R4	2869	40650	0.9962	96.91
DRAP1	1022	13756	0.9628	96.8571
MRPS21	945	14064	0.9905	96.852
ATP5L	1396	16192	0.9971	96.821
CAPG	1604	22277	0.9925	96.5284
PSMA4	1235	19839	0.9781	96.484
NUDC	1813	26637	0.9818	96.4193
HDLBP	6427	90186	0.9902	96.3364
MOXD1	3039	49870	0.997	96.2543
TMEM106C	1606	25214	0.9384	96.1114
RRBP1	3792	47119	0.9992	95.7388
RBMX	2132	34791	0.9906	95.6834
DBNL	2237	30737	0.9978	95.6623
CCT3	2269	32839	0.9242	95.4349
EIF3H	1286	18537	0.9876	95.3265
NT5DC2	2105	23856	0.9891	95.221
TPM3	7116	97674	0.966	95.1601
CERS2	2544	39040	0.9855	94.9786
RNASEK	1047	14199	0.7469	94.6301
ASS1	1863	26692	0.912	94.1338
APEX1	1563	22386	0.9514	93.9505
PDCD6	1207	17807	0.9793	93.7441
VASP	2298	28413	0.9965	93.6997
C19orf53	934	12514	0.9604	93.6304
EWSR1	2694	39116	0.9863	93.5253
TARS	2996	48347	0.9967	93.2399
MRPL36	626	9123	0.976	92.9404
SGK1	3208	60230	0.991	92.937
RAD23A	1821	27109	0.9857	92.6459
HLA-E	2679	42635	0.9787	92.4399
HNRNPAB	1837	24689	0.9902	92.3045
ATP5G1	663	8793	0.8944	92.1905
CKS1B	942	13906	0.9682	91.9464
C2orf28	1278	18707	0.9656	91.7492
HEXA	2437	39568	0.9979	91.7102
DCTN3	947	13547	0.9778	91.6784
HK1	3979	49564	0.8884	91.6122
ERP29	1472	21819	0.983	91.1689
MAP2K2	1759	22915	0.9824	90.51
C1R	2526	36585	0.9909	90.3458
LAMB1	5866	89468	0.9928	90.3381
SEPW1	893	9872	0.9541	90.337
HNRNPF	2773	39394	0.9931	90.2352
CD320	1283	18185	0.9766	90.2232
CCT5	3403	48318	0.9997	90.1455
MUC1	1853	21398	0.9919	89.9833
RNF187	3133	40147	0.999	89.9734
FBLN1	2947	44581	0.9898	89.9222
RPL27A	4906	63747	0.9727	89.7973
ATP6V1G1	1611	23420	0.9988	89.687
PSMA6	1035	14662	0.9913	89.6273
GDI2	2441	34613	0.9844	89.5862
LRP10	3252	43120	0.9985	89.5842
CDC42EP1	2182	27185	0.9918	89.4779
GJA1	3130	48443	0.9955	89.4252
REPIN1	3310	43988	0.9976	89.2977
PRRX1	4071	60596	0.9998	89.0438
NRSN2	2402	31777	0.9929	88.7758
CD44	5748	82301	0.9958	88.7725
HSBP1	1989	29767	0.9945	88.7213
CKS2	627	10470	0.9952	88.6846
SNRPD3	1385	18420	0.9993	88.5552
MRPL28	1161	13702	0.9759	88.4558
MRPL14	791	10233	0.981	88.1192
PON2	1669	23439	0.994	88.0951
TUBB2A	1621	19880	0.9901	87.9341
C12orf57	574	7177	0.9373	87.5647
NNMT	1579	21030	0.9987	87.3326
DDIT4L	2649	45255	0.9932	87.1593
GNS	5144	80727	0.9975	87.1225
COL5A2	6930	96203	0.9935	87.0904
TRIM28	2989	37804	0.9859	87.0841
HMG20B	1584	19562	0.9792	87.0219
STT3A	2803	36948	0.9975	86.9247
GPAA1	2105	28645	0.9962	86.8619
USMG5	714	8572	0.9916	86.7117
MRFAP1	2184	28011	0.8613	86.6194
PPT1	2504	36108	0.9852	86.5615
SKP1	2714	38512	0.9569	86.5327
FKBP2	747	8570	0.9465	86.5166
CCT8	1895	26311	0.9979	86.4958
CHRDL1	4101	61655	0.998	86.396
PSMD4	1332	17259	0.9865	86.3591
ISG15	685	13047	0.9956	86.2863
NRN1	2072	23402	0.9846	86.271
LSS	4390	61031	0.9984	86.1305
RHBDD2	1878	25334	0.9968	86.0801
CD276	3419	43804	0.9971	85.9756
TSPO	1116	12394	0.9767	85.7865
AHCY	2375	30974	0.8611	85.7631
LRRC59	2933	36490	0.9922	85.7562
CAPN2	3492	44950	0.9828	85.7524
POMP	1477	20540	0.8152	85.6306
CLPTM1L	2164	26405	0.9982	85.5695
RPL28	4439	50518	0.9908	85.5355
STOML2	1303	17555	0.9946	85.4779
SHFM1	509	6308	0.9804	85.4276
ATP5D	1005	11602	0.991	85.4165
TMEM219	1019	13268	0.9971	85.3852
C17orf79	957	11782	0.9279	85.3551
SPOCK1	4841	75521	0.999	85.3383
F8A1	1720	19913	0.9727	85.3363
CYR61	2295	30155	0.99	85.2658
CCT7	2044	26024	0.9726	85.1563
FDFT1	2115	30694	0.9939	85.0585
SRSF2	3003	39130	0.9837	85.002
TMED2	2126	28501	0.9817	84.8922
SLC2A4RG	2296	27419	0.8902	84.7236
CDC37	1693	20495	0.9864	84.6805
C16orf13	854	8908	0.9895	84.4836
RPS23	3325	47477	0.9886	84.471
TYMS	1603	18879	0.9445	84.4287
ECH1	1276	17280	0.9969	84.3087
CYC1	1235	16350	0.987	84.1116
ARPC4	1988	24717	0.7264	84.0836
VDAC2	1963	24011	0.9404	84.068
CTDNEP1	1780	20960	0.9888	83.8541
KHDRBS1	2990	39355	0.9963	83.8406
SC4MOL	2241	35667	0.9817	83.7706
FAM3C	2552	39336	0.9902	83.4494
CAPZA1	2758	38151	0.9884	83.4108
ARL6IP4	1402	17062	0.9829	83.3343
TPD52L1	1409	17676	0.9794	83.1835
ILK	1931	23170	0.9871	83.0577
PSMC3	1618	20066	0.974	82.9164
VAMP3	2225	29179	0.9937	82.9092
ESD	1208	16630	0.9909	82.8098
C19orf56	861	10547	0.9895	82.7739
ZNHIT1	1208	13744	0.9901	82.7535
NACA	3191	38645	0.9966	82.7496
CALM1	4268	53588	0.9918	82.6436
TAPBP	3779	49039	0.996	82.6276
LCP1	3808	51012	0.9863	82.4829
HNRNPH1	2304	31236	0.9865	82.4769
TRAPPC3	1578	19582	0.9772	82.4377
EIF2S2	2592	37599	0.9919	82.391
IER5L	2724	32975	0.9405	82.288
HOMER3	1991	24028	0.995	82.2567
CTNNA1	3778	46928	0.9971	82.2211
NME4	1059	11676	0.9528	82.2181
EIF3L	2091	26656	0.99	82.1967
SRSF3	3600	46434	0.9825	82.1082
DPYSL3	5496	67388	0.9985	82.1052
SSU72	1319	16263	0.9697	81.9926
NDUFS7	799	9785	0.9812	81.9675
RAB31	4009	51991	0.9945	81.8361
TOMM5	932	12885	0.926	81.7577
UBE2C	1490	17818	1	81.6195
SLC39A1	2462	30817	0.9683	81.4143
PPP4C	1429	16726	0.9902	81.4138
TPD52L2	2428	29370	0.9839	81.3321
MRPL12	1032	13377	0.9729	81.3047
SNRNP70	1940	23814	0.9861	81.2875
BNIP3L	3505	41944	0.9986	81.2352
GLT25D1	3593	43912	0.9992	81.1629
EIF3G	1127	13481	0.9885	81.0891
ZDHHC12	1184	13392	0.9704	80.953
CBX3	2330	32097	0.9854	80.7422
EIF3D	1949	22645	0.9938	80.7029
USF2	1732	20823	0.9515	80.6838
WDR34	1818	21867	0.9939	80.5946
NEAT1	3756	60924	0.9987	80.1447
LRP1	14905	183155	0.9999	79.9729
RAMP1	922	9721	0.9664	79.8922
STIP1	2219	24378	0.9806	79.8255
UQCRFS1	1224	16769	0.9837	79.78
ATP6V1B2	3054	40505	0.9538	79.6688
UROD	1458	17816	0.9287	79.5992
SCARB1	2759	30561	0.9902	79.5176
SF3B4	2001	22642	0.99	79.5174
CTBP1	2483	29212	0.9726	79.4967
CETN2	1087	12723	0.9936	79.2552
SEC13	1621	17968	0.9815	79.1869
PRR13	1262	15342	0.9422	79.1127
CEBPB	2113	25016	0.9972	79.0909
RPL22	2099	25551	0.9871	78.8128
RAP1B	2172	29052	0.971	78.8087
SNRPC	1231	15098	0.9838	78.7742
SRM	1273	13620	0.9788	78.762
APRT	807	9777	0.9988	78.6979
UQCRQ	1585	19108	0.9962	78.6
MAPRE1	2640	33446	0.9856	78.5958
DEGS1	2101	24206	0.9833	78.502
MGST1	1509	17972	0.4221	78.3962
SFXN3	3129	33908	0.999	78.1552
SNHG6	472	6171	0.9915	77.7307
HSPB11	601	7065	0.98	77.6523
TCEAL3	1154	12660	0.9965	77.616
PSMD3	2187	24450	0.9954	77.5332
CSDA	1976	21580	0.9944	77.4746
BLVRB	874	10317	0.9874	77.4658
VPS29	1107	13550	0.991	77.3192
JTB	1574	18517	0.9949	77.2871
CCT6A	2682	36342	0.9832	77.1147
PYGL	2859	33008	0.9979	76.897
C5orf46	587	4907	0.9216	76.8609
IL13RA1	4006	49939	0.9998	76.6853
EIF3M	1338	16735	0.9484	76.6674
ENG	3196	30388	0.9916	76.642
PRDX3	1591	21276	0.9981	76.612
GYS1	3635	34727	0.9939	76.6081
IFNGR1	2138	28314	0.978	76.5887
SF3B2	2902	33001	0.9986	76.5387
SERPINB6	2065	22247	0.9826	76.5346
SDHB	1161	14857	0.9742	76.5132
PLOD2	4072	50527	0.9914	76.458
CNPY2	1247	14124	0.9816	76.3985
ATP1B3	1853	22503	0.9973	76.3729
NDUFA7	585	6648	0.9145	76.3393
ADAM15	3141	29878	0.9949	76.2988
ACTR1A	2891	32795	0.9917	76.146
RAB11B	1635	18321	0.9933	76.1352
GARS	2759	38873	0.9844	76.1
SLC3A2	2350	33986	0.9945	76.0355
2015-09-01	1851	22723	0.9368	75.999
GADD45GIP1	772	8315	0.9585	75.9866
NRBP1	2212	24253	0.9896	75.9835
HNRNPUL1	4201	46282	0.9976	75.9115
PSMA1	1498	18281	0.8097	75.8395
SLIRP	531	6425	0.9736	75.7079
FIBCD1	3257	36584	1.0006	75.6624
AUP1	1612	18440	0.9491	75.6565
CDK2AP1	1655	17265	0.832	75.6218
SLC25A10	2035	21794	0.972	75.6209
SHISA5	2385	26421	0.9551	75.5785
IMPA2	1537	16830	0.9948	75.5201
CD9	1321	14249	0.9917	75.3597
FUCA2	2548	30254	0.9953	75.1426
DDX17	4811	61988	0.9975	75.0574
EIF4G1	5686	61643	0.9965	75.0233
COMMD4	969	11366	0.9721	74.8351
IDH3G	1740	18070	0.9868	74.8339
RAD23B	4167	50246	0.995	74.8259
MMP2	3549	50305	0.9927	74.7208
SEC22B	1892	23188	0.9979	74.5192
SNTA1	2345	26396	0.9936	74.5045
UBAP2L	4006	43707	0.993	74.5008
RHEB	2092	24299	0.9694	74.3472
C20orf43	1654	19167	0.9976	74.3104
SCAMP3	1595	18369	0.9843	74.2653
C1S	2850	36201	0.9926	74.1928
PARP1	4001	47040	0.9948	74.1903
LYPLA2	1648	19108	0.9988	74.1727
DNAJB6	2494	27871	0.9988	74.0493
PAM	5359	68434	0.9114	73.9933
BUD31	1060	12909	0.984	73.9906
SOX4	4912	61439	0.9992	73.9872
RNPS1	2258	25743	0.9867	73.8783
ST13	3214	38104	0.9904	73.7867
SSBP1	1016	11955	0.9262	73.7147
SCAND1	1388	15023	0.9762	73.7038
SIGMAR1	1655	17502	0.9994	73.6891
PSME1	1187	14007	0.9865	73.6122
HAX1	1196	14189	0.9967	73.6121
FBXW5	2390	25615	0.9753	73.576
CCT4	2352	28245	0.9872	73.5572
TFG	2090	23432	0.9957	73.4675
LSM7	536	5914	0.944	73.3558
KHSRP	3262	36075	0.9589	73.3248
RNF167	1723	19147	0.9901	73.2722
PMEPA1	4934	43518	0.9852	73.2389
GTF3A	1404	15555	0.9679	73.1108
PGLS	1043	10901	0.9904	73.0058
NDUFA6	1202	14525	0.9667	73.0005
UAP1L1	3401	35316	0.9909	72.9479
G6PC3	1848	19659	0.9735	72.7216
NUCB2	1612	17985	0.9988	72.6379
RBM42	1669	18632	0.9892	72.5816
ACLY	4450	48154	0.9996	72.5163
GPC4	3714	43743	0.9992	72.3245
NDUFA8	859	9436	0.9697	72.2981
RALY	4790	52184	0.9925	72.2615
AK2	3789	40704	0.9982	72.1201
UBXN6	1933	20124	0.9917	72.0746
LAMP2	6603	85116	0.995	71.9713
NCSTN	2944	32903	0.9878	71.9142
ECHS1	1350	14129	0.9852	71.6317
NEU1	2088	24461	0.9847	71.5574
UFC1	1124	12038	0.9982	71.5517
KDM1A	3125	34249	0.9907	71.5252
LOC647979	5378	66004	0.9981	71.4813
TGFB1I1	1813	18137	0.9967	71.3602
ATP1B1	2212	24626	0.9932	70.9592
BHLHE41	3796	40416	0.9958	70.8661
PLD3	2424	27043	0.953	70.8321
SSRP1	2825	30178	0.9961	70.7415
NDUFA2	846	9245	0.9905	70.6753
PHC2	3873	42407	0.9997	70.6341
EI24	2279	23914	0.9996	70.604
DDX41	2118	18582	0.9976	70.5517
KLHDC3	2029	21648	0.9823	70.5131
TRAPPC5	868	9096	0.947	70.51
TRIP6	1762	20699	0.9977	70.4678
ERF	2705	26040	0.997	70.462
DNTTIP1	1317	14465	0.9757	70.4526
EPN1	2964	27600	0.9497	70.3588
PHB	1826	18585	0.9967	70.3177
NDUFA12	592	6952	0.9899	70.2378
ASPH	5349	63537	0.9076	70.1909
STT3B	2481	31312	0.9996	70.0921
COL12A1	11579	146374	0.9999	70.0855
C3	5101	53224	0.9982	70.0662
CTNNB1	3720	44136	0.9962	70.0529
ATP5F1	2116	23585	0.9901	70.0192
STAU1	3688	39029	0.997	69.9629
MANBAL	1385	14882	0.9978	69.9421
GIPC1	1964	19757	0.9898	69.8628
PLXDC1	6271	82333	0.9965	69.8329
MAP1LC3B	2304	25124	0.9692	69.8022
PTP4A2	3939	43067	0.9784	69.7802
VDAC3	1557	15898	0.9762	69.7616
NENF	995	10083	0.9387	69.4815
SND1	3522	34533	0.9955	69.4599
SRSF9	1204	11666	0.9801	69.4572
MAT2A	3022	36935	0.995	69.3563
PRELID1	1288	13933	0.9589	69.3128
YWHAG	3779	40448	0.9918	69.2864
NAP1L1	5125	60534	0.9982	69.2301
PAIP1	2796	32679	0.9957	69.1523
SH3GL1	2559	23356	0.9793	69.0752
ACTR2	3944	45921	0.9916	68.8508
CHPF	3013	27539	0.993	68.748
CCDC124	1066	10102	0.9859	68.7407
CHD4	6511	68947	0.9989	68.7378
IDH3B	1561	16452	0.984	68.717
DAB2	4617	52383	0.9991	68.6984
ITGB5	3392	37641	0.9923	68.6571
NCS1	5009	48186	0.9964	68.578
SCARB2	4780	55169	0.9964	68.3328
ENSA	2931	32907	0.9942	68.311
ADIPOR1	2190	23620	0.9845	68.2611
AIG1	1385	13921	0.9971	68.2027
CS	2997	31700	0.9907	68.1982
MRPS34	1020	10213	0.9902	68.0661
CTSL1	1730	18844	0.9803	68.0519
C17orf61	490	5453	0.9531	67.9853
CORO1C	3957	41672	0.9578	67.9631
EDIL3	2974	36226	0.9993	67.954
MAP4	6337	64551	0.9964	67.9068
SNRPG	606	6669	0.9439	67.865
UBE2D3	2623	29447	0.9802	67.8282
BCL7C	877	7446	0.9681	67.8263
USP22	5220	57774	1	67.8178
ELOF1	1029	10050	0.9961	67.6872
TPX2	3685	37824	0.9476	67.6726
CLPTM1	2531	25578	0.9822	67.6626
DHCR7	2665	30641	0.9962	67.6383
DNAJA1	1538	16875	0.9909	67.6086
PSMG2	1141	13310	0.9939	67.4092
HN1	1696	14660	0.9511	67.3899
LOC388789	561	6124	0.9768	67.2278
B4GALT5	4743	43673	0.9844	67.1549
LOC541471	809	10077	0.979	66.9951
HNRNPU	6846	74355	0.9999	66.9788
LMF2	2617	24020	0.9931	66.7881
OSMR	5556	60919	0.9977	66.7485
GPR56	4058	44093	0.9702	66.703
DCTN2	2128	21650	0.9709	66.6696
PSMC1	1586	15775	0.9931	66.6418
OXCT1	3572	43919	0.9913	66.6151
TOMM20	3407	37108	0.9947	66.6105
ZNF207	2333	24121	0.9961	66.5424
OXA1L	1737	18416	0.8561	66.5401
SFPQ	3073	33876	0.999	66.4817
BAG6	3832	37286	0.9919	66.3513
PPIC	1241	13261	0.996	66.2648
DBN1	3058	28213	0.9843	66.0417
NME1	1031	9780	0.742	65.9846
MDH1	1665	19091	0.9844	65.8183
FLOT2	2659	26095	0.9906	65.6882
EIF4A2	1905	22069	0.9858	65.6368
POLR2G	852	9276	0.9836	65.634
PIN1	1191	12043	0.974	65.6206
AKR7A2	2619	26155	0.9989	65.6106
SNRPF	806	7972	0.9926	65.525
C19orf70	943	9592	0.9586	65.4538
OSTC	1166	12511	0.9786	65.4239
C17orf37	781	7806	0.991	65.3647
AK4	6998	71107	0.9994	65.2853
SF3B14	783	8760	0.986	65.2801
YARS	3117	35900	0.9981	65.2798
PL-5283	2515	22510	0.9901	65.2321
C9orf86	3151	29412	0.994	65.2111
NDUFB1	433	5174	0.9931	65.1908
IQGAP1	7219	75196	0.9981	65.1397
UQCRC2	1674	18236	0.9922	65.0973
HDDC2	1615	17693	0.995	65.0932
MFSD2A	2236	25207	0.9723	65.0818
SF1	3586	35360	0.9911	64.9669
GNPDA1	2311	26632	0.9922	64.8909
SPG21	1815	18799	0.9928	64.8466
NDRG1	3520	23754	0.977	64.8321
DDT	688	7340	0.9782	64.8136
LAMB2	5817	56614	0.9878	64.8111
ANGPTL2	3572	35573	0.9986	64.8041
TSPAN10	1613	19814	0.9994	64.7841
PHLDA3	1625	13779	0.9994	64.7175
COL4A1	6549	61357	0.9968	64.717
RBM39	2954	34565	0.9898	64.5624
SUMF2	2064	21043	0.9835	64.5005
NSA2	1510	15092	0.9325	64.3475
COPZ1	2038	19996	0.9666	64.3227
RPS27L	1084	11895	0.9806	64.2873
MCL1	4107	46811	0.9883	64.1444
TMEM66	1977	20197	0.9965	64.1288
CORO1B	1949	18367	0.9841	64.0519
TMED10	4163	43264	0.9935	64.0182
SRSF6	4023	43820	0.9988	64.0118
NDUFS2	2082	22134	0.9962	63.9891
LIMK1	3398	29396	0.9573	63.9794
PGD	1937	18436	0.9985	63.921
TNFRSF1A	2258	20465	0.9774	63.9075
RNH1	2057	18848	0.9947	63.8099
EIF2S3	3486	37015	0.99	63.7601
TSPAN4	1479	14153	0.9939	63.7402
CDKN2C	2104	20765	0.9957	63.6691
TBCB	1475	13823	0.9383	63.6436
RDBP	1568	15313	0.9936	63.5909
TMED3	1435	12611	0.9826	63.526
HMGB2	1527	14496	0.8828	63.509
P4HA2	2588	23553	0.9942	63.4888
CAPN1	3125	26555	0.9811	63.3606
FAM96B	872	8609	0.9759	63.2095
C19orf79	439	4973	0.9658	63.1872
VCAN	12416	141211	0.9998	63.1401
SARS	3192	35100	0.9897	63.0135
SPNS1	2230	21299	0.9924	62.9827
PDAP1	2707	24394	0.9782	62.9289
FIS1	785	7529	0.9439	62.8649
UBE2M	1540	14379	0.9896	62.8036
SERBP1	6764	66500	0.9944	62.7966
MTCH2	2628	24757	0.9981	62.7554
FUS	5119	49217	0.993	62.7381
MRC2	6004	62552	0.9968	62.7119
OLFML2B	3240	37272	0.9997	62.7035
DPP4	3913	45017	0.998	62.5816
C11orf31	1294	12096	0.9737	62.5293
NDUFV1	1631	15800	0.9963	62.5147
SPCS1	1100	10763	0.9791	62.4507
RGS4	3480	40527	0.917	62.4354
C1orf122	1359	13651	0.8477	62.3822
C14orf2	942	8018	0.9682	62.3426
LPCAT1	3994	33257	0.9945	62.0808
WASF2	5676	54400	0.9989	62.0132
MCAM	3332	26462	0.9973	61.8922
PSMB5	1379	13118	0.9949	61.8865
SEC11A	1560	14982	0.9821	61.8738
TAF15	2217	19469	0.9811	61.8322
FAM32A	1464	13637	0.9973	61.8231
GTF3C6	957	9267	0.9969	61.7967
CLTC	8575	91459	0.9953	61.7845
H1FX	1524	13805	0.9993	61.7666
VPS25	1122	10746	0.9831	61.7641
TUFM	2089	19932	0.9885	61.7624
UBE2A	2678	27016	0.9884	61.725
WSB2	2833	26755	0.9929	61.5752
C1orf144	3766	36644	0.9634	61.5556
HNRNPR	2760	28217	0.9938	61.5028
PSMC5	1507	13949	0.9874	61.411
RCN1	2529	22131	0.9601	61.3834
POLE3	2422	21858	0.9789	61.3184
DDX3X	5433	57366	0.9934	61.2953
SNAPIN	1052	9731	0.9829	61.1671
SHMT2	2363	24828	0.9759	61.153
AKR1A1	1597	15303	0.9837	61.1379
RWDD1	1323	13355	0.9781	61.0486
U2AF2	3148	28433	0.9892	61.0182
GLB1	2588	26065	0.9973	60.9581
MYL6B	1072	8929	0.9226	60.9266
ADAM9	4111	42310	0.99	60.9123
CKAP4	3036	24762	0.9947	60.909
ZNFX1-AS1	1020	11292	0.8431	60.8725
MYO1C	4973	42517	0.9747	60.8015
TCP1	2463	23265	0.9882	60.755
SNX12	2440	23332	0.9365	60.7287
CAST	4550	43304	0.9967	60.6684
CRIP2	2000	14884	0.9805	60.6348
LONP1	3221	28864	0.9938	60.5723
PYGB	4131	39091	0.9998	60.5031
SUMO3	1831	15092	0.9885	60.4931
POLR2E	2866	25495	0.9965	60.4145
HADHA	3048	28604	0.9944	60.4044
FKBP9	3491	35136	0.9926	60.3695
DAG1	5904	52196	0.9941	60.3629
PSMB2	4759	42955	0.9912	60.2954
FASN	8481	79098	0.9994	60.2429
NPDC1	1548	10309	0.9851	60.2021
AP2B1	5772	55989	0.9995	60.1521
DPYSL4	2732	19518	0.9978	60.0605
EIF4E2	1014	9223	0.9961	60.0035
SSNA1	954	8185	0.9738	59.9202
RCC2	4139	36191	0.9966	59.9109
MTX1	1632	14953	0.9939	59.8501
TIMM17B	1117	10360	0.9203	59.7815
AHNAK2	18317	156817	0.9999	59.7653
CAPRIN1	5562	54783	0.9996	59.6854
MRPS6	1017	9344	0.9833	59.6829
ADD1	4097	35720	0.9966	59.6124
PRMT1	1568	13910	0.9987	59.5713
PA2G4	2643	23901	0.924	59.5581
CPVL	1779	21361	0.9972	59.5317
HYOU1	4622	36898	0.9916	59.5206
METRN	1109	9224	0.9684	59.5136
PDCD5	604	5938	0.9586	59.4469
COMMD7	1928	18330	0.9793	59.3879
PLEKHO1	1627	12708	0.9945	59.3213
HSPD1	2339	23627	0.9906	59.2767
PLIN3	2345	17973	0.9727	59.2319
SNRPA	1646	14522	0.9994	59.2043
PRCC	2142	19531	0.9762	59.1887
TCEAL8	1231	11783	0.9764	59.182
NDUFAF3	1387	12841	0.9856	59.174
COL1A1	5927	37159	0.9993	59.1636
UGP2	2185	20062	0.9908	59.1564
KTN1	4930	44921	0.9945	59.1467
CTXN1	1290	9799	0.9574	59.1301
RNPEP	2430	19533	0.9955	59.1092
HNRNPM	2547	21888	0.9933	59.0928
SRSF4	2535	23539	0.985	59.08
CFI	2171	23295	0.9977	59.0474
LGALS3	1973	20545	0.9848	59.0414
EZR	3172	26531	0.9682	59.0356
ITFG3	2970	26566	0.9949	59.0086
SLC16A1	4390	43081	0.9831	58.9667
IARS2	3549	32493	0.9986	58.9584
DDRGK1	1298	11604	0.9684	58.9256
ERI3	1769	15188	0.974	58.8338
TUBG1	1968	17990	0.8349	58.7943
YIF1A	1138	9813	0.9965	58.785
JUN	3338	30936	0.9889	58.7684
FGFRL1	3215	25688	0.9813	58.76
PSMG1	1140	10836	0.9719	58.7312
COPG	3114	27173	0.9997	58.7032
CLSTN1	5209	40538	0.9614	58.6156
UBE2I	3128	27194	0.9917	58.5314
EEF1D	2498	19382	0.9956	58.5046
ALKBH5	3449	29074	0.9904	58.4073
PRPF8	7311	64759	0.9974	58.3385
COX7A2L	1145	9985	0.9956	58.3327
LZTS2	2858	23859	0.9969	58.2174
TSPAN3	3871	36218	0.9827	58.1544
LSM3	695	6049	0.9295	58.0551
SRSF11	2811	27605	0.9961	57.9897
DUSP23	718	6874	0.9568	57.9592
CCNL2	3136	30154	0.9939	57.9512
GPR124	6050	54836	0.9975	57.919
CNN1	1599	9616	0.9844	57.8128
GOT2	2473	21864	0.9976	57.7988
DNAJB11	1723	15019	0.9983	57.745
ICAM1	3249	30711	0.9911	57.6864
RRAS	1013	8193	0.9714	57.6418
PEPD	2019	18111	0.9638	57.5998
STRAP	1924	17962	0.9735	57.579
MCM7	2900	24346	0.9934	57.5591
RBM38	2410	20198	0.9481	57.5391
PEF1	1997	17369	0.9675	57.4701
ZMAT2	1512	13200	0.9987	57.4007
SREBF2	4325	42018	0.9963	57.3886
COPA	5666	50287	0.9741	57.3286
GHITM	2449	24049	0.9837	57.3139
NOP56	2245	21008	0.9666	57.2991
ALDH1B1	3088	29293	0.9984	57.1701
CHCHD3	1622	14986	0.984	57.1038
MZT2A	708	6006	0.9718	57.0883
NFE2L1	4891	40294	0.9953	57.0831
UBE2L3	3451	29870	0.9765	57.0493
SLC16A2	4141	27920	0.9988	56.9891
MAP1B	11996	100393	0.9972	56.9322
TM4SF1	1712	14363	0.9877	56.8992
P4HA1	2953	26492	0.9963	56.8983
PRKACA	2689	21455	0.9394	56.8961
FLNB	9560	74472	0.9985	56.8125
SF3A2	1678	13730	0.9839	56.7917
TH1L	2320	20669	0.9793	56.7132
YWHAH	1807	15012	0.9723	56.6832
SNRPB2	1692	15199	0.9817	56.681
MRPL24	935	7847	0.9807	56.6511
WDR45L	2596	20647	0.9931	56.6181
ARF3	3556	33155	0.9963	56.5904
ISOC2	1170	9554	0.9923	56.5462
DNAJB1	2233	17925	0.9996	56.3991
HNRPDL	4262	39010	0.9366	56.3974
CTTN	3319	30670	0.9931	56.3635
NRD1	4040	36692	0.9891	56.2828
KIAA0114	855	6914	0.9906	56.2683
BABAM1	1451	12119	0.9945	56.1689
CMTM3	2346	19921	0.9829	56.1044
TMEM50A	2327	20421	0.991	56.0326
H2AFV	3755	33836	0.9968	56.0192
CSE1L	3627	32054	0.9901	55.967
PSMD1	3329	27189	0.9967	55.914
RBM3	4432	35727	0.9968	55.9131
PKN1	3097	24055	0.9764	55.8332
IDH1	2339	22069	0.9953	55.7207
VMP1	2197	20063	0.9973	55.7202
C1orf198	3836	33896	0.9922	55.7189
SMARCE1	2425	21303	0.9984	55.697
EID1	2096	17950	0.99	55.644
SUB1	3522	35494	0.9918	55.4301
AP1S1	1297	10636	0.9977	55.4056
FADS3	1807	12674	0.9917	55.3847
SHMT1	2540	22800	0.9807	55.3574
2009-09-01	4469	34976	0.9971	55.2387
TP53I11	3759	27761	0.9947	55.1856
C5orf32	926	8782	0.9989	55.1786
SAE1	2587	21311	0.9896	55.1127
ESYT1	4285	32941	0.9977	55.0765
MRPL23	758	6416	0.9644	55.0503
TCF25	2286	18375	0.9983	55.0347
GPS2	1181	9017	0.9822	54.9768
CCDC56	808	6656	0.9814	54.9629
BZW1	3400	29733	0.9888	54.9154
GALE	1647	13224	0.9927	54.9076
VLDLR	3646	30286	0.9986	54.8959
PSMA2	1466	13808	0.998	54.8576
AP2A1	3499	28139	0.9714	54.8207
CTGF	2358	15803	0.9949	54.7496
NQO2	1139	9213	0.9965	54.7139
SRRM2	9379	80984	0.9977	54.6883
HINT2	652	5708	0.9985	54.682
PFDN2	668	5894	0.9506	54.6782
C4orf3	2975	24399	0.84	54.6311
ILF3	6135	52065	0.9974	54.6141
PTOV1	1884	14810	0.9995	54.4844
PAICS	3350	26461	0.9866	54.4843
TMEM9	1557	12580	0.9775	54.4332
SLC25A23	3475	28834	0.9963	54.4247
CDK2AP2	1499	10252	0.9726	54.3645
DDB1	4372	35747	0.9938	54.3495
TBC1D9B	5189	40460	0.9956	54.2617
C19orf50	1592	12821	0.9899	54.2558
SH3KBP1	4766	39887	0.9943	54.2049
SDHC	2858	24385	0.9916	54.1863
NARS	2868	26043	0.993	54.1543
KARS	2197	17860	0.995	54.139
MOSPD3	1213	8704	0.9613	54.0989
PPM1G	2302	18958	0.9891	54.0892
HNRNPA0	2983	25360	0.9852	54.0635
PQBP1	1147	9543	0.9215	54.0368
PSMA3	1014	8962	0.9704	53.9922
MAPK3	2005	15722	0.9611	53.9467
BAD	1240	10000	0.9661	53.9317
OAZ2	1936	14932	0.9881	53.9313
VPS28	1160	9796	0.9974	53.8393
ACOT7	1814	13490	0.9895	53.8218
WSB1	2849	27925	0.9986	53.7898
BCKDK	2237	16232	0.9718	53.7798
NHP2	867	6838	0.9666	53.4951
ARHGDIB	1216	9053	0.9844	53.4826
RHOBTB3	5566	47066	0.9964	53.4764
NDUFAB1	804	7330	0.9988	53.4499
NDUFS3	971	8186	0.9743	53.3906
SRSF5	1651	14761	0.9861	53.2482
MYADM	3243	23557	0.9895	53.2229
B4GALT2	2209	15603	0.9697	53.1679
ATXN2L	4425	35838	0.9993	53.1648
PSIP1	3396	27300	0.992	53.1636
FERMT2	3372	30062	0.9967	53.1449
GNG12	4427	38651	0.9955	53.1347
FAM20C	2787	19424	0.9968	53.0408
FPGS	2487	18767	0.998	53.0167
MPV17	1051	8652	0.96	53.0072
MAF1	1828	13978	0.9672	52.984
LSM4	1825	13763	0.9649	52.9413
AHNAK	18836	151474	0.9985	52.9405
EPAS1	5184	41002	0.9958	52.8703
HGS	2986	22208	0.9819	52.8394
PSMD7	1686	13537	0.9899	52.7755
CCNB1	2177	17074	0.9876	52.6711
AARS	3344	30518	0.9997	52.6656
CPA4	2817	18188	0.9957	52.6607
PUF60	1967	15406	0.969	52.6249
NPLOC4	4401	37986	0.9932	52.6142
LSM2	880	7444	0.983	52.6087
SSC5D	4910	38869	0.9986	52.6012
CTDSP2	5038	42965	0.9962	52.5939
TUBB2B	2019	14687	0.997	52.5594
ACTR3	5708	50429	0.9937	52.5511
TAF9	1482	12998	0.9919	52.3804
SLC39A7	2475	19878	0.9903	52.2926
MAD2L2	1196	9359	0.9816	52.2545
MTSS1L	4977	39714	0.9761	52.254
SMARCB1	1717	13788	0.9884	52.2243
PLA2G16	1395	11291	0.9828	52.1223
ADH5	2644	23396	0.9921	52.0597
SLC1A5	2873	27104	0.9969	51.9949
EIF3E	1516	12357	0.9914	51.9809
MRPS26	1062	8116	0.9802	51.8398
PTPLAD1	3213	27800	0.9972	51.7334
CCT2	2193	17923	0.9795	51.6894
HSPE1	965	8710	0.6383	51.6387
ERGIC1	2949	20607	0.98	51.6276
UPP1	1857	15379	0.9914	51.5823
SNF8	1226	8829	0.9935	51.5282
TXN2	1342	10430	0.997	51.468
CSNK1D	3778	28921	0.9974	51.3919
QSOX1	3316	23601	0.9985	51.3678
RTN3	4976	39217	0.9974	51.3254
SBDS	1605	12361	0.9938	51.3016
GPS1	2363	17699	0.9814	51.2828
RUVBL2	1488	10578	0.9993	51.2747
HSPA9	3506	30674	0.9971	51.2618
TMEM123	3605	29792	0.9908	51.2617
TRAPPC2L	637	5560	0.9969	51.1744
ANP32A	2479	17135	0.9935	51.1646
CDIPT	1874	14238	0.9979	51.1452
IRF2BP2	4677	39994	0.9962	51.1371
QARS	2843	22311	0.9054	51.1215
AGPAT1	2259	17362	0.9925	51.0977
HEBP2	1282	9226	0.9789	51.0669
FASTK	1885	14005	0.9899	51.0566
RDH11	2587	22044	0.978	51.0255
MBD3	2559	17743	0.9973	50.963
RNF5	1176	8703	0.9464	50.8583
PODNL1	3332	27956	0.9991	50.7997
MTHFD1	3466	26719	0.9443	50.7319
NUDT5	1224	9846	0.9763	50.7295
SIK1	4706	34773	0.9996	50.6938
AIDA	3020	24628	0.9944	50.6718
SLC29A1	2503	16031	0.9904	50.6625
IMPDH2	1712	13542	0.9714	50.6122
KRT15	1861	10376	0.9968	50.5911
CARS	2846	24219	0.9888	50.3992
CRAT	2865	21553	0.9997	50.3866
TMEM111	1107	9125	0.9783	50.311
LUM	2116	20221	0.9556	50.3098
C15orf24	1075	8750	0.9786	50.3056
MPZL1	5026	39017	0.994	50.3051
MME	5710	56666	0.9993	50.2565
ARL6IP5	2135	16614	0.9963	50.2499
DCXR	860	6422	0.9767	50.1471
THRAP3	4447	36225	0.9951	50.1398
VPS72	1579	12217	0.9848	50.122
KANK2	5224	39405	0.9983	50.1073
NASP	3301	26515	0.9906	50.049
FAM195B	1252	9740	0.9768	50.0343
LOC401397	1143	9723	0.9571	50.0281
KIAA1191	2852	23055	0.9965	50.0155
IMPDH1	2625	15980	0.9935	50.0064
SNX5	2154	17952	0.9977	49.9901
STAT3	4978	39655	0.9986	49.9878
BCL7B	1729	12383	0.9636	49.8639
CIZ1	3186	22783	0.9997	49.7166
RAB1A	2648	21648	0.9713	49.7056
TAF6	2787	20547	0.9878	49.6992
SRPR	3100	23529	0.989	49.6934
SLC2A3	3938	31437	0.9723	49.6628
PSMB8	1602	13849	0.9825	49.6346
CRTAP	6668	50511	0.9967	49.6206
ANLN	4786	37702	0.9929	49.6105
RNF145	3632	25588	0.9978	49.5858
INF2	4725	33669	0.9972	49.5578
C6orf48	842	7544	0.9857	49.4973
C6orf108	813	6323	0.9791	49.4888
RBX1	906	6847	0.9514	49.4211
APLP1	2450	17674	0.9943	49.4206
SAT2	983	7823	0.9766	49.3806
CBX1	2443	19438	0.9906	49.3786
NPC1	4827	42793	0.9981	49.357
WFS1	3640	24095	0.9997	49.3515
XRN2	3449	28342	0.9922	49.3427
WLS	2810	22968	0.9865	49.2961
TMED4	1048	8707	0.9838	49.2899
COX6C	921	7345	0.5928	49.2898
ATN1	4367	31033	0.9821	49.2736
STRA13	875	6266	0.9371	49.2728
TMEM214	3064	21040	0.9896	49.2554
SPTAN1	7907	59323	0.9975	49.2279
SUMO1	1527	11576	0.9967	49.1854
TFAP2A	3808	29419	0.98	49.1147
PRRC2A	6958	53131	0.9973	49.1134
TMEM160	696	4977	0.9828	49.051
HP1BP3	3938	31867	0.9937	49.0164
MFF	2277	17537	0.9921	48.9325
TBC1D20	4456	33384	0.9998	48.9234
AGTRAP	1297	10140	0.9645	48.9221
GUSB	2321	19003	0.9819	48.9206
MRPL9	1314	9678	0.9543	48.8301
ALDH18A1	3470	22936	0.9965	48.7557
CARHSP1	3029	20518	0.9954	48.7145
TMEM85	1013	8236	0.998	48.7106
ANAPC11	1130	8310	0.9929	48.698
MRPL53	673	4979	0.9525	48.6738
RRP36	1177	8398	0.9873	48.6233
CCDC167	637	4869	0.9608	48.5772
SDC4	2615	17636	0.9985	48.5248
TRIP10	2029	14252	0.9798	48.4939
DHX9	4680	36527	0.988	48.4908
BUB3	2782	22788	0.9874	48.4851
LEPRE1	3115	20735	0.9833	48.4781
PAPSS2	3874	31369	0.9985	48.4707
ECI2	1481	11404	0.9885	48.4169
PXN	3835	27665	0.9979	48.3951
BTBD2	2656	16980	0.9552	48.3507
SLBP	1743	14047	0.9925	48.3414
ANXA4	2158	16835	0.9685	48.3143
ZNF358	2003	13389	0.9516	48.3134
CXXC5	1447	9240	0.9993	48.2724
FIBP	1450	10221	0.9966	48.2463
DNASE2	2011	15000	0.998	48.1117
IFI27L2	469	3287	0.9851	48.1113
SEMA3F	3531	21109	0.9949	48.0831
AP3D1	5073	37211	0.9957	48.0368
PLK1	2204	13909	0.9796	47.997
TRPC4AP	3189	23462	0.9966	47.9881
NUSAP1	2471	18851	0.9442	47.9361
FAM120A	4957	36041	0.9956	47.9047
MRPL18	994	7914	0.9769	47.8809
PIK3R2	4030	29748	0.9995	47.8667
HNRNPA3	5808	47127	0.9978	47.8452
C21orf33	1668	12347	0.991	47.8112
CBS	2609	21683	0.9927	47.763
NTAN1	1241	9321	0.9823	47.7466
C1QTNF6	2954	19983	0.9936	47.7307
PSMC4	1914	13545	0.9175	47.7222
ZCCHC17	1602	10835	0.9938	47.7199
TNKS1BP1	5822	39568	0.9998	47.7172
GSTO1	1070	8041	0.7822	47.6754
SH3GLB2	2039	14278	0.9662	47.672
WBSCR22	1452	11196	0.9855	47.6664
SCAMP2	1313	9408	0.9878	47.6654
ESYT2	5957	43390	0.9923	47.6327
UBE2N	2568	19821	0.9887	47.5816
RNF10	3864	28236	0.9904	47.4983
CDK5	1211	8507	0.9752	47.4413
POLR2H	821	5487	0.9951	47.4009
SUCLG1	1475	10707	0.9803	47.3915
-	2967	24127	0.9926	47.3681
UBE2E3	1559	12602	0.9942	47.3523
FAP	2788	24247	0.9971	47.2945
TMEM109	2412	16354	0.9917	47.279
PSMC2	2846	21784	0.9476	47.273
SLC44A2	3434	23697	0.9977	47.2458
C18orf10	4068	28841	0.986	47.219
PFKFB3	4553	28591	0.9939	47.2172
SNX7	1792	13554	0.9978	47.1834
OSBPL9	3925	29657	0.9274	47.0488
C6orf125	1355	10787	0.9823	47.0235
PPP1R11	1664	12005	0.9916	47.0215
AHCYL1	4320	32778	0.9766	47.0058
CMPK1	2956	22735	0.979	46.993
UBE2E1	1845	14474	0.9501	46.9915
FAM127C	2038	12833	0.999	46.9506
VAC14	3107	21413	0.9984	46.9496
FADS1	4432	34300	0.9968	46.9418
MRPL27	728	5387	0.9574	46.9019
TOMM34	2066	13884	0.9826	46.8794
SLC7A5	4543	32134	0.9998	46.8792
COTL1	1850	11164	0.9757	46.8143
TFE3	3431	23856	0.9953	46.7836
COPB2	3221	23635	0.996	46.7826
THOC4	1113	7289	0.9605	46.7772
MYO10	11436	97929	0.9992	46.7473
PPAPDC1A	1521	9346	0.9954	46.6598
PAFAH1B3	1108	7529	0.9865	46.6284
TOP1	3734	28769	0.9863	46.6158
TRAM1	3099	23459	0.9697	46.5923
RALBP1	4368	31644	0.9924	46.5735
PNPLA2	2443	15275	0.9808	46.5326
C1QBP	1163	8844	0.9991	46.5036
ZNF593	653	4725	0.9954	46.4627
GSS	1918	14083	0.9906	46.4346
CDC123	1566	11341	0.9796	46.4212
IMP3	1255	7407	0.9817	46.3752
IK	1955	13990	0.9944	46.3675
ITGAV	7047	58486	0.998	46.3323
SOX12	4658	27383	0.9989	46.1934
SCN1B	1463	11176	0.9891	46.1754
C19orf28	2284	12899	0.9991	46.1683
PDLIM1	1598	10787	0.9412	46.1534
CTSH	1494	11650	0.9853	46.1207
MPG	1289	8529	0.969	46.0865
UBE2Z	3137	23078	0.9888	46.0172
EIF2AK1	4465	32156	0.9904	46.0073
PBXIP1	3213	22313	0.9963	45.9631
IVNS1ABP	4205	33198	0.9979	45.9066
MFGE8	2005	15088	0.99	45.8762
CSNK1E	2820	18611	0.9546	45.8299
RND3	2807	23824	0.9811	45.8289
MRPL55	882	6167	0.9705	45.7564
TOP2A	5753	41923	0.9979	45.7523
TADA3	2571	16911	0.993	45.7473
TTC3	9021	67851	0.9968	45.7241
GOLPH3	2676	20539	0.9993	45.7222
POLDIP2	2723	19275	0.9809	45.7075
IGFBP3	2638	10352	0.9663	45.6944
AP1M1	2409	15800	0.9863	45.6576
NCOR2	8857	51393	0.997	45.5458
UBL4A	2318	15798	0.994	45.5429
HMGCS1	5450	49348	0.9916	45.5245
NR2F6	1804	11962	0.9994	45.5128
SLC35A4	2676	18662	0.994	45.4933
LSM10	869	6079	0.9816	45.4653
ST3GAL4	2053	15809	0.9966	45.4178
MLEC	6367	42774	0.9987	45.4145
ST5	4571	32304	0.9672	45.3968
EIF4B	4041	29236	0.9983	45.3541
STK25	2589	16611	0.9726	45.3496
DPYSL2	4655	32195	0.9959	45.2819
FOSL2	4015	29202	0.995	45.223
MRPS18A	1207	8522	0.9793	45.215
GBP2	2595	19406	0.9961	45.1956
FHL1	2906	20386	0.7839	45.166
PFDN1	1324	9395	0.9932	45.1521
SUPT4H1	1547	10717	0.9864	45.0607
UBXN1	1307	8902	0.9809	45.0523
ENC1	5657	46326	0.9981	45.0106
GLRX3	1365	9504	0.9744	44.9993
TOMM40	1819	11352	0.9786	44.9904
ATG9A	3795	22430	0.9974	44.9606
IGF2R	9093	67736	0.9988	44.9598
GYG1	2051	14980	0.9844	44.9265
IER3	1254	8391	0.9864	44.8933
APOBEC3C	1127	7015	0.9973	44.8187
GOLM1	3100	24196	0.9865	44.7738
NANS	1257	8091	0.9873	44.7222
PSMD13	1763	11364	0.9541	44.6686
GMPPA	1845	10768	0.9886	44.616
REXO2	1171	7682	0.9787	44.6133
PSME3	3782	26321	0.964	44.5553
TACC3	2847	19730	0.9937	44.548
HN1L	3705	25806	0.9941	44.5319
DGCR6L	1217	8203	0.9745	44.5065
DCTN1	4518	28436	0.9761	44.5054
HIBADH	2012	14273	0.9841	44.5031
FLII	4387	28220	0.9592	44.4937
RRAGC	2746	20509	0.9705	44.3871
RAB12	2138	16344	0.9673	44.3664
MYOF	6860	43559	0.9993	44.3184
PHGDH	2021	16139	0.9911	44.3156
BCL2L1	2575	17662	0.9992	44.2688
LSM12	2507	17270	0.9366	44.2299
RALA	2828	20418	0.9936	44.2288
JAK1	5053	36645	0.999	44.2216
PLCG1	5205	36295	0.9998	44.2062
ARMCX6	1953	13166	0.9964	44.176
C12orf75	1383	9163	0.9696	44.1728
C20orf24	1251	9165	0.9121	44.1642
C6orf62	2498	20473	0.9928	44.1243
DDX39A	1651	11038	0.9667	44.0979
CITED2	1936	13419	0.9855	44.0128
TMEM179B	1060	6717	0.9849	43.975
POLR2K	971	7118	0.9773	43.9135
C5orf15	2298	16701	0.9648	43.897
PSMF1	3695	24871	0.997	43.8792
EFTUD2	4304	26633	0.9775	43.8767
H2AFX	1651	9523	0.9673	43.8759
ITPA	1202	8160	0.98	43.8522
TMEM141	875	5815	0.9749	43.8225
VPS35	3298	23132	0.9888	43.7995
COBRA1	2622	16195	0.9771	43.767
NAP1L4	2564	17946	0.9906	43.762
ALG3	1623	10370	0.9846	43.7541
MRPL54	628	3992	0.992	43.7483
PICALM	4169	28396	0.9899	43.705
KIF5B	5905	44451	0.9953	43.6481
MED10	1059	7703	0.9877	43.6451
AP1B1	4194	27032	0.9924	43.5935
FTSJ1	2051	12987	0.9927	43.5749
POP7	949	6140	0.9779	43.5462
SF3B1	4314	31650	0.9919	43.5044
RSU1	3769	24877	0.9918	43.4966
SLC25A11	1822	12294	0.9748	43.47
CSAG1	885	6043	0.9672	43.4055
LSM14B	2618	18365	0.9897	43.4029
HPCAL1	1959	11163	0.7545	43.3854
SLC38A2	4961	37526	0.9929	43.3822
SMC4	5297	37594	0.9989	43.3544
CDKN3	906	6424	0.957	43.2634
MAGT1	4035	28547	0.9965	43.2093
PTPRK	6173	48450	0.9942	43.1891
PPP2CA	2643	18853	0.9992	43.1818
RFC2	1715	10589	0.9848	43.1776
MRPS16	2651	19115	0.9894	43.129
IARS	4716	35732	0.9695	43.1289
C9orf69	2866	17311	0.9913	43.0627
SCAMP4	2548	16246	0.9914	43.0247
STX8	988	6631	0.9757	42.9649
DDR1	3877	24315	0.9966	42.9417
SRPX	1920	13665	0.988	42.9206
LSMD1	1023	5932	0.955	42.9174
C19orf22	1835	10484	0.9831	42.8816
GBAS	2019	14897	0.9955	42.8756
BMP1	3872	21999	0.9964	42.8466
JUND	1890	13177	0.9799	42.8021
NOC2L	2817	18069	0.978	42.7946
FAM108A1	1731	11002	0.9624	42.7516
MTA2	3069	20013	0.9987	42.7363
CP	4674	36084	0.9608	42.7339
SEC31A	4273	27015	0.9951	42.7323
RAB32	1234	8137	0.9222	42.7147
SEMA4B	3814	22994	0.9974	42.6872
NDUFA11	2633	16012	0.7976	42.6788
PLXNB2	6356	40592	0.9965	42.6715
STX10	1410	8674	0.9957	42.6695
AFG3L2	3223	22567	0.9919	42.637
CYP51A1	3208	26536	0.9963	42.6259
RIC8A	2714	17476	0.9926	42.6106
CDK5RAP3	1884	12284	0.9963	42.6049
DLGAP4	4894	30085	0.5987	42.5841
SRI	2036	13536	0.9769	42.5247
EIF3A	5305	36059	0.9994	42.5217
GNPTG	1255	8135	0.957	42.4888
SEL1L3	4564	30170	0.9941	42.4881
TEX261	3381	22078	0.9953	42.4821
TMBIM1	2375	15817	0.9895	42.4622
C19orf24	912	5313	0.9803	42.4619
CLPP	1194	7590	0.9648	42.4352
GSTM4	1441	8919	0.9792	42.4273
RHOG	1332	7791	0.9887	42.3886
SGTA	2358	14259	0.9818	42.3619
CCDC53	923	6394	0.9642	42.256
DPM1	1047	7571	0.9876	42.2182
LOC643988	2104	11718	0.904	42.2072
TTC1	1407	9465	0.9979	42.1958
TM9SF2	3515	24201	0.9903	42.1894
ANTXR1	5909	41138	0.9971	42.1448
SMG5	4577	30269	0.9965	42.1139
SNORD3A	217	841	0.9401	42.1024
SRRT	3032	18309	0.9947	42.0877
VOPP1	2962	18270	0.9804	42.0856
GMPS	2457	17392	0.9939	42.0398
UBQLN1	4177	29228	0.9933	42.0212
FOXG1	3216	22686	0.991	41.9574
TCEA2	1749	10270	0.992	41.9394
CHMP1A	2596	16039	0.9753	41.9352
TGOLN2	6431	43584	0.9956	41.9126
MAPKAPK2	3534	22752	0.9952	41.9068
LRRFIP1	4510	27028	0.9945	41.903
BAX	986	6309	0.9523	41.8632
PERP	4319	29034	0.9847	41.8245
TNIP1	2950	16536	0.9966	41.8148
EBNA1BP2	1514	8624	0.9551	41.811
SSR3	3734	23966	0.9912	41.791
EIF4A3	1734	10736	0.9833	41.7489
C19orf6	2754	16985	0.9829	41.7348
TMX2	1818	12637	0.9477	41.7097
RER1	3118	20253	0.9897	41.6655
MSC	2075	11687	0.9884	41.656
FH	1877	13201	0.96	41.6176
MAN1B1	2918	17231	0.9938	41.5267
PLK2	2850	21467	0.993	41.5199
MBD4	2660	18767	0.9838	41.5078
GLIPR2	1900	11087	0.9989	41.4856
DAZAP1	2274	14046	0.9771	41.4667
MARS	2932	21268	0.9891	41.4609
ANAPC5	2625	15876	0.9817	41.4215
ATF6B	2622	16371	0.9943	41.4
RPL36A	2361	15865	0.936	41.3918
C7orf30	774	5327	0.9716	41.3259
CLCN7	4236	27620	0.9948	41.2613
SAMD11	2575	12675	0.9864	41.2601
TMEM63B	3215	19959	0.9953	41.2261
CIC	5473	32471	0.9996	41.1684
ARAF	2571	15582	0.9654	41.1399
RBCK1	2778	18573	0.9939	41.1394
RAB10	3785	26905	0.9884	41.1199
BTG3	1596	11991	0.9956	41.0894
PTGFRN	6160	41408	0.9989	41.0612
C22orf13	3619	21353	0.9635	41.036
NSUN2	3389	21641	0.9782	41.0195
NID2	5063	36132	0.9978	41.0191
NFIC	8086	46721	0.998	41.0108
PHF23	2041	12529	0.9912	41.004
ABCF1	3474	20982	0.9968	40.9759
PNRC2	2428	18317	0.9872	40.9257
2007-09-01	4380	28578	0.976	40.8831
RNF114	2478	16381	0.9899	40.8738
DYNLT3	2230	14379	0.9973	40.8573
RELA	2595	15198	0.9931	40.8249
SCYL1	2667	15888	0.991	40.8019
TOMM22	1396	8772	0.9799	40.7741
TGIF1	2076	13918	0.9778	40.7711
MAPKAP1	3395	20737	0.9976	40.7304
GSTT1	1076	6809	0.9898	40.7239
ECHDC1	2354	16700	0.9953	40.7196
MICAL1	3661	25389	0.9926	40.7181
IFI30	1051	8534	0.9905	40.7088
ACP1	1597	10881	0.9787	40.6978
HIST1H2BK	863	5646	0.9699	40.6936
SF3A3	2855	18087	0.9902	40.6304
DDX24	2967	18553	0.9939	40.5702
ATP13A2	3996	27747	0.9985	40.5529
TSR2	1353	8190	0.9815	40.5529
PACS1	4511	25102	0.9945	40.4928
TFDP1	2651	16960	0.9955	40.4826
HNRNPH3	2427	16953	0.9835	40.4762
BIRC5	2724	15495	0.9758	40.4716
CLN3	1915	12039	0.9922	40.4271
PDHB	1614	11101	0.987	40.3959
C20orf27	1767	10886	0.9168	40.3898
PRPF6	3120	18703	0.9917	40.3505
PRRC2C	10394	66666	0.9998	40.2811
HSD17B14	1277	8362	0.9718	40.2583
SULF1	5716	25978	0.9932	40.224
NGRN	1777	11765	0.991	40.2107
NNT	4689	34246	0.9987	40.183
CD99L2	3754	21894	0.9864	40.0966
HES4	1053	6019	0.9867	40.0894
TAX1BP1	3506	22687	0.9826	40.0343
WDR54	1223	6816	0.9992	40.0115
PRPF19	2342	14151	0.9748	39.9727
RHOQ	4542	32715	0.976	39.9083
DNM2	3684	22275	0.9943	39.8998
ACO2	2744	18085	0.9672	39.8991
FAM136A	1824	11867	0.989	39.7635
JAM2	4357	31092	0.9945	39.6972
C14orf1	1576	10541	0.9277	39.6846
AKT1S1	2455	13389	0.9996	39.6761
SNRNP40	1638	11312	0.9756	39.6726
FAM100B	1604	9594	0.9401	39.6604
PITHD1	1641	11562	0.9829	39.611
ACIN1	4951	29616	0.9927	39.6069
XBP1	1820	11591	0.9989	39.5817
RNF115	1675	10983	0.9994	39.548
NOTCH2	11474	78009	0.9968	39.501
SSR1	9874	63415	0.995	39.5002
CELSR2	10540	61420	0.9998	39.4732
SRRM1	3952	24252	0.9889	39.4341
NECAB3	2063	11293	0.9651	39.4276
DPM2	1561	9054	0.9801	39.3723
ST6GALNAC6	2416	14040	0.9938	39.3529
NSDHL	1648	10242	0.9757	39.2972
HDAC3	1965	11210	0.9852	39.26
GALNT2	4463	23074	0.9991	39.2202
SERINC3	2592	17459	0.9992	39.2179
GRAMD1A	2672	15486	0.9828	39.1768
LDB1	2305	13712	0.9961	39.1171
VAPA	6994	48254	0.9847	39.0948
ACBD6	1617	9995	0.9833	39.0909
UAP1	2344	13364	0.9902	39.086
RAE1	1839	11656	0.9728	39.0259
ACOT9	1727	10055	0.9983	39.0194
RNF126	1665	8869	0.9736	39.0189
SOX9	3963	25830	0.9783	39.01
APEH	2775	16521	0.9946	38.9661
PGRMC2	3790	23334	0.9879	38.9446
C9orf30	1895	11585	0.9604	38.9097
PTPN1	3318	20972	0.9979	38.8975
PNISR	3222	20703	0.9969	38.8662
DUSP3	4139	26427	0.9949	38.8552
IAH1	951	5655	0.9537	38.8501
FHL3	1662	8757	0.9922	38.8257
KIAA2013	2832	14373	0.9527	38.7845
AIFM1	2492	15211	0.9763	38.7765
OGDH	4319	27158	0.9944	38.7727
IGFBP4	2246	13624	0.9933	38.7593
THOC7	1028	6480	0.9805	38.7584
MYEOV2	759	4995	0.303	38.7557
CASP4	1352	8070	0.9512	38.7539
RDH10	3981	19739	0.9925	38.7394
LRRC8A	4637	27757	0.9953	38.6812
NT5C3L	1654	9109	0.9903	38.6683
TBC1D7	1322	8589	0.9962	38.6667
NUP188	5710	33641	0.9977	38.6551
SAR1A	3088	19521	0.9932	38.648
NSMCE1	1079	6077	0.9796	38.6397
ZBTB8OS	717	4523	0.9847	38.5806
SIVA1	790	4402	0.9911	38.5318
PABPC4	3230	17961	0.9985	38.5098
NSFL1C	3574	19606	0.7949	38.4989
PIN4	1605	10426	0.8424	38.4893
MRPS7	1432	8214	0.9832	38.4761
METRNL	1348	7955	0.8828	38.4719
ARFGAP1	3274	18239	0.9921	38.4625
JUNB	1832	9949	0.9765	38.4529
RAI14	5362	37862	0.9073	38.3884
PPP6R1	3654	20300	0.9959	38.3765
TSC22D1	6196	43115	0.9732	38.3693
GLTSCR2	1523	8669	0.9934	38.295
PPP4R1	3980	24319	0.9935	38.2937
ARPC5L	1041	6309	0.9981	38.2803
CSNK2A1	2849	17868	0.986	38.2673
HECTD3	3628	21258	0.9983	38.2439
KIF1C	7935	42301	0.9943	38.2232
ARL2	993	5433	0.9315	38.217
C2orf18	3912	25579	0.999	38.2089
RAVER1	3606	18869	0.9809	38.1871
MAGOH	772	4675	0.9598	38.1658
TEAD2	2237	13397	0.9642	38.1207
GALNT10	5966	34056	0.9842	38.115
BLVRA	1191	7238	0.9782	38.1113
TRIP13	2408	13661	0.9792	38.0939
C16orf57	3113	16340	0.9891	38.0691
M6PR	2583	16614	0.9888	38.0615
MAGEA6	1787	10278	0.9832	38.0462
PXMP2	977	5207	0.9662	38.0449
CSNK1A1	2661	17454	0.9868	38.0189
ARCN1	4032	23745	0.9906	37.9884
FAM89B	1477	7567	0.9804	37.9859
NR1H2	2093	12384	0.9369	37.9797
RGS3	4617	30496	0.7054	37.9711
RNASEH2A	1148	6439	0.9869	37.9692
STC2	5361	29184	0.9843	37.9466
TNC	8605	42713	0.983	37.9432
GGCT	1217	7854	0.9827	37.899
PTPRF	7733	41498	0.9992	37.8311
CLN6	2258	13712	0.992	37.8262
CAPZA2	2373	15231	0.9895	37.8227
FURIN	4180	21933	0.9978	37.798
SHKBP1	2379	12655	0.9895	37.7869
MRPL3	1781	11336	0.9787	37.7838
CHCHD8	833	4533	0.9832	37.7787
MRPL21	726	4066	0.9683	37.7738
MFSD10	1969	10004	0.9929	37.7706
RPA2	1741	10551	0.9799	37.7599
TXNRD1	4291	25505	0.9315	37.6882
CNBP	3399	21508	0.9918	37.6793
EIF5	5963	37910	0.9956	37.6744
HSF1	2166	12446	0.9917	37.6708
WDR13	2485	13589	0.9895	37.6562
INTS1	7000	38373	0.9964	37.6423
GSR	3174	20246	0.9887	37.6116
NDUFB5	1076	7069	0.9507	37.6076
SYPL1	2335	14840	0.9906	37.6037
EIF2B2	1557	9255	0.9891	37.595
PPP1R7	1299	7554	0.9946	37.5926
GRB10	5040	32570	0.998	37.5797
CALHM2	1966	10636	0.9893	37.5719
NACC1	4518	24358	0.977	37.567
GSTA4	1352	9644	0.9512	37.5092
NDUFC2	2491	15177	0.8651	37.4851
BCL3	1864	9511	0.9984	37.4814
PIGU	1833	10861	0.9509	37.4695
SPAG4	1452	7227	0.9938	37.4654
RNF130	1865	10629	0.9737	37.4647
PCNP	2250	14366	0.9951	37.4298
PTRHD1	602	3459	0.9668	37.4181
ACAT2	1567	10278	0.9943	37.4053
C10orf10	2060	8156	0.9942	37.4038
INPPL1	4726	28158	0.9896	37.3867
MPDU1	1634	8997	0.9902	37.3755
ADAM12	6093	39539	0.9992	37.362
PLEC	15249	78490	0.9998	37.3078
RNF11	3082	19401	0.9734	37.2923
ACAT1	2149	12660	0.9414	37.2075
LIPA	2669	16389	0.9899	37.206
BCAT2	2097	12117	0.9833	37.184
XPO1	4830	30971	0.999	37.1798
NAGK	1801	10322	0.9861	37.1467
BRIX1	1303	8003	0.9762	37.1397
NCKAP1	4637	30836	0.992	37.1347
SELENBP1	1977	10819	0.9899	37.1132
UBE2R2	4457	24505	0.9996	37.0726
MRPL34	968	5614	0.9752	37.0361
SREBF1	5012	26969	0.9838	37.0215
VPS4A	2211	12686	0.9882	37.0187
LRRC41	2960	16140	0.9986	37.0114
OBFC2B	1404	7631	1	36.9535
RAB6A	3419	20248	0.9719	36.9083
GTF2F1	2551	14354	0.9984	36.9058
SUPT16H	4684	26965	0.9966	36.8605
PTK7	4273	23798	0.9958	36.7809
TIMM17A	1675	9180	0.9904	36.7693
XPNPEP1	2557	13855	0.9867	36.7458
TP53	2724	15185	0.9879	36.7363
EPRS	5021	30139	0.998	36.7043
TSTA3	1363	7464	0.9963	36.6979
SCG5	1244	6177	0.9108	36.6909
PDHA1	3504	20961	0.9346	36.6834
PTPLA	1323	8243	0.9766	36.6649
PFDN6	705	3902	0.9943	36.6498
GBE1	3118	17194	0.9933	36.6486
RAB8A	2194	12069	0.9968	36.6405
HGSNAT	5228	32355	0.9901	36.6351
TXLNA	4843	26984	0.9905	36.6292
COX17	423	2806	0.9882	36.6018
BCKDHA	1791	9701	0.9883	36.5177
USP1	3949	25268	0.9975	36.5091
SCRN1	5286	31665	0.9964	36.4461
CKLF	888	5213	0.9718	36.4434
MRPL32	908	5542	0.9438	36.434
CHP	3230	19843	0.9969	36.3921
NACC2	6899	38138	0.9984	36.3836
FAM57A	2096	9258	0.9948	36.3622
SNX17	2600	14144	0.9362	36.3589
MRPS17	600	3217	0.9567	36.3453
SAP18	2318	12951	0.9849	36.3376
[truncated: 10,810 more rows]
