# Supplementary material for: Integrated Proteomic and Transcriptomic-Based Approaches to Identifying Signature Biomarkers and Pathways for Elucidation of Daoy and UW228 Subtypes
Source: Proteomes. 2017 Feb 3;5(1):5. doi: 10.3390/proteomes5010005 (PMC5372226; doi:10.3390/proteomes5010005)
Supplement: Supplementary file 1 [file proteomes-05-00005-s001.zip › Supplemental Table S1.xlsx]

## Sheet: Daoy_Nonredundant Proteins
List of proteins detected in Daoy, with 2 or more unique peptides
Accession	Gene Symbol	Description	Score	Coverage	Number of Proteins	Number of Unique Peptides	Number of Total Peptides	Number of PSMs	Molecular Function	Cellular Component	Biological Process	Pfam IDs	Area	Number of AAs	MW [kDa]	calc. pI
Q15149	PLEC	Plectin OS=Homo sapiens GN=PLEC PE=1 SV=3 - [PLEC_HUMAN]	11071.1	31.98	1	133	136	292	protein binding; structural molecule activity	cytoplasm; cytoskeleton; cytosol; extracellular; membrane	cell death; cell organization and biogenesis	Pf00307; Pf00681; Pf03501	1.93718e+09	4684	531.466	5.96045
Q14204	DYNC1H	Cytoplasmic dynein 1 heavy chain 1 OS=Homo sapiens GN=DYNC1H1 PE=1 SV=5 - [DYHC1_HUMAN]	7588.07	26.97	1	114	115	199	catalytic activity; motor activity; nucleotide binding; protein binding	cytoplasm; cytoskeleton; cytosol; extracellular; Golgi	cell death; cell organization and biogenesis; cellular component movement; metabolic process; transport	Pf03028; Pf03915; Pf04156; Pf07246; Pf07728; Pf08385; Pf08393; Pf12774; Pf12775; Pf12777; Pf12780; Pf12781	1.58169e+09	4646	532.072	6.40479
P78527	PRKDC	DNA-dependent protein kinase catalytic subunit OS=Homo sapiens GN=PRKDC PE=1 SV=3 - [PRKDC_HUMAN]	8192.48	26.94	1	98	100	206	catalytic activity; DNA binding; nucleotide binding; protein binding	cytoplasm; cytosol; nucleus; organelle lumen	cell communication; cell death; cell differentiation; cell organization and biogenesis; defense response; development; metabolic process; regulation of biological process; reproduction; response to stimulus	Pf00454; Pf02259; Pf02260; Pf08163	1749248937	4128	468.788	7.12256
Q09666	AHNAK	Neuroblast differentiation-associated protein AHNAK OS=Homo sapiens GN=AHNAK PE=1 SV=2 - [AHNK_HUMAN]	6486.07	32.8	1	82	86	197	protein binding; structural molecule activity	cytoplasm; cytoskeleton; cytosol; extracellular; membrane; nucleus; vacuole	cell organization and biogenesis; development; metabolic process; regulation of biological process; transport	Pf04357	2646565682	5890	628.699	6.15088
Q13813	SPTAN1	Spectrin alpha chain, non-erythrocytic 1 OS=Homo sapiens GN=SPTAN1 PE=1 SV=3 - [SPTN1_HUMAN]	5130.1	33.13	1	78	78	129	metal ion binding; protein binding; structural molecule activity	cytoplasm; cytoskeleton; cytosol; extracellular; membrane	cell death; cell differentiation; cell organization and biogenesis; cellular component movement; development; regulation of biological process; response to stimulus	Pf00018; Pf00036; Pf00435; Pf07653; Pf08726	9.87398e+08	2472	284.364	5.35107
P35579	MYH9	Myosin-9 OS=Homo sapiens GN=MYH9 PE=1 SV=4 - [MYH9_HUMAN]	12326.9	43.01	1	75	88	295	catalytic activity; motor activity; nucleotide binding; protein binding; transporter activity	cytoplasm; cytoskeleton; cytosol; extracellular; membrane; mitochondrion; nucleus	cell communication; cell differentiation; cell division; cell organization and biogenesis; cellular component movement; development; metabolic process; regulation of biological process; reproduction; response to stimulus; transport	Pf00063; Pf01496; Pf01576; Pf02736; Pf03962; Pf04156; Pf05911; Pf06637; Pf07888; Pf09726; Pf09731; Pf11559; Pf12128	3898520508	1960	226.392	5.60498
P21333	FLNA	Filamin-A OS=Homo sapiens GN=FLNA PE=1 SV=4 - [FLNA_HUMAN]	16462.2	38.8	1	75	87	397	protein binding; signal transducer activity	chromosome; cytoplasm; cytoskeleton; cytosol; extracellular; membrane; nucleus	cell communication; cell differentiation; cell division; cell organization and biogenesis; coagulation; development; metabolic process; regulation of biological process; response to stimulus; transport	Pf00307; Pf00630	4.44053e+09	2647	280.564	6.06201
Q01082	SPTBN1	Spectrin beta chain, non-erythrocytic 1 OS=Homo sapiens GN=SPTBN1 PE=1 SV=2 - [SPTB2_HUMAN]	4075.48	34.94	1	69	72	113	protein binding; structural molecule activity	cytoplasm; cytoskeleton; cytosol; extracellular; membrane; nucleus; organelle lumen	cell communication; cell differentiation; cell division; cell organization and biogenesis; cellular component movement; development; metabolic process; regulation of biological process; response to stimulus; transport	Pf00169; Pf00307; Pf00435; Pf11971; Pf12128	1121146382	2364	274.439	5.56689
Q92616	GCN1L1	Translational activator GCN1 OS=Homo sapiens GN=GCN1L1 PE=1 SV=6 - [GCN1L_HUMAN]	6726.05	27.44	1	65	65	172	protein binding; RNA binding	cytoplasm; ribosome	metabolic process; regulation of biological process	Pf12074	8.84498e+08	2671	292.572	7.47412
Q9Y490	TLN1	Talin-1 OS=Homo sapiens GN=TLN1 PE=1 SV=3 - [TLN1_HUMAN]	7497.1	31.64	1	61	70	176	protein binding; structural molecule activity	cell surface; cytoplasm; cytoskeleton; cytosol; extracellular; membrane	cell communication; cell differentiation; cell organization and biogenesis; cellular component movement; coagulation; development; metabolic process; regulation of biological process; response to stimulus; transport	Pf00373; Pf01608; Pf02174; Pf08913; Pf09141; Pf09379	2.89825e+09	2541	269.599	6.07471
P49327	FASN	Fatty acid synthase OS=Homo sapiens GN=FASN PE=1 SV=3 - [FAS_HUMAN]	6540.11	24.45	1	53	53	177	catalytic activity; metal ion binding; nucleotide binding; protein binding	cytoplasm; cytosol; extracellular; Golgi; membrane; mitochondrion	metabolic process; regulation of biological process; response to stimulus	Pf00106; Pf00107; Pf00108; Pf00109; Pf00698; Pf00975; Pf02801; Pf08659	1.84363e+09	2511	273.254	6.44287
O75369	FLNB	Filamin-B OS=Homo sapiens GN=FLNB PE=1 SV=2 - [FLNB_HUMAN]	6177.59	28.25	1	52	62	149	protein binding	cytoplasm; cytoskeleton; cytosol; extracellular; membrane	cell communication; cell differentiation; cell organization and biogenesis; development; regulation of biological process; response to stimulus	Pf00307; Pf00630	2217425739	2602	277.99	5.73193
Q00610	CLTC	Clathrin heavy chain 1 OS=Homo sapiens GN=CLTC PE=1 SV=5 - [CLH1_HUMAN]	7623.16	33.55	1	51	51	197	protein binding; RNA binding; structural molecule activity	cytoplasm; cytoskeleton; cytosol; extracellular; Golgi; membrane; mitochondrion	cell communication; cell differentiation; cell division; cell organization and biogenesis; cellular component movement; development; metabolic process; regulation of biological process; response to stimulus; transport	Pf00637; Pf01394; Pf04053; Pf09268	2.32373e+09	1675	191.493	5.69385
Q14315	FLNC	Filamin-C OS=Homo sapiens GN=FLNC PE=1 SV=3 - [FLNC_HUMAN]	6500.45	27.78	1	50	63	162	protein binding	cytoplasm; cytoskeleton; cytosol; membrane	cell differentiation; cell organization and biogenesis	Pf00307; Pf00630	2.36215e+09	2725	290.841	5.97314
Q14980	NUMA1	Nuclear mitotic apparatus protein 1 OS=Homo sapiens GN=NUMA1 PE=1 SV=2 - [NUMA1_HUMAN]	4318.65	27.8	1	48	49	91	protein binding; structural molecule activity	chromosome; cytoplasm; cytoskeleton; cytosol; Golgi; membrane; nucleus; organelle lumen	cell differentiation; cell division; cell organization and biogenesis; development; reproduction	Pf07888; Pf12128	6.74378e+08	2115	238.115	5.78271
P12270	TPR	Nucleoprotein TPR OS=Homo sapiens GN=TPR PE=1 SV=3 - [TPR_HUMAN]	2278.49	21.54	1	46	46	57	catalytic activity; motor activity; nucleotide binding; protein binding; RNA binding; transporter activity	chromosome; cytoplasm; cytoskeleton; membrane; nucleus; organelle lumen	cell communication; cell division; cell organization and biogenesis; metabolic process; regulation of biological process; response to stimulus; transport	Pf00038; Pf01496; Pf01576; Pf02463; Pf03961; Pf05557; Pf05911; Pf07888; Pf07926; Pf09726; Pf12128	7.38253e+08	2363	267.131	5.021
O75643	SNRNP200	U5 small nuclear ribonucleoprotein 200 kDa helicase OS=Homo sapiens GN=SNRNP200 PE=1 SV=2 - [U520_HUMAN]	4077.2	24.3	1	42	43	95	catalytic activity; nucleotide binding; protein binding	nucleus; organelle lumen; spliceosomal complex	cell organization and biogenesis; metabolic process	Pf00270; Pf00271; Pf02889	797437544	2136	244.353	6.06201
Q7Z6Z7	HUWE1	E3 ubiquitin-protein ligase HUWE1 OS=Homo sapiens GN=HUWE1 PE=1 SV=3 - [HUWE1_HUMAN]	2372.95	12.19	1	42	43	64	catalytic activity; DNA binding; protein binding	cytoplasm; extracellular; nucleus; organelle lumen	cell differentiation; cell organization and biogenesis; metabolic process; response to stimulus	Pf00632; Pf02825; Pf06012; Pf06025	6.36298e+08	4374	481.589	5.22412
P18206	VCL	Vinculin OS=Homo sapiens GN=VCL PE=1 SV=4 - [VINC_HUMAN]	3633.6	36.77	1	41	41	93	catalytic activity; protein binding; structural molecule activity	cytoplasm; cytoskeleton; cytosol; extracellular; membrane	cell organization and biogenesis; cellular component movement; coagulation; regulation of biological process; response to stimulus; transport	Pf01044; Pf02901	3742549600	1134	123.722	5.65576
Q6P2Q9	PRPF8	Pre-mRNA-processing-splicing factor 8 OS=Homo sapiens GN=PRPF8 PE=1 SV=2 - [PRP8_HUMAN]	2356.92	19.19	1	40	42	74	protein binding; RNA binding	nucleus; organelle lumen; spliceosomal complex	metabolic process	Pf01398; Pf08082; Pf08083; Pf08084; Pf10596; Pf10597; Pf10598; Pf12134	7.12731e+08	2335	273.427	8.83643
P08670	VIM	Vimentin OS=Homo sapiens GN=VIM PE=1 SV=4 - [VIME_HUMAN]	23197.7	71.67	1	38	41	571	catalytic activity; motor activity; protein binding; RNA binding; structural molecule activity	cytoplasm; cytoskeleton; cytosol; extracellular; membrane	cell communication; cell death; cell differentiation; cell organization and biogenesis; cellular component movement; development; metabolic process; regulation of biological process; response to stimulus	Pf00038; Pf01576; Pf04111; Pf04156; Pf04732; Pf05622; Pf10186	75777830240	466	53.6191	5.12256
P46940	IQGAP1	Ras GTPase-activating-like protein IQGAP1 OS=Homo sapiens GN=IQGAP1 PE=1 SV=1 - [IQGA1_HUMAN]	3894.52	25.83	1	37	38	90	enzyme regulator activity; metal ion binding; protein binding	cytoplasm; cytoskeleton; extracellular; membrane; nucleus; organelle lumen	cell communication; cell differentiation; development; metabolic process; regulation of biological process; response to stimulus; transport	Pf00307; Pf00397; Pf00616; Pf03836; Pf11016	1.12567e+09	1657	189.134	6.48096
Q08211	DHX9	ATP-dependent RNA helicase A OS=Homo sapiens GN=DHX9 PE=1 SV=4 - [DHX9_HUMAN]	5967.93	30.08	1	37	37	155	catalytic activity; DNA binding; nucleotide binding; protein binding; RNA binding	cytoplasm; cytoskeleton; cytosol; nucleus; organelle lumen	defense response; metabolic process; regulation of biological process; response to stimulus	Pf00035; Pf00270; Pf00271; Pf04408; Pf07717	1.31442e+09	1270	140.869	6.84424
P42704	LRPPRC	Leucine-rich PPR motif-containing protein, mitochondrial OS=Homo sapiens GN=LRPPRC PE=1 SV=3 - [LPPRC_HUMAN]	4243.19	30.49	1	36	36	103	DNA binding; protein binding; RNA binding	chromosome; cytoplasm; cytoskeleton; membrane; mitochondrion; nucleus; organelle lumen	cell organization and biogenesis; cellular component movement; metabolic process; regulation of biological process; transport		9.41677e+08	1394	157.805	6.12549
P02545	LMNA	Prelamin-A/C OS=Homo sapiens GN=LMNA PE=1 SV=1 - [LMNA_HUMAN]	5336.44	52.86	1	35	38	133	protein binding; structural molecule activity	cytoplasm; cytoskeleton; cytosol; membrane; nucleus; organelle lumen	cell communication; cell death; cell differentiation; cell organization and biogenesis; cellular component movement; development; metabolic process; regulation of biological process; reproduction; response to stimulus; transport	Pf00038; Pf00932; Pf12128	4196213151	664	74.0947	7.02002
Q86UP2	KTN1	Kinectin OS=Homo sapiens GN=KTN1 PE=1 SV=1 - [KTN1_HUMAN]	1941.87	29.62	1	35	35	49	protein binding	cytoplasm; endoplasmic reticulum; membrane	cellular component movement	Pf07888	1057375777	1357	156.179	5.64307
P53396	ACLY	ATP-citrate synthase OS=Homo sapiens GN=ACLY PE=1 SV=3 - [ACLY_HUMAN]	5813.72	36.42	1	34	34	122	catalytic activity; metal ion binding; nucleotide binding; protein binding	cytoplasm; cytosol; extracellular; membrane; mitochondrion; nucleus; organelle lumen	metabolic process; regulation of biological process	Pf00285; Pf00549; Pf02629; Pf08442	1292867712	1101	120.762	7.32764
P13639	EEF2	Elongation factor 2 OS=Homo sapiens GN=EEF2 PE=1 SV=4 - [EF2_HUMAN]	10160.6	35.78	1	33	33	268	catalytic activity; nucleotide binding; protein binding; RNA binding; translation regulator activity	cytoplasm; cytosol; extracellular	metabolic process; regulation of biological process	Pf00009; Pf00679; Pf03144; Pf03764	8.86745e+09	858	95.277	6.82959
P27708	CAD	CAD protein OS=Homo sapiens GN=CAD PE=1 SV=3 - [PYR1_HUMAN]	2674.39	16.36	1	33	33	67	catalytic activity; metal ion binding; nucleotide binding; protein binding	cytoplasm; cytosol; extracellular; nucleus; organelle lumen	development; metabolic process; reproduction; response to stimulus; transport	Pf00117; Pf00185; Pf00289; Pf00988; Pf01979; Pf02142; Pf02222; Pf02729; Pf02786; Pf02787; Pf07478; Pf07722	1.13846e+09	2225	242.829	6.45557
P52272	HNRNPM	Heterogeneous nuclear ribonucleoprotein M OS=Homo sapiens GN=HNRNPM PE=1 SV=3 - [HNRPM_HUMAN]	5077.19	48.49	1	33	33	130	nucleotide binding; protein binding; RNA binding	membrane; nucleus; organelle lumen; spliceosomal complex	metabolic process	Pf00076; Pf11532; Pf11608	3950990050	730	77.4643	8.70459
Q14152	EIF3A	Eukaryotic translation initiation factor 3 subunit A OS=Homo sapiens GN=EIF3A PE=1 SV=1 - [EIF3A_HUMAN]	2184.65	27.64	1	33	33	67	protein binding; RNA binding; structural molecule activity	cytoplasm; cytosol; nucleus; organelle lumen	cell organization and biogenesis; metabolic process; regulation of biological process	Pf01399	7.51978e+08	1382	166.468	6.78564
P12111	COL6A3	Collagen alpha-3(VI) chain OS=Homo sapiens GN=COL6A3 PE=1 SV=5 - [CO6A3_HUMAN]	1664.1	12.31	1	31	32	53	enzyme regulator activity; protein binding	cytoplasm; endoplasmic reticulum; extracellular; membrane; organelle lumen	cell differentiation; cell organization and biogenesis; cellular component movement; development; metabolic process; regulation of biological process; response to stimulus	Pf00014; Pf00092; Pf01391	8.45221e+08	3177	343.457	6.68311
P07814	EPRS	Bifunctional glutamate/proline--tRNA ligase OS=Homo sapiens GN=EPRS PE=1 SV=5 - [SYEP_HUMAN]	2872.12	25.2	1	31	31	72	catalytic activity; nucleotide binding; protein binding; RNA binding	cytoplasm; cytosol	cell organization and biogenesis; defense response; metabolic process; regulation of biological process; response to stimulus	Pf00458; Pf00587; Pf00749; Pf01406; Pf03129; Pf03950; Pf09180	1.06281e+09	1512	170.483	7.32764
P55060	CSE1L	Exportin-2 OS=Homo sapiens GN=CSE1L PE=1 SV=3 - [XPO2_HUMAN]	3412.33	36.97	1	31	31	106	protein binding; transporter activity	cytoplasm; extracellular; membrane; nucleus; organelle lumen	cell death; cell proliferation; transport	Pf03378; Pf08506	1.15132e+09	971	110.346	5.77002
P04264	KRT1	Keratin, type II cytoskeletal 1 OS=Homo sapiens GN=KRT1 PE=1 SV=6 - [K2C1_HUMAN]	46464.3	47.67	1	30	39	1154	catalytic activity; motor activity; protein binding; receptor activity; structural molecule activity; transporter activity	cytoskeleton; extracellular; membrane	coagulation; defense response; development; metabolic process; regulation of biological process; response to stimulus; transport	Pf00038; Pf01496; Pf01576; Pf12128	2.42556e+10	644	65.999	8.11865
P53621	COPA	Coatomer subunit alpha OS=Homo sapiens GN=COPA PE=1 SV=2 - [COPA_HUMAN]	2391.86	24.92	1	30	30	74	protein binding; structural molecule activity	cytoplasm; cytosol; extracellular; Golgi; membrane	cell organization and biogenesis; metabolic process; transport	Pf00400; Pf04053; Pf06957	8.34364e+08	1224	138.258	7.66455
P55072	VCP	Transitional endoplasmic reticulum ATPase OS=Homo sapiens GN=VCP PE=1 SV=4 - [TERA_HUMAN]	7081.54	39.58	1	30	30	173	catalytic activity; nucleotide binding; protein binding; RNA binding	chromosome; cytoplasm; cytosol; endoplasmic reticulum; extracellular; nucleus; organelle lumen; proteasome	cell communication; cell death; cell organization and biogenesis; metabolic process; regulation of biological process; response to stimulus; transport	Pf00004; Pf00910; Pf01057; Pf01078; Pf02359; Pf02933; Pf05496; Pf05673; Pf06068; Pf07724; Pf07728; Pf09336; Pf09848	3.29641e+09	806	89.2657	5.26221
P02751	FN1	Fibronectin OS=Homo sapiens GN=FN1 PE=1 SV=4 - [FINC_HUMAN]	2538.05	15.67	1	29	29	53	enzyme regulator activity; metal ion binding; protein binding; structural molecule activity	cytoplasm; extracellular; membrane; organelle lumen	cell differentiation; cell organization and biogenesis; cellular component movement; coagulation; defense response; development; metabolic process; regulation of biological process; response to stimulus; transport	Pf00039; Pf00040; Pf00041	1.05506e+09	2386	262.46	5.70654
P08133	ANXA6	Annexin A6 OS=Homo sapiens GN=ANXA6 PE=1 SV=3 - [ANXA6_HUMAN]	4063.88	47.7	1	29	29	106	metal ion binding; protein binding	cytoplasm; extracellular; membrane	regulation of biological process; transport	Pf00191	1.60759e+09	673	75.8256	5.60498
P26640	VARS	Valine--tRNA ligase OS=Homo sapiens GN=VARS PE=1 SV=4 - [SYVC_HUMAN]	3612.78	26.42	1	28	29	86	catalytic activity; nucleotide binding; protein binding	cytoplasm; cytosol; mitochondrion	metabolic process; regulation of biological process	Pf00043; Pf00133; Pf08264; Pf09334	7.36806e+08	1264	140.387	7.59131
Q14697	GANAB	Neutral alpha-glucosidase AB OS=Homo sapiens GN=GANAB PE=1 SV=3 - [GANAB_HUMAN]	5537.3	31.36	1	28	29	137	catalytic activity	cytoplasm; endoplasmic reticulum; extracellular; Golgi; organelle lumen	metabolic process	Pf01055	2.33881e+09	944	106.807	6.13818
P11586	MTHFD1	C-1-tetrahydrofolate synthase, cytoplasmic OS=Homo sapiens GN=MTHFD1 PE=1 SV=3 - [C1TC_HUMAN]	3394.3	32.19	1	28	28	82	catalytic activity; nucleotide binding	cytoplasm; cytosol; extracellular; mitochondrion	metabolic process	Pf00763; Pf01268; Pf02882	2.82233e+09	935	101.495	7.29834
Q86VP6	CAND1	Cullin-associated NEDD8-dissociated protein 1 OS=Homo sapiens GN=CAND1 PE=1 SV=2 - [CAND1_HUMAN]	3280.89	26.67	1	28	28	85	protein binding	cytoplasm; extracellular; membrane; nucleus; organelle lumen	cell differentiation; cell organization and biogenesis; metabolic process; regulation of biological process; transport	Pf01602; Pf08623	1.94735e+09	1230	136.289	5.78271
P12814	ACTN1	Alpha-actinin-1 OS=Homo sapiens GN=ACTN1 PE=1 SV=2 - [ACTN1_HUMAN]	9825.22	56.84	1	27	47	226	metal ion binding; protein binding; RNA binding	cytoplasm; cytoskeleton; cytosol; extracellular; membrane; nucleus; organelle lumen	cell death; cell organization and biogenesis; cellular component movement; coagulation; regulation of biological process; response to stimulus; transport	Pf00307; Pf00435; Pf08726; Pf11971	8.58305e+09	892	102.993	5.41455
O43707	ACTN4	Alpha-actinin-4 OS=Homo sapiens GN=ACTN4 PE=1 SV=2 - [ACTN4_HUMAN]	8682.54	56.53	1	27	45	203	metal ion binding; protein binding	cytoplasm; cytoskeleton; extracellular; nucleus; organelle lumen	cell death; cell organization and biogenesis; cellular component movement; coagulation; regulation of biological process; response to stimulus; transport	Pf00307; Pf00435; Pf08726; Pf11971	8.58305e+09	911	104.788	5.43994
Q04637	EIF4G1	Eukaryotic translation initiation factor 4 gamma 1 OS=Homo sapiens GN=EIF4G1 PE=1 SV=4 - [IF4G1_HUMAN]	2121.09	20.01	1	27	31	55	DNA binding; enzyme regulator activity; protein binding; RNA binding	cytoplasm; cytosol	cell communication; cell death; metabolic process; regulation of biological process; response to stimulus	Pf00566; Pf02020; Pf02847; Pf02854	1.25629e+09	1599	175.382	5.32568
P14625	HSP90B1	Endoplasmin OS=Homo sapiens GN=HSP90B1 PE=1 SV=1 - [ENPL_HUMAN]	4565.22	33.87	1	27	29	117	metal ion binding; nucleotide binding; protein binding; RNA binding	cytoplasm; cytosol; endoplasmic reticulum; extracellular; membrane; organelle lumen	cell communication; cell death; cell organization and biogenesis; cellular homeostasis; defense response; metabolic process; regulation of biological process; response to stimulus; transport	Pf00183; Pf02518	12331493861	803	92.4113	4.84326
Q7KZF4	SND1	Staphylococcal nuclease domain-containing protein 1 OS=Homo sapiens GN=SND1 PE=1 SV=1 - [SND1_HUMAN]	3426.15	34.07	1	27	27	88	catalytic activity; protein binding	cytoplasm; extracellular; mitochondrion; nucleus	metabolic process; regulation of biological process	Pf00565; Pf00567	2.12624e+09	910	101.934	7.1665
P34932	HSPA4	Heat shock 70 kDa protein 4 OS=Homo sapiens GN=HSPA4 PE=1 SV=4 - [HSP74_HUMAN]	5254.37	40.83	1	26	28	116	nucleotide binding	cytoplasm; cytosol; extracellular; mitochondrion; nucleus; organelle lumen	cell organization and biogenesis; response to stimulus; transport	Pf00012; Pf06723	1.82186e+09	840	94.2712	5.18604
Q9P2E9	RRBP1	Ribosome-binding protein 1 OS=Homo sapiens GN=RRBP1 PE=1 SV=4 - [RRBP1_HUMAN]	2200.67	23.19	1	26	27	47	receptor activity	cytoplasm; endoplasmic reticulum; membrane; nucleus; organelle lumen; ribosome	cell communication; metabolic process; regulation of biological process; response to stimulus; transport	Pf03276; Pf04156; Pf05104; Pf09606; Pf12128	620462102	1410	152.381	8.60205
O75533	SF3B1	Splicing factor 3B subunit 1 OS=Homo sapiens GN=SF3B1 PE=1 SV=3 - [SF3B1_HUMAN]	3020.8	24.23	1	26	26	75	DNA binding; protein binding; receptor activity; signal transducer activity	nucleus; organelle lumen; spliceosomal complex	cell communication; development; metabolic process; regulation of biological process; response to stimulus	Pf02161; Pf05109; Pf08920; Pf12815	7.15801e+08	1304	145.738	7.09326
P02452	COL1A1	Collagen alpha-1(I) chain OS=Homo sapiens GN=COL1A1 PE=1 SV=5 - [CO1A1_HUMAN]	3473.9	24.32	1	26	26	82	metal ion binding; protein binding; structural molecule activity	cytoplasm; endoplasmic reticulum; extracellular; organelle lumen	cell communication; cell differentiation; cell organization and biogenesis; cellular component movement; coagulation; development; metabolic process; regulation of biological process; response to stimulus; transport	Pf00093; Pf01391; Pf01410	1.6712e+09	1464	138.857	5.79541
P35908	KRT2	Keratin, type II cytoskeletal 2 epidermal OS=Homo sapiens GN=KRT2 PE=1 SV=2 - [K22E_HUMAN]	19980.2	55.09	1	25	35	506	structural molecule activity	cytoplasm; cytoskeleton; extracellular; Golgi	cell differentiation; cell proliferation; cellular component movement; development	Pf00038; Pf12128	2.09052e+10	639	65.3932	8.00146
P11021	HSPA5	78 kDa glucose-regulated protein OS=Homo sapiens GN=HSPA5 PE=1 SV=2 - [GRP78_HUMAN]	6284.76	42.35	1	25	27	126	catalytic activity; enzyme regulator activity; metal ion binding; nucleotide binding; protein binding	cell surface; cytoplasm; cytosol; endoplasmic reticulum; extracellular; membrane; nucleus; organelle lumen	cell communication; cell death; cell organization and biogenesis; cellular component movement; coagulation; development; metabolic process; regulation of biological process; response to stimulus; transport	Pf00012; Pf01968; Pf06723	17486520338	654	72.2884	5.16064
Q15393	SF3B3	Splicing factor 3B subunit 3 OS=Homo sapiens GN=SF3B3 PE=1 SV=4 - [SF3B3_HUMAN]	3793.03	26.05	1	25	26	86	protein binding	nucleus; organelle lumen; spliceosomal complex	cell organization and biogenesis; metabolic process	Pf03178; Pf10433	9.03388e+08	1217	135.492	5.26221
P14618	PKM	Pyruvate kinase isozymes M1/M2 OS=Homo sapiens GN=PKM PE=1 SV=4 - [KPYM_HUMAN]	41353.8	51.04	1	25	25	896	catalytic activity; metal ion binding; nucleotide binding; protein binding; RNA binding	cytoplasm; cytosol; extracellular; membrane; mitochondrion; nucleus	cell death; development; metabolic process; response to stimulus	Pf00224; Pf02887	1.27998e+10	531	57.9	7.84033
Q5VYK3	ECM29	Proteasome-associated protein ECM29 homolog OS=Homo sapiens GN=ECM29 PE=1 SV=2 - [ECM29_HUMAN]	1497.26	17.56	1	25	25	44		cytoplasm; cytoskeleton; endoplasmic reticulum; endosome; nucleus; proteasome	metabolic process	Pf13001	4.92214e+08	1845	204.16	7.12256
Q9P2J5	LARS	Leucine--tRNA ligase, cytoplasmic OS=Homo sapiens GN=LARS PE=1 SV=2 - [SYLC_HUMAN]	2857.7	25.51	1	25	25	74	catalytic activity; nucleotide binding; protein binding	cytoplasm; cytosol; nucleus	metabolic process; regulation of biological process	Pf00133; Pf01406; Pf08264; Pf09334	7.66938e+08	1176	134.379	7.29834
Q07065	CKAP4	Cytoskeleton-associated protein 4 OS=Homo sapiens GN=CKAP4 PE=1 SV=2 - [CKAP4_HUMAN]	2571.63	41.86	1	24	25	58		cytoplasm; cytoskeleton; endoplasmic reticulum; extracellular; membrane			1659204597	602	65.9827	5.92236
P22314	UBA1	Ubiquitin-like modifier-activating enzyme 1 OS=Homo sapiens GN=UBA1 PE=1 SV=3 - [UBA1_HUMAN]	4525.62	29.11	1	24	24	91	catalytic activity; nucleotide binding; protein binding	extracellular	cell death; metabolic process	Pf00899; Pf02134; Pf09358; Pf10585	4.26907e+09	1058	117.774	5.75732
P41252	IARS	Isoleucine--tRNA ligase, cytoplasmic OS=Homo sapiens GN=IARS PE=1 SV=2 - [SYIC_HUMAN]	2783.35	21.39	1	24	24	74	catalytic activity; nucleotide binding; protein binding	cytoplasm; cytosol; extracellular; nucleus; organelle lumen	metabolic process; regulation of biological process	Pf00133; Pf01406; Pf08264; Pf09334	9.09154e+08	1262	144.406	6.15088
Q14839	CHD4	Chromodomain-helicase-DNA-binding protein 4 OS=Homo sapiens GN=CHD4 PE=1 SV=2 - [CHD4_HUMAN]	1779.71	13.81	1	24	24	48	catalytic activity; DNA binding; metal ion binding; nucleotide binding; protein binding	cytoplasm; cytoskeleton; nucleus; organelle lumen	cell organization and biogenesis; metabolic process; regulation of biological process	Pf00176; Pf00271; Pf00385; Pf00628; Pf06461; Pf06465; Pf08073; Pf08074	3.6437e+08	1912	217.867	5.85889
P20700	LMNB1	Lamin-B1 OS=Homo sapiens GN=LMNB1 PE=1 SV=2 - [LMNB1_HUMAN]	3370.56	45.73	1	23	28	81	catalytic activity; motor activity; protein binding; structural molecule activity	cytoplasm; cytoskeleton; membrane; mitochondrion; nucleus; organelle lumen	cell death; cell organization and biogenesis; metabolic process; regulation of biological process	Pf00038; Pf00932; Pf01576; Pf07888; Pf09726; Pf09731; Pf10186; Pf12128	3.76271e+09	586	66.3676	5.16064
O00410	IPO5	Importin-5 OS=Homo sapiens GN=IPO5 PE=1 SV=4 - [IPO5_HUMAN]	1499.56	28.08	1	23	25	41	enzyme regulator activity; protein binding; transporter activity	cytoplasm; Golgi; membrane; nucleus; organelle lumen	metabolic process; regulation of biological process; response to stimulus; transport	Pf12755	1.44975e+09	1097	123.55	4.94482
P07355	ANXA2	Annexin A2 OS=Homo sapiens GN=ANXA2 PE=1 SV=2 - [ANXA2_HUMAN]	13418.3	61.06	1	23	23	332	enzyme regulator activity; metal ion binding; protein binding; RNA binding	cell surface; cytoplasm; endosome; extracellular; membrane	cell differentiation; cell organization and biogenesis; cell proliferation; coagulation; development; metabolic process; regulation of biological process; response to stimulus; transport	Pf00191	2.60092e+10	339	38.5798	7.75244
P33176	KIF5B	Kinesin-1 heavy chain OS=Homo sapiens GN=KIF5B PE=1 SV=1 - [KINH_HUMAN]	1691.85	30.63	1	23	23	35	catalytic activity; motor activity; nucleotide binding; protein binding	chromosome; cytoplasm; cytoskeleton; membrane; nucleus; organelle lumen	cell differentiation; cell division; cell organization and biogenesis; cellular component movement; metabolic process; regulation of biological process; reproduction; transport	Pf00225; Pf01576; Pf02463; Pf03999; Pf04111; Pf04156; Pf05483; Pf05557; Pf05622; Pf06160; Pf07111; Pf07888; Pf09726; Pf10174; Pf11831; Pf12128	1.22792e+09	963	109.617	6.50732
P33991	MCM4	DNA replication licensing factor MCM4 OS=Homo sapiens GN=MCM4 PE=1 SV=5 - [MCM4_HUMAN]	2043.41	27.69	1	23	23	55	catalytic activity; DNA binding; nucleotide binding; protein binding	nucleus; organelle lumen	metabolic process	Pf00493; Pf07728	7.19294e+08	863	96.4976	6.7417
P38646	HSPA9	Stress-70 protein, mitochondrial OS=Homo sapiens GN=HSPA9 PE=1 SV=2 - [GRP75_HUMAN]	4210.76	41.38	1	23	23	96	nucleotide binding; protein binding	cell surface; cytoplasm; extracellular; mitochondrion; nucleus; organelle lumen	cell death; cell organization and biogenesis; metabolic process; regulation of biological process; transport	Pf00012; Pf06723	6.38977e+09	679	73.6348	6.16357
P50990	CCT8	T-complex protein 1 subunit theta OS=Homo sapiens GN=CCT8 PE=1 SV=4 - [TCPQ_HUMAN]	3184.95	46.72	1	23	23	88	catalytic activity; nucleotide binding; protein binding	cytoplasm; cytoskeleton; cytosol; extracellular	metabolic process; reproduction	Pf00118	2.20804e+09	548	59.5825	5.60498
P78371	CCT2	T-complex protein 1 subunit beta OS=Homo sapiens GN=CCT2 PE=1 SV=4 - [TCPB_HUMAN]	4812.45	48.6	1	23	23	108	nucleotide binding; protein binding	cytoplasm; cytoskeleton; cytosol; extracellular; nucleus; organelle lumen	cell organization and biogenesis; metabolic process; reproduction	Pf00118	2.93591e+09	535	57.4521	6.45557
Q9NYU2	UGGT1	UDP-glucose:glycoprotein glucosyltransferase 1 OS=Homo sapiens GN=UGGT1 PE=1 SV=3 - [UGGG1_HUMAN]	1642.56	17.11	1	23	23	48	catalytic activity; protein binding	cytoplasm; endoplasmic reticulum; extracellular; organelle lumen	metabolic process	Pf06427	5.18976e+08	1555	177.078	5.63037
Q9Y4L1	HYOU1	Hypoxia up-regulated protein 1 OS=Homo sapiens GN=HYOU1 PE=1 SV=1 - [HYOU1_HUMAN]	2569.46	25.23	1	23	23	63	nucleotide binding	cytoplasm; endoplasmic reticulum; extracellular; organelle lumen	cell communication; metabolic process; regulation of biological process; response to stimulus	Pf00012	1.73087e+09	999	111.266	5.22412
P13645	KRT10	Keratin, type I cytoskeletal 10 OS=Homo sapiens GN=KRT10 PE=1 SV=6 - [K1C10_HUMAN]	29490.8	39.38	1	22	28	738	structural molecule activity	cytoplasm; cytoskeleton; extracellular	cell differentiation; development; response to stimulus	Pf00038	1.65568e+10	584	58.7917	5.21143
P12956	XRCC6	X-ray repair cross-complementing protein 6 OS=Homo sapiens GN=XRCC6 PE=1 SV=2 - [XRCC6_HUMAN]	3845.36	38.59	1	22	23	102	catalytic activity; DNA binding; nucleotide binding; protein binding; RNA binding	chromosome; cytoplasm; cytosol; membrane; nucleus; organelle lumen	cell differentiation; cell organization and biogenesis; defense response; development; metabolic process; regulation of biological process; response to stimulus	Pf02037; Pf02735; Pf03730; Pf03731	2.36294e+09	609	69.7991	6.63916
O14980	XPO1	Exportin-1 OS=Homo sapiens GN=XPO1 PE=1 SV=1 - [XPO1_HUMAN]	2432.87	24.46	1	22	22	74	protein binding; RNA binding; transporter activity	chromosome; cytoplasm; cytosol; membrane; nucleus; organelle lumen	cell communication; cell organization and biogenesis; metabolic process; regulation of biological process; response to stimulus; transport	Pf03810; Pf08389; Pf08767	1085963756	1071	123.306	6.06201
P10809	HSPD1	60 kDa heat shock protein, mitochondrial OS=Homo sapiens GN=HSPD1 PE=1 SV=2 - [CH60_HUMAN]	3686.85	35.08	1	22	22	91	catalytic activity; DNA binding; nucleotide binding; protein binding; RNA binding	cell surface; cytoplasm; cytosol; endosome; extracellular; membrane; mitochondrion; nucleus; organelle lumen	cell communication; cell death; cell organization and biogenesis; cell proliferation; defense response; development; metabolic process; regulation of biological process; response to stimulus	Pf00118	8.27385e+09	573	61.0164	5.87158
P33992	MCM5	DNA replication licensing factor MCM5 OS=Homo sapiens GN=MCM5 PE=1 SV=5 - [MCM5_HUMAN]	1469.63	32.7	1	22	22	43	catalytic activity; DNA binding; nucleotide binding; protein binding	nucleus; organelle lumen	cell division; metabolic process	Pf00493; Pf07728	7.28201e+08	734	82.2332	8.36768
Q00839	HNRNPU	Heterogeneous nuclear ribonucleoprotein U OS=Homo sapiens GN=HNRNPU PE=1 SV=6 - [HNRPU_HUMAN]	4594.22	22.91	1	22	22	107	DNA binding; nucleotide binding; protein binding; RNA binding	cell surface; cytoplasm; nucleus; organelle lumen; spliceosomal complex	metabolic process; regulation of biological process	Pf00622	6.6331e+09	825	90.528	5.99854
P26038	MSN	Moesin OS=Homo sapiens GN=MSN PE=1 SV=3 - [MOES_HUMAN]	5785.62	40.9	1	21	30	157	protein binding; RNA binding; structural molecule activity	cell surface; cytoplasm; cytoskeleton; extracellular; membrane; nucleus; organelle lumen	cell differentiation; cellular component movement; metabolic process; regulation of biological process	Pf00373; Pf00769; Pf09379; Pf09380	5765661296	577	67.7778	6.40479
P35527	KRT9	Keratin, type I cytoskeletal 9 OS=Homo sapiens GN=KRT9 PE=1 SV=3 - [K1C9_HUMAN]	14150.1	35.31	1	21	22	316	structural molecule activity	cytoplasm; cytoskeleton; extracellular	cell organization and biogenesis; development; reproduction	Pf00038	1.04768e+10	623	62.0268	5.23682
Q5T4S7	UBR4	E3 ubiquitin-protein ligase UBR4 OS=Homo sapiens GN=UBR4 PE=1 SV=1 - [UBR4_HUMAN]	776.504	4.71	1	21	22	25	catalytic activity; metal ion binding; protein binding	cytoplasm; cytoskeleton; membrane; nucleus; organelle lumen	metabolic process	Pf02207	4.22474e+08	5183	573.476	6.03662
P09874	PARP1	Poly [ADP-ribose] polymerase 1 OS=Homo sapiens GN=PARP1 PE=1 SV=4 - [PARP1_HUMAN]	1894.42	27.22	1	21	21	49	catalytic activity; DNA binding; metal ion binding; nucleotide binding; protein binding	nucleus; organelle lumen	cell communication; cell differentiation; cell organization and biogenesis; development; metabolic process; regulation of biological process; response to stimulus; transport	Pf00533; Pf00644; Pf00645; Pf02877; Pf05406; Pf08063	1.16734e+09	1014	113.012	8.88037
P33993	MCM7	DNA replication licensing factor MCM7 OS=Homo sapiens GN=MCM7 PE=1 SV=4 - [MCM7_HUMAN]	1760.54	37.41	1	21	21	51	catalytic activity; DNA binding; nucleotide binding; protein binding	chromosome; cytoplasm; cytosol; nucleus; organelle lumen	cell proliferation; metabolic process; regulation of biological process; response to stimulus	Pf00493; Pf07728	7.75182e+08	719	81.2566	6.45557
Q13200	PSMD2	26S proteasome non-ATPase regulatory subunit 2 OS=Homo sapiens GN=PSMD2 PE=1 SV=3 - [PSMD2_HUMAN]	3727.85	29.3	1	21	21	95	enzyme regulator activity; protein binding	cytoplasm; cytosol; extracellular; nucleus; organelle lumen; proteasome	cell communication; cell death; metabolic process; regulation of biological process; response to stimulus	Pf01851	1.44199e+09	908	100.136	5.19873
Q8TEX9	IPO4	Importin-4 OS=Homo sapiens GN=IPO4 PE=1 SV=2 - [IPO4_HUMAN]	2036.56	23.4	1	21	21	55	protein binding; transporter activity	cytoplasm; membrane; nucleus	transport		1.43693e+09	1081	118.64	4.95752
Q9BQG0	MYBBP1A	Myb-binding protein 1A OS=Homo sapiens GN=MYBBP1A PE=1 SV=2 - [MBB1A_HUMAN]	1762.48	16.34	1	21	21	54	catalytic activity; DNA binding; protein binding	cytoplasm; nucleus; organelle lumen	cell communication; cell death; metabolic process; regulation of biological process; response to stimulus; transport	Pf04931; Pf05793; Pf08729; Pf11593; Pf12815	1.08575e+09	1328	148.762	9.27588
P06733	ENO1	Alpha-enolase OS=Homo sapiens GN=ENO1 PE=1 SV=2 - [ENOA_HUMAN]	53262	54.38	1	20	24	895	catalytic activity; DNA binding; metal ion binding; protein binding; RNA binding	cytoplasm; cytosol; extracellular; membrane; nucleus	cell growth; cell organization and biogenesis; metabolic process; regulation of biological process; response to stimulus	Pf00113; Pf03952	3.75058e+10	434	47.1393	7.38623
P31948	STIP1	Stress-induced-phosphoprotein 1 OS=Homo sapiens GN=STIP1 PE=1 SV=1 - [STIP1_HUMAN]	1252.34	34.99	1	20	21	37	protein binding	cytoplasm; Golgi; nucleus	cell differentiation; cell organization and biogenesis; cellular component movement; development; response to stimulus	Pf00515	3.54864e+09	543	62.5994	6.80029
P49792	RANBP2	E3 SUMO-protein ligase RanBP2 OS=Homo sapiens GN=RANBP2 PE=1 SV=2 - [RBP2_HUMAN]	1661.78	8.53	1	20	21	39	catalytic activity; metal ion binding; protein binding; RNA binding	cytoplasm; cytosol; membrane; mitochondrion; nucleus	cell communication; cell organization and biogenesis; cellular homeostasis; metabolic process; regulation of biological process; response to stimulus; transport	Pf00160; Pf00515; Pf00638; Pf00641; Pf07719; Pf12185	3.81188e+08	3224	357.974	6.20166
Q14566	MCM6	DNA replication licensing factor MCM6 OS=Homo sapiens GN=MCM6 PE=1 SV=1 - [MCM6_HUMAN]	2102.72	29.35	1	20	21	54	catalytic activity; DNA binding; nucleotide binding; protein binding	nucleus; organelle lumen	metabolic process	Pf00493; Pf01078	1.3072e+09	821	92.8312	5.41455
Q15029	EFTUD2	116 kDa U5 small nuclear ribonucleoprotein component OS=Homo sapiens GN=EFTUD2 PE=1 SV=1 - [U5S1_HUMAN]	2116.19	27.57	1	20	21	52	catalytic activity; nucleotide binding; protein binding	cytoplasm; nucleus; organelle lumen; spliceosomal complex	metabolic process	Pf00009; Pf00679; Pf03144; Pf03764	9.24061e+08	972	109.366	4.99561
O14974	PPP1R12A	Protein phosphatase 1 regulatory subunit 12A OS=Homo sapiens GN=PPP1R12A PE=1 SV=1 - [MYPT1_HUMAN]	1216.84	23.11	1	20	20	29	catalytic activity; enzyme regulator activity; protein binding; signal transducer activity	chromosome; cytoplasm; cytoskeleton; nucleus; organelle lumen	cell communication; cell division; cell organization and biogenesis; metabolic process; regulation of biological process; response to stimulus; transport	Pf00023; Pf03961; Pf12796	1.03132e+09	1030	115.211	5.40186
P05023	ATP1A1	Sodium/potassium-transporting ATPase subunit alpha-1 OS=Homo sapiens GN=ATP1A1 PE=1 SV=1 - [AT1A1_HUMAN]	1799.69	22.78	1	20	20	45	catalytic activity; metal ion binding; nucleotide binding; protein binding; transporter activity	cytoplasm; endoplasmic reticulum; endosome; extracellular; Golgi; membrane	cellular component movement; metabolic process; regulation of biological process; response to stimulus; transport	Pf00122; Pf00689; Pf00690; Pf00702; Pf08282; Pf12710	8.36305e+08	1023	112.824	5.49072
P07237	P4HB	Protein disulfide-isomerase OS=Homo sapiens GN=P4HB PE=1 SV=3 - [PDIA1_HUMAN]	1720.54	39.37	1	20	20	48	catalytic activity; metal ion binding; protein binding; RNA binding	cell surface; cytoplasm; endoplasmic reticulum; extracellular; membrane; organelle lumen	cell communication; cell death; cell organization and biogenesis; cellular homeostasis; metabolic process; regulation of biological process; response to stimulus	Pf00085; Pf01216	3.48612e+09	508	57.0807	4.86865
P25205	MCM3	DNA replication licensing factor MCM3 OS=Homo sapiens GN=MCM3 PE=1 SV=3 - [MCM3_HUMAN]	2221.01	26.98	1	20	20	63	catalytic activity; DNA binding; nucleotide binding; protein binding	chromosome; cytoplasm; cytoskeleton; nucleus; organelle lumen	metabolic process	Pf00493; Pf01078; Pf07728	9.74921e+08	808	90.924	5.77002
P30101	PDIA3	Protein disulfide-isomerase A3 OS=Homo sapiens GN=PDIA3 PE=1 SV=4 - [PDIA3_HUMAN]	2017.24	37.23	1	20	20	53	catalytic activity; protein binding; RNA binding	cell surface; cytoplasm; endoplasmic reticulum; extracellular; organelle lumen	cell communication; cell death; cellular homeostasis; metabolic process; regulation of biological process; response to stimulus; transport	Pf00085	5.0373e+09	505	56.7468	6.354
P49368	CCT3	T-complex protein 1 subunit gamma OS=Homo sapiens GN=CCT3 PE=1 SV=4 - [TCPG_HUMAN]	3441.67	35.96	1	20	20	80	nucleotide binding; protein binding	cytoplasm; cytoskeleton; cytosol; extracellular; membrane	metabolic process; reproduction	Pf00118	2118316238	545	60.4953	6.49365
Q9NZM1	MYOF	Myoferlin OS=Homo sapiens GN=MYOF PE=1 SV=1 - [MYOF_HUMAN]	1295.95	11.98	1	20	20	32	protein binding	cytoplasm; extracellular; membrane; nucleus	cell communication; cell organization and biogenesis; regulation of biological process; response to stimulus	Pf00168; Pf08150; Pf08151; Pf08165	2.89197e+08	2061	234.561	6.17627
P08238	HSP90AB1	Heat shock protein HSP 90-beta OS=Homo sapiens GN=HSP90AB1 PE=1 SV=4 - [HS90B_HUMAN]	24091.1	38.67	1	19	36	722	enzyme regulator activity; nucleotide binding; protein binding; RNA binding	cell surface; cytoplasm; cytosol; extracellular; membrane; mitochondrion; nucleus	cell communication; cell death; cell differentiation; cell organization and biogenesis; cellular component movement; defense response; development; metabolic process; regulation of biological process; response to stimulus; transport	Pf00183; Pf02518	35301667691	724	83.2121	5.03369
P13647	KRT5	Keratin, type II cytoskeletal 5 OS=Homo sapiens GN=KRT5 PE=1 SV=3 - [K2C5_HUMAN]	10676.6	49.15	1	19	33	302	catalytic activity; motor activity; protein binding; structural molecule activity	cytoplasm; cytoskeleton; cytosol; extracellular; membrane; mitochondrion	cell organization and biogenesis; development	Pf00038; Pf01576; Pf02994; Pf03961; Pf05701	8.10052e+09	590	62.34	7.73779
P35580	MYH10	Myosin-10 OS=Homo sapiens GN=MYH10 PE=1 SV=3 - [MYH10_HUMAN]	3171.45	18.12	1	19	32	78	catalytic activity; motor activity; nucleotide binding; protein binding; transporter activity	cytoplasm; cytoskeleton; membrane; mitochondrion	cell differentiation; cell division; cell organization and biogenesis; cell proliferation; cellular component movement; development; metabolic process; regulation of biological process; response to stimulus; transport	Pf00063; Pf00769; Pf01496; Pf01576; Pf02736; Pf05622; Pf05911; Pf06637; Pf07888; Pf09726; Pf09731; Pf10186; Pf12128	2.87251e+09	1976	228.858	5.5415
P11142	HSPA8	Heat shock cognate 71 kDa protein OS=Homo sapiens GN=HSPA8 PE=1 SV=1 - [HSP7C_HUMAN]	11489	45.82	1	19	29	263	catalytic activity; nucleotide binding; protein binding	cell surface; cytoplasm; cytosol; extracellular; membrane; nucleus; organelle lumen; spliceosomal complex	cell communication; cell differentiation; cell organization and biogenesis; cellular component movement; development; metabolic process; regulation of biological process; response to stimulus; transport	Pf00012; Pf02463; Pf06723	27116413478	646	70.8542	5.51611
P05787	KRT8	Keratin, type II cytoskeletal 8 OS=Homo sapiens GN=KRT8 PE=1 SV=7 - [K2C8_HUMAN]	9661.42	48.03	1	19	27	306	catalytic activity; motor activity; protein binding; structural molecule activity	cytoplasm; cytoskeleton; extracellular; membrane; nucleus; organelle lumen	cell communication; cell death; cell differentiation; cell organization and biogenesis; development; regulation of biological process; response to stimulus	Pf00038; Pf01576	1.07758e+10	483	53.6711	5.59229
Q96AY3	FKBP10	Peptidyl-prolyl cis-trans isomerase FKBP10 OS=Homo sapiens GN=FKBP10 PE=1 SV=1 - [FKB10_HUMAN]	1443.13	38.83	1	19	20	38	catalytic activity; metal ion binding	cytoplasm; endoplasmic reticulum; membrane; organelle lumen	metabolic process	Pf00254	2.41863e+09	582	64.2042	5.61768
P31939	ATIC	Bifunctional purine biosynthesis protein PURH OS=Homo sapiens GN=ATIC PE=1 SV=3 - [PUR9_HUMAN]	2578.86	36.66	1	19	19	73	catalytic activity; protein binding	cytoplasm; cytosol; extracellular; mitochondrion	development; metabolic process; response to stimulus	Pf01808; Pf02142	1.56577e+09	592	64.5753	6.7124
P43243	MATR3	Matrin-3 OS=Homo sapiens GN=MATR3 PE=1 SV=2 - [MATR3_HUMAN]	2068.08	25.97	1	19	19	57	metal ion binding; nucleotide binding; protein binding; RNA binding; structural molecule activity	membrane; nucleus; organelle lumen			3.72052e+09	847	94.5648	6.25244
P50454	SERPINH1	Serpin H1 OS=Homo sapiens GN=SERPINH1 PE=1 SV=2 - [SERPH_HUMAN]	5890.31	47.85	1	19	19	154	enzyme regulator activity; protein binding	cytoplasm; endoplasmic reticulum; extracellular; organelle lumen	cell organization and biogenesis; metabolic process; regulation of biological process; response to stimulus	Pf00079	5.03427e+09	418	46.4112	8.68994
Q9NTJ3	SMC4	Structural maintenance of chromosomes protein 4 OS=Homo sapiens GN=SMC4 PE=1 SV=2 - [SMC4_HUMAN]	1368.98	15.76	1	19	19	34	catalytic activity; motor activity; nucleotide binding; protein binding; transporter activity	chromosome; cytoplasm; cytoskeleton; cytosol; membrane; nucleus; organelle lumen	cell division; cell organization and biogenesis; metabolic process; reproduction; response to stimulus; transport	Pf01496; Pf01576; Pf02463; Pf04012; Pf04156; Pf06470; Pf12128	8.12914e+08	1288	147.091	6.78564
Q9Y5B9	SUPT16H	FACT complex subunit SPT16 OS=Homo sapiens GN=SUPT16H PE=1 SV=1 - [SP16H_HUMAN]	1722.18	18.05	1	19	19	46	nucleotide binding; protein binding	chromosome; nucleus; organelle lumen	cell organization and biogenesis; metabolic process; regulation of biological process; response to stimulus	Pf00557; Pf08512; Pf08644	839781577	1047	119.838	5.65576
P07900	HSP90AA1	Heat shock protein HSP 90-alpha OS=Homo sapiens GN=HSP90AA1 PE=1 SV=5 - [HS90A_HUMAN]	27771.6	40.98	1	18	35	819	catalytic activity; enzyme regulator activity; nucleotide binding; protein binding; RNA binding	cell surface; cytoplasm; cytosol; extracellular; membrane; mitochondrion; nucleus; organelle lumen	cell communication; cell death; cell differentiation; cell organization and biogenesis; cellular component movement; defense response; development; metabolic process; regulation of biological process; response to stimulus; transport	Pf00183; Pf02518	2.78874e+10	732	84.6067	5.021
Q03252	LMNB2	Lamin-B2 OS=Homo sapiens GN=LMNB2 PE=1 SV=3 - [LMNB2_HUMAN]	1531.78	34.17	1	18	23	43	catalytic activity; motor activity; structural molecule activity	cytoskeleton; membrane; nucleus; organelle lumen	metabolic process; regulation of biological process	Pf00038; Pf00932; Pf01576; Pf09726; Pf10186; Pf12128	1.87238e+09	600	67.6475	5.35107
Q12906	ILF3	Interleukin enhancer-binding factor 3 OS=Homo sapiens GN=ILF3 PE=1 SV=3 - [ILF3_HUMAN]	2183.55	27.07	1	18	22	64	DNA binding; protein binding; RNA binding	cytoplasm; mitochondrion; nucleus; organelle lumen	defense response; metabolic process; regulation of biological process; response to stimulus	Pf00035; Pf07528	2.1241e+09	894	95.2791	8.76318
P62258	YWHAE	14-3-3 protein epsilon OS=Homo sapiens GN=YWHAE PE=1 SV=1 - [1433E_HUMAN]	16750.8	56.86	1	18	21	363	protein binding; RNA binding	cytoplasm; cytoskeleton; cytosol; extracellular; membrane; mitochondrion	cell communication; cell death; cell differentiation; cell organization and biogenesis; cellular component movement; development; metabolic process; regulation of biological process; response to stimulus; transport	Pf00244	32378134896	255	29.1554	4.7417
P08107	HSPA1A	Heat shock 70 kDa protein 1A/1B OS=Homo sapiens GN=HSPA1A PE=1 SV=5 - [HSP71_HUMAN]	3005.35	33.54	1	18	20	65	nucleotide binding; protein binding; receptor activity; RNA binding	cytoplasm; cytosol; endoplasmic reticulum; extracellular; mitochondrion; nucleus; organelle lumen	cell communication; cell death; cell differentiation; cell growth; cell organization and biogenesis; cell proliferation; development; metabolic process; regulation of biological process; response to stimulus	Pf00012; Pf06723	19731173306	641	70.009	5.65576
P13667	PDIA4	Protein disulfide-isomerase A4 OS=Homo sapiens GN=PDIA4 PE=1 SV=2 - [PDIA4_HUMAN]	2152.08	32.09	1	18	19	56	catalytic activity; metal ion binding; protein binding	cell surface; cytoplasm; endoplasmic reticulum; organelle lumen	cellular homeostasis; metabolic process; regulation of biological process; transport	Pf00085; Pf01216	2680474757	645	72.887	5.07178
P23246	SFPQ	Splicing factor, proline- and glutamine-rich OS=Homo sapiens GN=SFPQ PE=1 SV=2 - [SFPQ_HUMAN]	2766.53	26.45	1	18	19	78	DNA binding; nucleotide binding; protein binding; RNA binding	cytoplasm; nucleus; organelle lumen	metabolic process; regulation of biological process; response to stimulus	Pf00076; Pf08075	3.42396e+09	707	76.1016	9.43701
P04083	ANXA1	Annexin A1 OS=Homo sapiens GN=ANXA1 PE=1 SV=2 - [ANXA1_HUMAN]	5671.01	50.87	1	18	18	121	DNA binding; enzyme regulator activity; metal ion binding; protein binding; RNA binding; structural molecule activity	cytoplasm; cytoskeleton; extracellular; membrane; mitochondrion; nucleus	cell communication; cell death; cell differentiation; cell organization and biogenesis; cell proliferation; cellular component movement; defense response; development; metabolic process; regulation of biological process; reproduction; response to stimulus; transport	Pf00191	16442313048	346	38.69	7.02002
P04843	RPN1	Dolichyl-diphosphooligosaccharide--protein glycosyltransferase subunit 1 OS=Homo sapiens GN=RPN1 PE=1 SV=1 - [RPN1_HUMAN]	2979.53	31.3	1	18	18	74	catalytic activity; protein binding	cytoplasm; endoplasmic reticulum; membrane	cell organization and biogenesis; metabolic process; transport	Pf04597	9.82892e+08	607	68.5268	6.37939
P17987	TCP1	T-complex protein 1 subunit alpha OS=Homo sapiens GN=TCP1 PE=1 SV=1 - [TCPA_HUMAN]	2834.83	38.49	1	18	18	73	nucleotide binding; protein binding	chromosome; cytoplasm; cytoskeleton; cytosol; extracellular; Golgi; membrane; nucleus; organelle lumen	cell organization and biogenesis; metabolic process; reproduction	Pf00118	1802816036	556	60.3056	6.11279
P19338	NCL	Nucleolin OS=Homo sapiens GN=NCL PE=1 SV=3 - [NUCL_HUMAN]	3251.42	24.08	1	18	18	89	DNA binding; nucleotide binding; protein binding; RNA binding	cytoplasm; extracellular; nucleus; organelle lumen	development	Pf00076	6.68963e+09	710	76.5684	4.70361
P22102	GART	Trifunctional purine biosynthetic protein adenosine-3 OS=Homo sapiens GN=GART PE=1 SV=1 - [PUR2_HUMAN]	1578.99	18.51	1	18	18	45	catalytic activity; metal ion binding; nucleotide binding	cytoplasm; cytosol; extracellular	development; metabolic process; response to stimulus	Pf00551; Pf00586; Pf01071; Pf02222; Pf02655; Pf02769; Pf02843; Pf02844; Pf03435; Pf07478; Pf08442; Pf08443	1.07812e+09	1010	107.699	6.69775
P49736	MCM2	DNA replication licensing factor MCM2 OS=Homo sapiens GN=MCM2 PE=1 SV=4 - [MCM2_HUMAN]	1956.74	24.67	1	18	18	50	catalytic activity; DNA binding; metal ion binding; nucleotide binding; protein binding	chromosome; cytoplasm; cytoskeleton; nucleus; organelle lumen	cell organization and biogenesis; metabolic process; response to stimulus	Pf00493; Pf01078; Pf07728; Pf12619	1.0244e+09	904	101.832	5.51611
P53618	COPB1	Coatomer subunit beta OS=Homo sapiens GN=COPB1 PE=1 SV=3 - [COPB_HUMAN]	1828.87	22.98	1	18	18	46	protein binding; structural molecule activity	cytoplasm; cytosol; Golgi; membrane	cell organization and biogenesis; transport	Pf01602; Pf07718	7.24442e+08	953	107.074	6.04932
P54136	RARS	Arginine--tRNA ligase, cytoplasmic OS=Homo sapiens GN=RARS PE=1 SV=2 - [SYRC_HUMAN]	1879.22	29.7	1	18	18	53	catalytic activity; nucleotide binding; protein binding; RNA binding	cytoplasm; cytosol; extracellular; mitochondrion; nucleus; organelle lumen	metabolic process	Pf00750; Pf03485; Pf05746	7.61822e+08	660	75.3309	6.68311
P55884	EIF3B	Eukaryotic translation initiation factor 3 subunit B OS=Homo sapiens GN=EIF3B PE=1 SV=3 - [EIF3B_HUMAN]	1325.65	24.82	1	18	18	40	nucleotide binding; protein binding; RNA binding; structural molecule activity	cytoplasm; cytosol; extracellular	cell organization and biogenesis; metabolic process; regulation of biological process	Pf00076; Pf08662	1.05517e+09	814	92.4238	4.99561
P61978	HNRNPK	Heterogeneous nuclear ribonucleoprotein K OS=Homo sapiens GN=HNRNPK PE=1 SV=1 - [HNRPK_HUMAN]	5196.79	39.52	1	18	18	136	DNA binding; protein binding; RNA binding	chromosome; cytoplasm; cytoskeleton; extracellular; nucleus; organelle lumen; spliceosomal complex	cell communication; cell death; cell organization and biogenesis; metabolic process; regulation of biological process; response to stimulus; transport	Pf00013; Pf08067	7740936299	463	50.9444	5.5415
Q14974	KPNB1	Importin subunit beta-1 OS=Homo sapiens GN=KPNB1 PE=1 SV=2 - [IMB1_HUMAN]	2798.22	25.91	1	18	18	65	metal ion binding; protein binding; RNA binding; transporter activity	cytoplasm; cytosol; endoplasmic reticulum; extracellular; membrane; nucleus; organelle lumen	cell communication; cell death; cell organization and biogenesis; metabolic process; regulation of biological process; response to stimulus; transport	Pf02985; Pf03810	4.51112e+09	876	97.108	4.77979
Q15582	TGFBI	Transforming growth factor, beta-induced, 68 kDa OS=Homo sapiens GN=TGFBI PE=1 SV=1 - [BGH3_HUMAN]	3569.35	30.31	1	18	18	100	protein binding	extracellular; membrane	cell differentiation; cell organization and biogenesis; cell proliferation; development; regulation of biological process; response to stimulus	Pf02469; Pf07546	2.56183e+09	683	74.634	7.7085
Q16531	DDB1	DNA damage-binding protein 1 OS=Homo sapiens GN=DDB1 PE=1 SV=1 - [DDB1_HUMAN]	1320.42	17.11	1	18	18	38	DNA binding; protein binding	cytoplasm; extracellular; nucleus; organelle lumen	cell communication; metabolic process; regulation of biological process; response to stimulus	Pf03178; Pf10433	5.03253e+08	1140	126.887	5.26221
Q92598	HSPH1	Heat shock protein 105 kDa OS=Homo sapiens GN=HSPH1 PE=1 SV=1 - [HS105_HUMAN]	2122.6	29.72	1	17	20	50	nucleotide binding; protein binding	cytoplasm; cytoskeleton; extracellular; nucleus; organelle lumen	metabolic process; regulation of biological process; response to stimulus	Pf00012	1.15548e+09	858	96.8037	5.38916
P05783	KRT18	Keratin, type I cytoskeletal 18 OS=Homo sapiens GN=KRT18 PE=1 SV=2 - [K1C18_HUMAN]	2732.89	33.26	1	17	18	72	protein binding; structural molecule activity	cytoplasm; cytoskeleton; extracellular; nucleus; organelle lumen	cell communication; cell death; cell organization and biogenesis; regulation of biological process; response to stimulus; transport	Pf00038	7.4528e+09	430	48.0285	5.45264
P50991	CCT4	T-complex protein 1 subunit delta OS=Homo sapiens GN=CCT4 PE=1 SV=4 - [TCPD_HUMAN]	2947.08	37.66	1	17	18	73	nucleotide binding; protein binding	cytoplasm; cytoskeleton; cytosol; extracellular; nucleus; organelle lumen	metabolic process; reproduction	Pf00118	2.81468e+09	539	57.8878	7.82568
Q15021	NCAPD2	Condensin complex subunit 1 OS=Homo sapiens GN=NCAPD2 PE=1 SV=3 - [CND1_HUMAN]	908.857	14.85	1	17	18	35	protein binding	chromosome; cytoplasm; cytosol; nucleus; organelle lumen	cell division; cell organization and biogenesis; metabolic process	Pf12717; Pf12922	2.18605e+08	1401	157.082	6.60986
P08758	ANXA5	Annexin A5 OS=Homo sapiens GN=ANXA5 PE=1 SV=2 - [ANXA5_HUMAN]	3664.77	55.63	1	17	17	72	enzyme regulator activity; metal ion binding; protein binding	cell surface; cytoplasm; extracellular; membrane	cell communication; cell death; cell organization and biogenesis; coagulation; metabolic process; regulation of biological process; response to stimulus	Pf00191	7896425349	320	35.9144	5.04639
P16615	ATP2A2	Sarcoplasmic/endoplasmic reticulum calcium ATPase 2 OS=Homo sapiens GN=ATP2A2 PE=1 SV=1 - [AT2A2_HUMAN]	1413.01	20.92	1	17	17	35	catalytic activity; metal ion binding; nucleotide binding; protein binding; transporter activity	cytoplasm; endoplasmic reticulum; membrane	cell communication; cellular homeostasis; coagulation; development; metabolic process; regulation of biological process; response to stimulus; transport	Pf00122; Pf00689; Pf00690; Pf00702; Pf08282; Pf12710	6.88073e+08	1042	114.683	5.33838
P23396	RPS3	40S ribosomal protein S3 OS=Homo sapiens GN=RPS3 PE=1 SV=2 - [RS3_HUMAN]	2547.58	68.31	1	17	17	85	catalytic activity; DNA binding; protein binding; RNA binding; structural molecule activity	cytoplasm; cytosol; extracellular; membrane; nucleus; ribosome	cell communication; cell death; cell organization and biogenesis; metabolic process; regulation of biological process; response to stimulus; transport	Pf00189; Pf07650	3.42048e+09	243	26.6714	9.65674
P25705	ATP5A1	ATP synthase subunit alpha, mitochondrial OS=Homo sapiens GN=ATP5A1 PE=1 SV=1 - [ATPA_HUMAN]	4694.88	32.55	1	17	17	107	catalytic activity; nucleotide binding; protein binding; transporter activity	cytoplasm; extracellular; membrane; mitochondrion; nucleus; organelle lumen	cell proliferation; development; metabolic process; regulation of biological process; transport	Pf00006; Pf00306; Pf02663; Pf02874; Pf05943	2.49019e+09	553	59.7136	9.12939
P40227	CCT6A	T-complex protein 1 subunit zeta OS=Homo sapiens GN=CCT6A PE=1 SV=3 - [TCPZ_HUMAN]	2393.5	30.89	1	17	17	81	nucleotide binding; protein binding	cytoplasm; cytoskeleton; cytosol; extracellular; membrane	metabolic process; reproduction	Pf00118; Pf05504	1744811626	531	57.9876	6.68311
Q16891	IMMT	Mitochondrial inner membrane protein OS=Homo sapiens GN=IMMT PE=1 SV=1 - [IMMT_HUMAN]	1186.21	27.31	1	17	17	27	protein binding	cytoplasm; membrane; mitochondrion	cellular homeostasis; response to stimulus	Pf09731	1.26471e+09	758	83.6264	6.48096
Q9UQE7	SMC3	Structural maintenance of chromosomes protein 3 OS=Homo sapiens GN=SMC3 PE=1 SV=2 - [SMC3_HUMAN]	747.156	16.27	1	17	17	19	catalytic activity; motor activity; nucleotide binding; protein binding	chromosome; cytoplasm; cytoskeleton; cytosol; extracellular; nucleus; organelle lumen	cell communication; cell differentiation; cell division; cell organization and biogenesis; metabolic process; regulation of biological process; reproduction; response to stimulus	Pf02463; Pf06470; Pf10168; Pf12128	3.24109e+08	1217	141.454	7.18115
P00338	LDHA	L-lactate dehydrogenase A chain OS=Homo sapiens GN=LDHA PE=1 SV=2 - [LDHA_HUMAN]	4788.3	52.71	1	16	19	120	catalytic activity; nucleotide binding; protein binding	cytoplasm; cytosol; extracellular; mitochondrion	cell communication; development; metabolic process; response to stimulus	Pf00056; Pf02866	1.07271e+10	332	36.6654	8.26514
P48643	CCT5	T-complex protein 1 subunit epsilon OS=Homo sapiens GN=CCT5 PE=1 SV=1 - [TCPE_HUMAN]	3480.68	34.01	1	16	17	74	nucleotide binding; protein binding	cytoplasm; cytoskeleton; cytosol; extracellular; nucleus; organelle lumen	metabolic process; reproduction; response to stimulus	Pf00118	2.22893e+09	541	59.6328	5.65576
O00231	PSMD11	26S proteasome non-ATPase regulatory subunit 11 OS=Homo sapiens GN=PSMD11 PE=1 SV=3 - [PSD11_HUMAN]	859.386	45.02	1	16	16	25	protein binding	cytoplasm; cytosol; nucleus; organelle lumen; proteasome	cell communication; cell death; cell differentiation; cell organization and biogenesis; metabolic process; regulation of biological process; response to stimulus	Pf01399	1.35745e+09	422	47.434	6.48096
O43143	DHX15	Putative pre-mRNA-splicing factor ATP-dependent RNA helicase DHX15 OS=Homo sapiens GN=DHX15 PE=1 SV=2 - [DHX15_HUMAN]	1721.28	23.02	1	16	16	49	catalytic activity; nucleotide binding; protein binding; RNA binding	nucleus; organelle lumen; spliceosomal complex	metabolic process	Pf00270; Pf00271; Pf04408; Pf07717	5.75343e+08	795	90.8752	7.45947
O95347	SMC2	Structural maintenance of chromosomes protein 2 OS=Homo sapiens GN=SMC2 PE=1 SV=2 - [SMC2_HUMAN]	1018.18	15.87	1	16	16	30	catalytic activity; motor activity; nucleotide binding; protein binding	chromosome; cytoplasm; cytoskeleton; cytosol; extracellular; membrane; mitochondrion; nucleus; organelle lumen	cell division; cell organization and biogenesis; metabolic process; regulation of biological process; reproduction; response to stimulus	Pf01576; Pf02463; Pf05262; Pf05483; Pf05622; Pf05667; Pf06470; Pf08317; Pf09726; Pf09731; Pf10174; Pf10186; Pf12128; Pf12718	3.64859e+08	1197	135.572	8.42627
P06576	ATP5B	ATP synthase subunit beta, mitochondrial OS=Homo sapiens GN=ATP5B PE=1 SV=3 - [ATPB_HUMAN]	7269.43	37.62	1	16	16	148	catalytic activity; metal ion binding; nucleotide binding; protein binding; receptor activity; transporter activity	cell surface; cytoplasm; extracellular; membrane; mitochondrion; organelle lumen	cellular component movement; cellular homeostasis; development; metabolic process; regulation of biological process; transport	Pf00006; Pf00306; Pf02874	5237429555	529	56.5246	5.40186
P12109	COL6A1	Collagen alpha-1(VI) chain OS=Homo sapiens GN=COL6A1 PE=1 SV=3 - [CO6A1_HUMAN]	1301.65	20.14	1	16	16	28	protein binding	cytoplasm; endoplasmic reticulum; extracellular; membrane; organelle lumen; vacuole	cell differentiation; cell organization and biogenesis; cellular component movement; development; metabolic process; response to stimulus	Pf00092; Pf01391	1072939553	1028	108.462	5.42725
P27816	MAP4	Microtubule-associated protein 4 OS=Homo sapiens GN=MAP4 PE=1 SV=3 - [MAP4_HUMAN]	1322.9	18.49	1	16	16	35	protein binding; structural molecule activity	cytoplasm; cytoskeleton; membrane	cell division; cell organization and biogenesis; cellular component movement	Pf00418	7.95874e+08	1152	120.93	5.42725
P47897	QARS	Glutamine--tRNA ligase OS=Homo sapiens GN=QARS PE=1 SV=1 - [SYQ_HUMAN]	1486.29	24.39	1	16	16	47	catalytic activity; nucleotide binding	cytoplasm; cytosol; mitochondrion; organelle lumen	metabolic process	Pf00749; Pf03950; Pf04557; Pf04558	4.30022e+08	775	87.7429	7.15186
P49411	TUFM	Elongation factor Tu, mitochondrial OS=Homo sapiens GN=TUFM PE=1 SV=2 - [EFTU_HUMAN]	2026.54	42.48	1	16	16	46	catalytic activity; nucleotide binding; RNA binding	cytoplasm; extracellular; mitochondrion; organelle lumen	metabolic process	Pf00009; Pf03143; Pf03144	1151115332	452	49.5102	7.60596
P56192	MARS	Methionine--tRNA ligase, cytoplasmic OS=Homo sapiens GN=MARS PE=1 SV=2 - [SYMC_HUMAN]	1543.5	24.11	1	16	16	37	catalytic activity; nucleotide binding; RNA binding	cytoplasm; cytosol; extracellular; mitochondrion	metabolic process	Pf00043; Pf00133; Pf00458; Pf09334; Pf10978	528891870	900	101.052	6.16357
Q05682	CALD1	Caldesmon OS=Homo sapiens GN=CALD1 PE=1 SV=3 - [CALD1_HUMAN]	1168.09	19.42	1	16	16	26	protein binding	cytoplasm; cytoskeleton; cytosol; membrane	cell organization and biogenesis; cellular component movement	Pf02029	1.83035e+09	793	93.1754	5.65576
Q13263	TRIM28	Transcription intermediary factor 1-beta OS=Homo sapiens GN=TRIM28 PE=1 SV=5 - [TIF1B_HUMAN]	2405.98	21.08	1	16	16	51	catalytic activity; DNA binding; metal ion binding; protein binding	chromosome; nucleus; organelle lumen	cell differentiation; cell organization and biogenesis; defense response; development; metabolic process; regulation of biological process; response to stimulus; transport	Pf00628; Pf00643	2465911693	835	88.4934	5.77002
Q7L576	CYFIP1	Cytoplasmic FMR1-interacting protein 1 OS=Homo sapiens GN=CYFIP1 PE=1 SV=1 - [CYFP1_HUMAN]	1036.45	15.24	1	16	16	32	protein binding	cytoplasm; extracellular	cell communication; cell differentiation; cell growth; cell organization and biogenesis; development; regulation of biological process; response to stimulus	Pf05994; Pf07159	4.65085e+08	1253	145.089	6.90283
Q99832	CCT7	T-complex protein 1 subunit eta OS=Homo sapiens GN=CCT7 PE=1 SV=2 - [TCPH_HUMAN]	2431.52	30.94	1	16	16	67	nucleotide binding; protein binding	cytoplasm; cytoskeleton; cytosol; extracellular; mitochondrion	metabolic process; reproduction	Pf00118	1.75742e+09	543	59.3289	7.6499
Q9Y230	RUVBL2	RuvB-like 2 OS=Homo sapiens GN=RUVBL2 PE=1 SV=3 - [RUVB2_HUMAN]	1402.34	41.04	1	16	16	37	catalytic activity; DNA binding; nucleotide binding; protein binding	chromosome; cytoplasm; extracellular; membrane; nucleus; organelle lumen	cell organization and biogenesis; metabolic process; regulation of biological process; response to stimulus	Pf00004; Pf03796; Pf06068	845650350	463	51.1246	5.64307
P15311	EZR	Ezrin OS=Homo sapiens GN=EZR PE=1 SV=4 - [EZRI_HUMAN]	2460.45	35.84	1	15	23	73	protein binding	cytoplasm; cytoskeleton; cytosol; extracellular; membrane; nucleus; organelle lumen	cell differentiation; cell organization and biogenesis; cellular component movement; development; metabolic process; regulation of biological process; response to stimulus; transport	Pf00373; Pf00769; Pf09379; Pf09380	5813224912	586	69.3697	6.26514
O00571	DDX3X	ATP-dependent RNA helicase DDX3X OS=Homo sapiens GN=DDX3X PE=1 SV=3 - [DDX3X_HUMAN]	1801.6	28.4	1	15	16	49	catalytic activity; DNA binding; nucleotide binding; protein binding; RNA binding	cytoplasm; cytosol; extracellular; membrane; mitochondrion; nucleus; organelle lumen; ribosome	cell communication; cell death; cell growth; cell organization and biogenesis; defense response; metabolic process; regulation of biological process; response to stimulus	Pf00270; Pf00271	1.24083e+09	662	73.198	7.18115
P05455	SSB	Lupus La protein OS=Homo sapiens GN=SSB PE=1 SV=2 - [LA_HUMAN]	1476.91	33.33	1	15	16	30	nucleotide binding; protein binding; RNA binding	nucleus	metabolic process	Pf00076; Pf05383; Pf08777	1586727925	408	46.8082	7.12256
P26641	EEF1G	Elongation factor 1-gamma OS=Homo sapiens GN=EEF1G PE=1 SV=3 - [EF1G_HUMAN]	3880.89	33.64	1	15	16	104	protein binding; RNA binding	cytoplasm; cytosol	metabolic process; response to stimulus	Pf00043; Pf00647; Pf02798	3.9197e+09	437	50.0871	6.66846
Q96AE4	FUBP1	Far upstream element-binding protein 1 OS=Homo sapiens GN=FUBP1 PE=1 SV=3 - [FUBP1_HUMAN]	1484.15	29.66	1	15	16	37	DNA binding; protein binding; RNA binding	nucleus; organelle lumen	metabolic process; regulation of biological process	Pf00013	3067350276	644	67.5185	7.60596
O43242	PSMD3	26S proteasome non-ATPase regulatory subunit 3 OS=Homo sapiens GN=PSMD3 PE=1 SV=2 - [PSMD3_HUMAN]	1586.51	34.64	1	15	15	40	enzyme regulator activity; protein binding	cytoplasm; cytosol; extracellular; nucleus; organelle lumen; proteasome	cell communication; cell death; metabolic process; regulation of biological process; response to stimulus	Pf01399; Pf08375	4.6369e+08	534	60.9395	8.44092
O60610	DIAPH1	Protein diaphanous homolog 1 OS=Homo sapiens GN=DIAPH1 PE=1 SV=2 - [DIAP1_HUMAN]	1160.23	15.72	1	15	15	28	catalytic activity; motor activity; protein binding	cytoplasm; cytoskeleton; membrane	cell differentiation; cell organization and biogenesis; cellular component movement; cellular homeostasis; development; regulation of biological process; response to stimulus; transport	Pf00769; Pf01576; Pf02181; Pf06346; Pf06367; Pf06371; Pf11932	3.40054e+08	1272	141.258	5.41455
O60716	CTNND1	Catenin delta-1 OS=Homo sapiens GN=CTNND1 PE=1 SV=1 - [CTND1_HUMAN]	1138.89	19.21	1	15	15	27	protein binding	cytoplasm; cytosol; extracellular; membrane; nucleus	cell communication; cell differentiation; cell organization and biogenesis; development; metabolic process; regulation of biological process; response to stimulus	Pf00514	5.78097e+08	968	108.103	6.22705
O60841	EIF5B	Eukaryotic translation initiation factor 5B OS=Homo sapiens GN=EIF5B PE=1 SV=4 - [IF2P_HUMAN]	1031.97	12.54	1	15	15	30	catalytic activity; nucleotide binding; protein binding; RNA binding	cytoplasm; cytosol	metabolic process; regulation of biological process	Pf00009; Pf01926; Pf11987	723787575	1220	138.742	5.49072
P00558	PGK1	Phosphoglycerate kinase 1 OS=Homo sapiens GN=PGK1 PE=1 SV=3 - [PGK1_HUMAN]	1571.29	43.17	1	15	15	37	catalytic activity; nucleotide binding; protein binding	cytoplasm; cytosol; extracellular	cell differentiation; metabolic process	Pf00162	7.2134e+09	417	44.5861	8.104
P04406	GAPDH	Glyceraldehyde-3-phosphate dehydrogenase OS=Homo sapiens GN=GAPDH PE=1 SV=3 - [G3P_HUMAN]	17974.5	42.69	1	15	15	367	catalytic activity; nucleotide binding; protein binding	cytoplasm; cytoskeleton; cytosol; extracellular; membrane; nucleus	cell death; cell organization and biogenesis; defense response; metabolic process; regulation of biological process; response to stimulus	Pf00044; Pf02800	5.07136e+10	335	36.0304	8.45557
P13010	XRCC5	X-ray repair cross-complementing protein 5 OS=Homo sapiens GN=XRCC5 PE=1 SV=3 - [XRCC5_HUMAN]	2814.91	20.08	1	15	15	81	catalytic activity; DNA binding; nucleotide binding; protein binding	chromosome; cytoplasm; cytosol; nucleus; organelle lumen	cell death; cell differentiation; cell organization and biogenesis; cell proliferation; defense response; development; metabolic process; regulation of biological process; response to stimulus	Pf02735; Pf03730; Pf03731; Pf08785	2.04512e+09	732	82.6523	5.80811
P26358	DNMT1	DNA (cytosine-5)-methyltransferase 1 OS=Homo sapiens GN=DNMT1 PE=1 SV=2 - [DNMT1_HUMAN]	873.694	10.09	1	15	15	26	catalytic activity; DNA binding; metal ion binding; nucleotide binding; protein binding; RNA binding	chromosome; nucleus	cell organization and biogenesis; cell proliferation; metabolic process; regulation of biological process; response to stimulus	Pf00145; Pf01426; Pf02008; Pf06464; Pf12047	2.45901e+08	1616	183.05	7.75244
P26639	TARS	Threonine--tRNA ligase, cytoplasmic OS=Homo sapiens GN=TARS PE=1 SV=3 - [SYTC_HUMAN]	1153.16	24.9	1	15	15	30	catalytic activity; nucleotide binding; protein binding	cytoplasm; cytoskeleton; cytosol; extracellular	metabolic process	Pf00587; Pf02824; Pf03129; Pf07973	4.53528e+08	723	83.3819	6.66846
P30041	PRDX6	Peroxiredoxin-6 OS=Homo sapiens GN=PRDX6 PE=1 SV=3 - [PRDX6_HUMAN]	3509.35	62.5	1	15	15	93	antioxidant activity; catalytic activity; protein binding	cytoplasm; cytosol; extracellular; vacuole	metabolic process; response to stimulus	Pf00578; Pf08534; Pf10417	8.33938e+09	224	25.0192	6.37939
P35606	COPB2	Coatomer subunit beta' OS=Homo sapiens GN=COPB2 PE=1 SV=2 - [COPB2_HUMAN]	1283.92	18.21	1	15	15	38	protein binding; structural molecule activity	cytoplasm; cytoskeleton; cytosol; Golgi; membrane	cell organization and biogenesis; transport	Pf00400; Pf04053	6.77678e+08	906	102.422	5.2749
P35998	PSMC2	26S protease regulatory subunit 7 OS=Homo sapiens GN=PSMC2 PE=1 SV=3 - [PRS7_HUMAN]	1324.46	39.72	1	15	15	31	catalytic activity; nucleotide binding; protein binding	cytoplasm; cytosol; mitochondrion; nucleus; organelle lumen; proteasome	cell communication; cell death; metabolic process; regulation of biological process; response to stimulus	Pf00004; Pf00158; Pf07724; Pf07726; Pf07728	1.1808e+09	433	48.6031	5.94775
P60174	TPI1	Triosephosphate isomerase OS=Homo sapiens GN=TPI1 PE=1 SV=3 - [TPIS_HUMAN]	9530.81	54.55	1	15	15	209	catalytic activity; protein binding	cytoplasm; cytosol; extracellular; nucleus	development; metabolic process	Pf00121	2.83849e+10	286	30.7717	5.92236
P62269	RPS18	40S ribosomal protein S18 OS=Homo sapiens GN=RPS18 PE=1 SV=3 - [RS18_HUMAN]	1495.22	61.84	1	15	15	49	RNA binding; structural molecule activity	cytoplasm; cytosol; extracellular; ribosome	cell organization and biogenesis; metabolic process; transport	Pf00416	1.32974e+10	152	17.7079	10.9897
P78347	GTF2I	General transcription factor II-I OS=Homo sapiens GN=GTF2I PE=1 SV=2 - [GTF2I_HUMAN]	655.463	16.13	1	15	15	18	DNA binding; protein binding	cytoplasm; nucleus; organelle lumen	cell communication; cellular homeostasis; development; metabolic process; regulation of biological process; response to stimulus	Pf02946	629777229	998	112.346	6.39209
Q00341	HDLBP	Vigilin OS=Homo sapiens GN=HDLBP PE=1 SV=2 - [VIGLN_HUMAN]	1090.36	14.2	1	15	15	31	RNA binding	cytoplasm; extracellular; membrane; nucleus	metabolic process; transport	Pf00013	574684935	1268	141.368	6.87354
Q13435	SF3B2	Splicing factor 3B subunit 2 OS=Homo sapiens GN=SF3B2 PE=1 SV=2 - [SF3B2_HUMAN]	721.553	18.1	1	15	15	21	protein binding	nucleus; organelle lumen; spliceosomal complex	metabolic process	Pf02037; Pf04037; Pf04046	1.61596e+09	895	100.165	5.66846
Q15459	SF3A1	Splicing factor 3A subunit 1 OS=Homo sapiens GN=SF3A1 PE=1 SV=1 - [SF3A1_HUMAN]	895.514	21.56	1	15	15	23	protein binding; RNA binding	nucleus; organelle lumen; spliceosomal complex	cell organization and biogenesis; metabolic process	Pf00240; Pf01805; Pf12230	1.33364e+09	793	88.8305	5.22412
Q92945	KHSRP	Far upstream element-binding protein 2 OS=Homo sapiens GN=KHSRP PE=1 SV=4 - [FUBP2_HUMAN]	1540.62	24.61	1	15	15	37	DNA binding; RNA binding	cytoplasm; cytosol; nucleus; organelle lumen	metabolic process; regulation of biological process; transport	Pf00013	3167279281	711	73.07	7.29834
Q9P258	RCC2	Protein RCC2 OS=Homo sapiens GN=RCC2 PE=1 SV=2 - [RCC2_HUMAN]	1326.44	34.29	1	15	15	41	protein binding	chromosome; cytoplasm; cytoskeleton; cytosol; nucleus; organelle lumen	cell communication; cell differentiation; cell division; cell organization and biogenesis; cellular component movement; metabolic process; regulation of biological process; response to stimulus	Pf00415	5.44342e+08	522	56.0492	8.77783
Q7Z406	MYH14	Myosin-14 OS=Homo sapiens GN=MYH14 PE=1 SV=2 - [MYH14_HUMAN]	2486.11	12.53	1	14	22	56	catalytic activity; motor activity; nucleotide binding; protein binding	cytoplasm; cytoskeleton; extracellular	cell communication; cell differentiation; cell organization and biogenesis; cellular component movement; development; metabolic process; regulation of biological process; response to stimulus	Pf00063; Pf01576	2.84881e+09	1995	227.732	5.60498
P11940	PABPC1	Polyadenylate-binding protein 1 OS=Homo sapiens GN=PABPC1 PE=1 SV=2 - [PABP1_HUMAN]	2601.13	32.08	1	14	19	68	nucleotide binding; protein binding; RNA binding; translation regulator activity	cytoplasm; cytosol; nucleus; spliceosomal complex	metabolic process; regulation of biological process	Pf00076; Pf00658	2.05176e+09	636	70.6259	9.49561
P22626	HNRNPA2B1	Heterogeneous nuclear ribonucleoproteins A2/B1 OS=Homo sapiens GN=HNRNPA2B1 PE=1 SV=2 - [ROA2_HUMAN]	14078.1	42.49	1	14	18	240	DNA binding; nucleotide binding; protein binding; RNA binding	cytoplasm; nucleus; organelle lumen; spliceosomal complex	metabolic process; regulation of biological process; transport	Pf00076	1.93386e+10	353	37.4067	8.95361
P07195	LDHB	L-lactate dehydrogenase B chain OS=Homo sapiens GN=LDHB PE=1 SV=2 - [LDHB_HUMAN]	6502.84	46.71	1	14	16	152	catalytic activity; nucleotide binding; protein binding	cytoplasm; cytosol; extracellular; mitochondrion	metabolic process	Pf00056; Pf02866	1.38182e+10	334	36.6151	6.04932
P35221	CTNNA1	Catenin alpha-1 OS=Homo sapiens GN=CTNNA1 PE=1 SV=1 - [CTNA1_HUMAN]	657.462	19.98	1	14	15	20	protein binding; RNA binding; structural molecule activity	cytoplasm; cytoskeleton; cytosol; membrane	cell communication; cell death; cell differentiation; cell organization and biogenesis; cell proliferation; cellular component movement; development; regulation of biological process; reproduction; response to stimulus	Pf01044	6.23752e+08	906	100.009	6.29053
P48735	IDH2	Isocitrate dehydrogenase [NADP], mitochondrial OS=Homo sapiens GN=IDH2 PE=1 SV=2 - [IDHP_HUMAN]	755.808	39.82	1	14	15	20	catalytic activity; metal ion binding; nucleotide binding	cytoplasm; membrane; mitochondrion; organelle lumen	metabolic process	Pf00180	9.60191e+08	452	50.8769	8.68994
Q13428	TCOF1	Treacle protein OS=Homo sapiens GN=TCOF1 PE=1 SV=3 - [TCOF_HUMAN]	1195.53	12.84	1	14	15	26	protein binding; transporter activity	cytoplasm; nucleus; organelle lumen	development; metabolic process; transport	Pf03546	4.01137e+08	1488	152.015	9.0415
Q14203	DCTN1	Dynactin subunit 1 OS=Homo sapiens GN=DCTN1 PE=1 SV=3 - [DCTN1_HUMAN]	971.199	14.08	1	14	15	22	catalytic activity; motor activity; protein binding	chromosome; cytoplasm; cytoskeleton; cytosol; membrane	cell communication; cell death; cell division; cell organization and biogenesis; cellular component movement; development; metabolic process; regulation of biological process; response to stimulus; transport	Pf00261; Pf01302; Pf05622; Pf05667; Pf06160; Pf08317; Pf12128; Pf12455	4.33018e+08	1278	141.607	5.80811
O00159	MYO1C	Unconventional myosin-Ic OS=Homo sapiens GN=MYO1C PE=1 SV=4 - [MYO1C_HUMAN]	996.706	16.84	1	14	14	25	catalytic activity; motor activity; nucleotide binding; protein binding	cytoplasm; cytoskeleton; cytosol; extracellular; membrane; mitochondrion; nucleus; organelle lumen	cell communication; cell organization and biogenesis; cellular component movement; defense response; metabolic process; regulation of biological process; response to stimulus; transport	Pf00063; Pf06017	3.83908e+08	1063	121.606	9.40771
O43175	PHGDH	D-3-phosphoglycerate dehydrogenase OS=Homo sapiens GN=PHGDH PE=1 SV=4 - [SERA_HUMAN]	1532.48	31.52	1	14	14	49	catalytic activity; nucleotide binding	cytoplasm; cytosol; extracellular	cell differentiation; cell organization and biogenesis; development; metabolic process; regulation of biological process	Pf00389; Pf02826	2725598459	533	56.6144	6.7124
O75694	NUP155	Nuclear pore complex protein Nup155 OS=Homo sapiens GN=NUP155 PE=1 SV=1 - [NU155_HUMAN]	878.937	12.37	1	14	14	20	structural molecule activity; transporter activity	membrane; nucleus	cell communication; cell organization and biogenesis; metabolic process; regulation of biological process; response to stimulus; transport	Pf03177; Pf08801	2.50769e+08	1391	155.1	6.16357
O94979	SEC31A	Protein transport protein Sec31A OS=Homo sapiens GN=SEC31A PE=1 SV=3 - [SC31A_HUMAN]	1026.8	13.61	1	14	14	28	protein binding	cytoplasm; cytosol; endoplasmic reticulum; endosome; Golgi; membrane	cell communication; cell organization and biogenesis; metabolic process; regulation of biological process; response to stimulus; transport	Pf03154; Pf09770; Pf12931	3.35047e+08	1220	132.931	6.88818
P02786	TFRC	Transferrin receptor protein 1 OS=Homo sapiens GN=TFRC PE=1 SV=2 - [TFR1_HUMAN]	1333.24	23.42	1	14	14	40	catalytic activity; protein binding; receptor activity; RNA binding	cell surface; cytoplasm; endosome; extracellular; membrane; mitochondrion	cell differentiation; cell growth; cell organization and biogenesis; cell proliferation; cellular homeostasis; defense response; development; metabolic process; regulation of biological process; response to stimulus; transport	Pf02225; Pf04253; Pf04389	563499654	760	84.8179	6.60986
P04075	ALDOA	Fructose-bisphosphate aldolase A OS=Homo sapiens GN=ALDOA PE=1 SV=2 - [ALDOA_HUMAN]	5717.44	34.07	1	14	14	129	catalytic activity; protein binding; RNA binding	cytoplasm; cytoskeleton; cytosol; extracellular; organelle lumen	cell organization and biogenesis; cellular homeostasis; coagulation; metabolic process; regulation of biological process; response to stimulus; transport	Pf00274	13512964872	364	39.3953	8.08936
P06744	GPI	Glucose-6-phosphate isomerase OS=Homo sapiens GN=GPI PE=1 SV=4 - [G6PI_HUMAN]	3080.51	26.88	1	14	14	67	catalytic activity; protein binding	cytoplasm; cytosol; extracellular; membrane; nucleus; organelle lumen	cell death; development; metabolic process; regulation of biological process; response to stimulus	Pf00342	2429985236	558	63.1072	8.32373
P07910	HNRNPC	Heterogeneous nuclear ribonucleoproteins C1/C2 OS=Homo sapiens GN=HNRNPC PE=1 SV=4 - [HNRPC_HUMAN]	2158.83	41.18	1	14	14	64	nucleotide binding; protein binding; RNA binding	extracellular; nucleus; organelle lumen; spliceosomal complex	metabolic process	Pf00076	5084398702	306	33.6495	5.08447
P14868	DARS	Aspartate--tRNA ligase, cytoplasmic OS=Homo sapiens GN=DARS PE=1 SV=2 - [SYDC_HUMAN]	776.227	29.94	1	14	14	27	catalytic activity; nucleotide binding; protein binding; RNA binding	cytoplasm; cytosol; extracellular	cell organization and biogenesis; metabolic process	Pf00152; Pf01336	3.47798e+08	501	57.1	6.55127
P23284	PPIB	Peptidyl-prolyl cis-trans isomerase B OS=Homo sapiens GN=PPIB PE=1 SV=2 - [PPIB_HUMAN]	1924.65	57.41	1	14	14	51	catalytic activity; protein binding; RNA binding	cytoplasm; endoplasmic reticulum; extracellular; organelle lumen	cell organization and biogenesis; development; metabolic process; regulation of biological process	Pf00160	1.0343e+10	216	23.7275	9.40771
P24821	TNC	Tenascin OS=Homo sapiens GN=TNC PE=1 SV=3 - [TENA_HUMAN]	882.816	7.22	1	14	14	26	protein binding	extracellular	cell communication; cell differentiation; cell organization and biogenesis; cell proliferation; development; metabolic process; regulation of biological process; reproduction; response to stimulus	Pf00041; Pf00147; Pf07974	408931964	2201	240.7	4.89404
P29401	TKT	Transketolase OS=Homo sapiens GN=TKT PE=1 SV=3 - [TKT_HUMAN]	2008.23	20.39	1	14	14	47	catalytic activity; metal ion binding; protein binding	cytoplasm; cytosol; endoplasmic reticulum; extracellular; membrane; nucleus; organelle lumen	metabolic process; regulation of biological process	Pf00456; Pf00676; Pf02775; Pf02779; Pf02780; Pf09364	2.39789e+09	623	67.8347	7.66455
P36578	RPL4	60S ribosomal protein L4 OS=Homo sapiens GN=RPL4 PE=1 SV=5 - [RL4_HUMAN]	1655.46	35.36	1	14	14	57	protein binding; RNA binding; structural molecule activity	cytoplasm; cytosol; extracellular; nucleus; organelle lumen; ribosome	cell organization and biogenesis; metabolic process; transport	Pf00573	3.78883e+09	427	47.6674	11.063
P37837	TALDO1	Transaldolase OS=Homo sapiens GN=TALDO1 PE=1 SV=2 - [TALDO_HUMAN]	1004.57	42.43	1	14	14	29	catalytic activity	cytoplasm; cytosol; extracellular	metabolic process	Pf00923	2031757200	337	37.5165	6.81494
P40926	MDH2	Malate dehydrogenase, mitochondrial OS=Homo sapiens GN=MDH2 PE=1 SV=3 - [MDHM_HUMAN]	3801.97	52.66	1	14	14	88	catalytic activity; nucleotide binding; protein binding; RNA binding	cytoplasm; extracellular; membrane; mitochondrion; nucleus; organelle lumen	metabolic process	Pf00056; Pf01073; Pf01118; Pf02866	4.61388e+09	338	35.4807	8.67529
P55786	NPEPPS	Puromycin-sensitive aminopeptidase OS=Homo sapiens GN=NPEPPS PE=1 SV=2 - [PSA_HUMAN]	982.873	17.41	1	14	14	26	catalytic activity; metal ion binding	cytoplasm; cytosol; extracellular; nucleus	metabolic process; response to stimulus	Pf01433	5.69904e+08	919	103.211	5.71924
P61247	RPS3A	40S ribosomal protein S3a OS=Homo sapiens GN=RPS3A PE=1 SV=2 - [RS3A_HUMAN]	6281.28	50.76	1	14	14	132	protein binding; RNA binding; structural molecule activity	cytoplasm; cytosol; extracellular; nucleus; organelle lumen; ribosome	cell death; cell differentiation; cell organization and biogenesis; metabolic process; regulation of biological process; transport	Pf01015	5.27127e+09	264	29.9257	9.72998
Q8N163	KIAA1967	DBIRD complex subunit KIAA1967 OS=Homo sapiens GN=KIAA1967 PE=1 SV=2 - [K1967_HUMAN]	979.792	17.55	1	14	14	24	enzyme regulator activity; protein binding	chromosome; cytoplasm; mitochondrion; nucleus; organelle lumen; spliceosomal complex	cell communication; cell death; cell organization and biogenesis; metabolic process; regulation of biological process; response to stimulus		1.04652e+09	923	102.838	5.22412
Q8WUM4	PDCD6IP	Programmed cell death 6-interacting protein OS=Homo sapiens GN=PDCD6IP PE=1 SV=1 - [PDC6I_HUMAN]	1374.27	19.01	1	14	14	32	protein binding	cytoplasm; cytoskeleton; cytosol; extracellular; membrane	cell death; cell division; transport	Pf03097; Pf08391	667674875	868	95.9631	6.52197
Q92900	UPF1	Regulator of nonsense transcripts 1 OS=Homo sapiens GN=UPF1 PE=1 SV=2 - [RENT1_HUMAN]	1076.93	14.26	1	14	14	32	catalytic activity; DNA binding; metal ion binding; nucleotide binding; protein binding; RNA binding	chromosome; cytoplasm; cytosol; nucleus; organelle lumen; spliceosomal complex	cell organization and biogenesis; metabolic process; regulation of biological process; response to stimulus; transport	Pf00448; Pf04851; Pf09416	2.70658e+08	1129	124.267	6.60986
Q99460	PSMD1	26S proteasome non-ATPase regulatory subunit 1 OS=Homo sapiens GN=PSMD1 PE=1 SV=2 - [PSMD1_HUMAN]	1731.48	17.21	1	14	14	41	enzyme regulator activity	cytoplasm; cytosol; nucleus; organelle lumen; proteasome	cell communication; cell death; metabolic process; regulation of biological process; response to stimulus	Pf01851	6.73174e+08	953	105.769	5.38916
Q9UNM6	PSMD13	26S proteasome non-ATPase regulatory subunit 13 OS=Homo sapiens GN=PSMD13 PE=1 SV=2 - [PSD13_HUMAN]	2550.57	39.63	1	14	14	53	protein binding	cytoplasm; cytosol; nucleus; organelle lumen; proteasome	cell communication; cell death; cell division; cell organization and biogenesis; metabolic process; regulation of biological process; reproduction; response to stimulus	Pf01399	1.00488e+09	376	42.9181	5.80811
Q9Y262	EIF3L	Eukaryotic translation initiation factor 3 subunit L OS=Homo sapiens GN=EIF3L PE=1 SV=1 - [EIF3L_HUMAN]	1206.92	28.19	1	14	14	31	protein binding; RNA binding	cytoplasm; nucleus; organelle lumen	cell organization and biogenesis; metabolic process; regulation of biological process	Pf10255	3.53557e+08	564	66.6844	6.34131
Q9Y265	RUVBL1	RuvB-like 1 OS=Homo sapiens GN=RUVBL1 PE=1 SV=1 - [RUVB1_HUMAN]	1249.67	37.28	1	14	14	29	catalytic activity; nucleotide binding; protein binding	chromosome; cytoplasm; cytoskeleton; extracellular; Golgi; membrane; nucleus; organelle lumen	cell division; cell organization and biogenesis; metabolic process; regulation of biological process; reproduction; response to stimulus	Pf00004; Pf01078; Pf01695; Pf05496; Pf06068; Pf06414; Pf07726	1931906697	456	50.1963	6.41748
Q9Y266	NUDC	Nuclear migration protein nudC OS=Homo sapiens GN=NUDC PE=1 SV=1 - [NUDC_HUMAN]	965.806	45.32	1	14	14	27		cytoplasm; cytoskeleton; cytosol; Golgi; nucleus; organelle lumen	cell division; cell organization and biogenesis; cell proliferation; development; response to stimulus	Pf04969	2.99246e+09	331	38.2191	5.37646
P09651	HNRNPA1	Heterogeneous nuclear ribonucleoprotein A1 OS=Homo sapiens GN=HNRNPA1 PE=1 SV=5 - [ROA1_HUMAN]	12635	42.47	1	13	16	271	DNA binding; nucleotide binding; protein binding; RNA binding	cytoplasm; cytoskeleton; extracellular; nucleus; organelle lumen; spliceosomal complex	cell death; metabolic process; transport	Pf00076	7.85465e+09	372	38.7231	9.12939
P11388	TOP2A	DNA topoisomerase 2-alpha OS=Homo sapiens GN=TOP2A PE=1 SV=3 - [TOP2A_HUMAN]	616.274	13.32	1	13	16	19	catalytic activity; DNA binding; metal ion binding; nucleotide binding; protein binding	chromosome; cytoplasm; cytoskeleton; nucleus; organelle lumen	cell communication; cell death; cell division; cell organization and biogenesis; development; metabolic process; regulation of biological process; reproduction; response to stimulus	Pf00204; Pf00521; Pf02518; Pf08070	2.53688e+08	1531	174.276	8.71924
Q9Y678	COPG1	Coatomer subunit gamma-1 OS=Homo sapiens GN=COPG1 PE=1 SV=1 - [COPG1_HUMAN]	1058.07	23.57	1	13	15	32	protein binding; structural molecule activity	cytoplasm; cytosol; Golgi; membrane; nucleus	cell organization and biogenesis; cellular component movement; transport	Pf01602; Pf08752	3.32221e+08	874	97.6555	5.46533
P62424	RPL7A	60S ribosomal protein L7a OS=Homo sapiens GN=RPL7A PE=1 SV=2 - [RL7A_HUMAN]	2343.54	41.73	1	13	14	57	protein binding; RNA binding; structural molecule activity	cytoplasm; cytosol; membrane; ribosome	cell organization and biogenesis; metabolic process; transport	Pf01248	2.0935e+09	266	29.977	10.6089
Q9HCE1	MOV10	Putative helicase MOV-10 OS=Homo sapiens GN=MOV10 PE=1 SV=2 - [MOV10_HUMAN]	865.816	16.35	1	13	14	24	catalytic activity; nucleotide binding; protein binding; RNA binding	cytoplasm; cytosol; extracellular	cell communication; defense response; metabolic process; regulation of biological process; response to stimulus		1.39011e+08	1003	113.599	8.82178
O43776	NARS	Asparagine--tRNA ligase, cytoplasmic OS=Homo sapiens GN=NARS PE=1 SV=1 - [SYNC_HUMAN]	1414.69	26.09	1	13	13	38	catalytic activity; nucleotide binding	cytoplasm; cytosol; extracellular; mitochondrion	metabolic process	Pf00152; Pf01336	638366736	548	62.9025	6.25244
P00491	PNP	Purine nucleoside phosphorylase OS=Homo sapiens GN=PNP PE=1 SV=2 - [PNPH_HUMAN]	1927.5	49.13	1	13	13	42	catalytic activity	cytoplasm; cytoskeleton; cytosol; extracellular	cell differentiation; cell proliferation; development; metabolic process; regulation of biological process; response to stimulus; transport	Pf01048	1.41629e+09	289	32.0972	6.94678
P05388	RPLP0	60S acidic ribosomal protein P0 OS=Homo sapiens GN=RPLP0 PE=1 SV=1 - [RLA0_HUMAN]	1218.47	38.8	1	13	13	41	protein binding; RNA binding; structural molecule activity	cytoplasm; cytosol; extracellular; nucleus; ribosome	cell organization and biogenesis; metabolic process; transport	Pf00428; Pf00466	7.24003e+09	317	34.2518	5.97314
P07737	PFN1	Profilin-1 OS=Homo sapiens GN=PFN1 PE=1 SV=2 - [PROF1_HUMAN]	16562.6	73.57	1	13	13	388	enzyme regulator activity; nucleotide binding; protein binding; RNA binding	cytoplasm; cytoskeleton; cytosol; extracellular; nucleus	cell death; cell organization and biogenesis; cellular component movement; coagulation; development; metabolic process; regulation of biological process; response to stimulus; transport	Pf00235	6.25579e+10	140	15.0446	8.26514
P12081	HARS	Histidine--tRNA ligase, cytoplasmic OS=Homo sapiens GN=HARS PE=1 SV=2 - [SYHC_HUMAN]	806.196	26.13	1	13	13	24	catalytic activity; nucleotide binding	cytoplasm; cytosol	metabolic process	Pf00458; Pf00587; Pf03129	1.39512e+09	509	57.3742	5.88428
P17980	PSMC3	26S protease regulatory subunit 6A OS=Homo sapiens GN=PSMC3 PE=1 SV=3 - [PRS6A_HUMAN]	975.815	35.31	1	13	13	24	catalytic activity; nucleotide binding; protein binding	cytoplasm; cytosol; nucleus; organelle lumen; proteasome	cell communication; cell death; development; metabolic process; regulation of biological process; response to stimulus	Pf00004; Pf01078; Pf05496; Pf07724; Pf07728	1.7764e+09	439	49.1725	5.23682
P22234	PAICS	Multifunctional protein ADE2 OS=Homo sapiens GN=PAICS PE=1 SV=3 - [PUR6_HUMAN]	921.222	36.94	1	13	13	25	catalytic activity; nucleotide binding; protein binding	cytoplasm; cytosol; extracellular	metabolic process	Pf00731; Pf01259	6.41305e+08	425	47.0491	7.2251
P27824	CANX	Calnexin OS=Homo sapiens GN=CANX PE=1 SV=2 - [CALX_HUMAN]	2364.65	19.76	1	13	13	49	metal ion binding; protein binding	cytoplasm; endoplasmic reticulum; membrane; organelle lumen; ribosome	cell communication; metabolic process; transport	Pf00262	5604321677	592	67.5259	4.60205
P41250	GARS	Glycine--tRNA ligase OS=Homo sapiens GN=GARS PE=1 SV=3 - [SYG_HUMAN]	1278.96	18.94	1	13	13	39	catalytic activity; nucleotide binding; protein binding	cytoplasm; cytosol; mitochondrion; nucleus; organelle lumen	cell death; metabolic process	Pf00458; Pf00587; Pf03129	1.31285e+09	739	83.1126	7.03467
P45974	USP5	Ubiquitin carboxyl-terminal hydrolase 5 OS=Homo sapiens GN=USP5 PE=1 SV=2 - [UBP5_HUMAN]	1068.33	18.41	1	13	13	32	catalytic activity; metal ion binding; protein binding	cytoplasm; vacuole	metabolic process; regulation of biological process	Pf00443; Pf00627; Pf02148	1.18825e+09	858	95.7253	5.03369
P49321	NASP	Nuclear autoantigenic sperm protein OS=Homo sapiens GN=NASP PE=1 SV=2 - [NASP_HUMAN]	1032.26	19.8	1	13	13	26	protein binding	cytoplasm; nucleus; organelle lumen	cell organization and biogenesis; cell proliferation; development; metabolic process; transport	Pf10516	1.60666e+09	788	85.1861	4.29736
P62701	RPS4X	40S ribosomal protein S4, X isoform OS=Homo sapiens GN=RPS4X PE=1 SV=2 - [RS4X_HUMAN]	2597.11	51.33	1	13	13	74	RNA binding; structural molecule activity	cytoplasm; cytosol; extracellular; ribosome	cell organization and biogenesis; cell proliferation; development; metabolic process; regulation of biological process; transport	Pf00900; Pf08071	4.09778e+09	263	29.5791	10.1548
P63244	GNB2L1	Guanine nucleotide-binding protein subunit beta-2-like 1 OS=Homo sapiens GN=GNB2L1 PE=1 SV=3 - [GBLP_HUMAN]	2062.43	41.96	1	13	13	50	enzyme regulator activity; protein binding; RNA binding; structural molecule activity	cytoplasm; cytoskeleton; cytosol; extracellular; membrane; mitochondrion; nucleus; ribosome	cell communication; cell death; cell division; cell growth; cell organization and biogenesis; cellular component movement; development; metabolic process; regulation of biological process; response to stimulus; transport	Pf00400	3409073986	317	35.0546	7.69385
Q01518	CAP1	Adenylyl cyclase-associated protein 1 OS=Homo sapiens GN=CAP1 PE=1 SV=5 - [CAP1_HUMAN]	2578.18	26.95	1	13	13	70	protein binding	cytoplasm; cytoskeleton; extracellular; membrane	cell communication; cell differentiation; cell organization and biogenesis; cellular component movement; coagulation; development; metabolic process; regulation of biological process; response to stimulus; transport	Pf01213; Pf07986; Pf08603	1481635585	475	51.8687	8.06006
Q02790	FKBP4	Peptidyl-prolyl cis-trans isomerase FKBP4 OS=Homo sapiens GN=FKBP4 PE=1 SV=3 - [FKBP4_HUMAN]	1363.43	32.68	1	13	13	30	catalytic activity; nucleotide binding; protein binding	cytoplasm; cytoskeleton; cytosol; extracellular; membrane; mitochondrion; nucleus; organelle lumen	cell communication; cell differentiation; cell organization and biogenesis; development; metabolic process; regulation of biological process; reproduction; response to stimulus; transport	Pf00254; Pf00515; Pf07719	1.2556e+09	459	51.7721	5.42725
Q02878	RPL6	60S ribosomal protein L6 OS=Homo sapiens GN=RPL6 PE=1 SV=3 - [RL6_HUMAN]	5592.94	37.85	1	13	13	116	DNA binding; RNA binding; structural molecule activity	cytoplasm; cytosol; ribosome	cell organization and biogenesis; metabolic process; regulation of biological process; transport	Pf01159; Pf03868	2171331988	288	32.7076	10.5796
Q06323	PSME1	Proteasome activator complex subunit 1 OS=Homo sapiens GN=PSME1 PE=1 SV=1 - [PSME1_HUMAN]	815.525	47.79	1	13	13	29	enzyme regulator activity	cytoplasm; cytosol; extracellular; nucleus; organelle lumen; proteasome	cell communication; cell death; metabolic process; regulation of biological process; response to stimulus	Pf02251; Pf02252	2750501630	249	28.705	6.02393
Q16658	FSCN1	Fascin OS=Homo sapiens GN=FSCN1 PE=1 SV=3 - [FSCN1_HUMAN]	1949.99	26.37	1	13	13	60	protein binding; RNA binding	cytoplasm; cytoskeleton; cytosol; extracellular	cell organization and biogenesis; cell proliferation; cellular component movement	Pf06268	1327473430	493	54.4961	7.23975
Q92621	NUP205	Nuclear pore complex protein Nup205 OS=Homo sapiens GN=NUP205 PE=1 SV=3 - [NU205_HUMAN]	699.584	6.66	1	13	13	25	protein binding; structural molecule activity	membrane; nucleus; organelle lumen	cell communication; cell organization and biogenesis; metabolic process; regulation of biological process; response to stimulus; transport	Pf11894	3.71025e+08	2012	227.776	6.18896
Q9NR30	DDX21	Nucleolar RNA helicase 2 OS=Homo sapiens GN=DDX21 PE=1 SV=5 - [DDX21_HUMAN]	658.536	19.67	1	13	13	22	catalytic activity; nucleotide binding; RNA binding	nucleus; organelle lumen	metabolic process; response to stimulus	Pf00270; Pf00271; Pf08152	5.66389e+08	783	87.2904	9.27588
Q9UHD8	40057	Septin-9 OS=Homo sapiens GN=SEPT9 PE=1 SV=2 - [SEPT9_HUMAN]	929.758	26.96	1	13	13	27	catalytic activity; nucleotide binding; protein binding; structural molecule activity	cytoplasm; cytoskeleton	cell division; cell organization and biogenesis; metabolic process	Pf00735; Pf01926; Pf03193; Pf04548; Pf05934; Pf06070	1.26072e+09	586	65.3608	8.96826
P30153	PPP2R1A	Serine/threonine-protein phosphatase 2A 65 kDa regulatory subunit A alpha isoform OS=Homo sapiens GN=PPP2R1A PE=1 SV=4 - [2AAA_HUMAN]	2072.54	33.45	1	12	17	54	catalytic activity; enzyme regulator activity; protein binding	chromosome; cytoplasm; cytoskeleton; cytosol; membrane; mitochondrion; nucleus	cell communication; cell death; cell differentiation; cell growth; cell organization and biogenesis; metabolic process; regulation of biological process; response to stimulus		2.25741e+09	589	65.2669	5.10986
Q14195	DPYSL3	Dihydropyrimidinase-related protein 3 OS=Homo sapiens GN=DPYSL3 PE=1 SV=1 - [DPYL3_HUMAN]	2384.02	32.98	1	12	15	64	catalytic activity; protein binding	cytoplasm; cytoskeleton; cytosol; extracellular	cell differentiation; cell organization and biogenesis; cellular component movement; development; metabolic process; regulation of biological process; response to stimulus	Pf01979; Pf04909	3.06242e+09	570	61.9241	6.49365
Q15233	NONO	Non-POU domain-containing octamer-binding protein OS=Homo sapiens GN=NONO PE=1 SV=4 - [NONO_HUMAN]	1918.87	29.3	1	12	14	48	DNA binding; nucleotide binding; protein binding; RNA binding	nucleus; organelle lumen	metabolic process; regulation of biological process; response to stimulus	Pf00076; Pf08075	2.0606e+09	471	54.1973	8.95361
O95373	IPO7	Importin-7 OS=Homo sapiens GN=IPO7 PE=1 SV=1 - [IPO7_HUMAN]	2023.73	15.8	1	12	13	53	enzyme regulator activity; protein binding; transporter activity	cytoplasm; Golgi; membrane; nucleus	cell communication; metabolic process; regulation of biological process; response to stimulus; transport	Pf03810; Pf08506	1012142312	1038	119.44	4.81787
P25685	DNAJB1	DnaJ homolog subfamily B member 1 OS=Homo sapiens GN=DNAJB1 PE=1 SV=4 - [DNJB1_HUMAN]	668.747	39.71	1	12	13	19	protein binding	cytoplasm; extracellular; nucleus; organelle lumen	metabolic process; response to stimulus	Pf00226; Pf01556	8.34839e+08	340	38.0204	8.63135
P49915	GMPS	GMP synthase [glutamine-hydrolyzing] OS=Homo sapiens GN=GMPS PE=1 SV=1 - [GUAA_HUMAN]	896.621	20.06	1	12	13	26	catalytic activity; nucleotide binding	cytoplasm; cytosol	metabolic process	Pf00117; Pf00733; Pf00958; Pf01171; Pf02540; Pf03054; Pf06508; Pf07722	6.15392e+08	693	76.667	6.87354
Q02952	AKAP12	A-kinase anchor protein 12 OS=Homo sapiens GN=AKAP12 PE=1 SV=4 - [AKA12_HUMAN]	865.654	9.48	1	12	13	24	protein binding	cytoplasm; cytoskeleton; membrane	cell communication; metabolic process; regulation of biological process; response to stimulus; transport	Pf03832	292046016	1782	191.367	4.41162
O15042	U2SURP	U2 snRNP-associated SURP motif-containing protein OS=Homo sapiens GN=U2SURP PE=1 SV=2 - [SR140_HUMAN]	587.166	14.58	1	12	12	17	nucleotide binding; protein binding; RNA binding	nucleus; organelle lumen	metabolic process	Pf00076; Pf01805	3.71208e+08	1029	118.219	8.47021
O43592	XPOT	Exportin-T OS=Homo sapiens GN=XPOT PE=1 SV=2 - [XPOT_HUMAN]	1174.11	15.7	1	12	12	27	protein binding; RNA binding; transporter activity	cytoplasm; membrane; nucleus; organelle lumen	transport	Pf08389	4.72761e+08	962	109.893	5.38916
O75083	WDR1	WD repeat-containing protein 1 OS=Homo sapiens GN=WDR1 PE=1 SV=4 - [WDR1_HUMAN]	1031.78	15.51	1	12	12	31	protein binding	cytoplasm; cytoskeleton; cytosol; extracellular	coagulation; response to stimulus; transport	Pf00400; Pf04762; Pf08662	1.8134e+09	606	66.1519	6.65381
O75534	CSDE1	Cold shock domain-containing protein E1 OS=Homo sapiens GN=CSDE1 PE=1 SV=2 - [CSDE1_HUMAN]	630.529	16.79	1	12	12	23	DNA binding; RNA binding	cytoplasm; Golgi; membrane	development; metabolic process; regulation of biological process; reproduction	Pf00313; Pf12901	5.21066e+08	798	88.8289	6.25244
P07339	CTSD	Cathepsin D OS=Homo sapiens GN=CTSD PE=1 SV=1 - [CATD_HUMAN]	1050.13	33.98	1	12	12	30	catalytic activity; protein binding	cytoplasm; extracellular; mitochondrion; organelle lumen; vacuole	cell communication; cell death; cell organization and biogenesis; metabolic process; response to stimulus	Pf00026; Pf07966	2.50093e+09	412	44.5236	6.53662
P14314	PRKCSH	Glucosidase 2 subunit beta OS=Homo sapiens GN=PRKCSH PE=1 SV=2 - [GLU2B_HUMAN]	1001.66	20.08	1	12	12	24	metal ion binding; protein binding; RNA binding	cytoplasm; endoplasmic reticulum; organelle lumen	cell communication; cell differentiation; cell organization and biogenesis; defense response; development; metabolic process; regulation of biological process; response to stimulus	Pf07915; Pf12999	6.04775e+09	528	59.3878	4.41162
P19367	HK1	Hexokinase-1 OS=Homo sapiens GN=HK1 PE=1 SV=3 - [HXK1_HUMAN]	999.179	14.18	1	12	12	24	catalytic activity; nucleotide binding; protein binding	cytoplasm; cytosol; membrane; mitochondrion; nucleus; organelle lumen	cell death; cellular homeostasis; metabolic process; transport	Pf00349; Pf03727	404963603	917	102.42	6.80029
P23588	EIF4B	Eukaryotic translation initiation factor 4B OS=Homo sapiens GN=EIF4B PE=1 SV=2 - [IF4B_HUMAN]	860.649	19.15	1	12	12	24	nucleotide binding; protein binding; RNA binding	cytoplasm; cytosol	cell communication; metabolic process; regulation of biological process; response to stimulus	Pf00076	2.36721e+09	611	69.1103	5.73193
P23919	DTYMK	Thymidylate kinase OS=Homo sapiens GN=DTYMK PE=1 SV=4 - [KTHY_HUMAN]	459.849	56.13	1	12	12	15	catalytic activity; nucleotide binding	cytoplasm; cytosol; mitochondrion; organelle lumen	cell differentiation; cell proliferation; metabolic process; response to stimulus	Pf00406; Pf02223	1.22479e+09	212	23.8045	8.26514
P35232	PHB	Prohibitin OS=Homo sapiens GN=PHB PE=1 SV=1 - [PHB_HUMAN]	2298.68	47.06	1	12	12	51	DNA binding; protein binding	cytoplasm; extracellular; membrane; mitochondrion; nucleus; organelle lumen	cell communication; cell death; cell growth; cell organization and biogenesis; cell proliferation; metabolic process; regulation of biological process; response to stimulus	Pf01145	4.21498e+09	272	29.7859	5.75732
P38117	ETFB	Electron transfer flavoprotein subunit beta OS=Homo sapiens GN=ETFB PE=1 SV=3 - [ETFB_HUMAN]	797.362	49.8	1	12	12	24		cytoplasm; mitochondrion; organelle lumen	metabolic process; transport	Pf01012	8.648e+08	255	27.8262	8.104
P39019	RPS19	40S ribosomal protein S19 OS=Homo sapiens GN=RPS19 PE=1 SV=2 - [RS19_HUMAN]	1632.77	57.24	1	12	12	45	protein binding; RNA binding; structural molecule activity	cytoplasm; cytosol; extracellular; nucleus; organelle lumen; ribosome	cell differentiation; cell organization and biogenesis; cellular component movement; defense response; development; metabolic process; regulation of biological process; response to stimulus; transport	Pf01090	1.32163e+10	145	16.0505	10.3159
P46781	RPS9	40S ribosomal protein S9 OS=Homo sapiens GN=RPS9 PE=1 SV=3 - [RS9_HUMAN]	1087.11	45.36	1	12	12	42	protein binding; RNA binding; structural molecule activity; translation regulator activity	cytoplasm; cytosol; extracellular; nucleus; organelle lumen; ribosome	cell organization and biogenesis; cell proliferation; metabolic process; regulation of biological process; transport	Pf00163; Pf01479	3.73203e+09	194	22.5776	10.6528
P47756	CAPZB	F-actin-capping protein subunit beta OS=Homo sapiens GN=CAPZB PE=1 SV=4 - [CAPZB_HUMAN]	1106.68	43.68	1	12	12	27	protein binding	cytoplasm; cytoskeleton; cytosol; extracellular; membrane	cell communication; cell differentiation; cell organization and biogenesis; cellular component movement; coagulation; development; regulation of biological process; response to stimulus	Pf01115	2.57493e+09	277	31.3308	5.59229
P49588	AARS	Alanine--tRNA ligase, cytoplasmic OS=Homo sapiens GN=AARS PE=1 SV=2 - [SYAC_HUMAN]	1032.59	15.5	1	12	12	24	catalytic activity; metal ion binding; nucleotide binding; RNA binding	cytoplasm; cytosol; extracellular	cell communication; cell death; development; metabolic process; regulation of biological process; response to stimulus	Pf01411; Pf02272; Pf07973	4.35993e+08	968	106.743	5.52881
P49748	ACADVL	Very long-chain specific acyl-CoA dehydrogenase, mitochondrial OS=Homo sapiens GN=ACADVL PE=1 SV=1 - [ACADV_HUMAN]	1459.73	22.29	1	12	12	35	catalytic activity; nucleotide binding	cytoplasm; membrane; mitochondrion; nucleus; organelle lumen	cell communication; cell differentiation; metabolic process; regulation of biological process; response to stimulus	Pf00441; Pf02770; Pf02771; Pf08028	8.88098e+08	655	70.3454	8.74854
P51149	RAB7A	Ras-related protein Rab-7a OS=Homo sapiens GN=RAB7A PE=1 SV=1 - [RAB7A_HUMAN]	1345.4	63.77	1	12	12	37	catalytic activity; nucleotide binding; protein binding	cytoplasm; endosome; extracellular; Golgi; membrane; nucleus; vacuole	cell communication; cell organization and biogenesis; cellular homeostasis; metabolic process; regulation of biological process; response to stimulus; transport	Pf00009; Pf00025; Pf00071; Pf01926; Pf04670; Pf08477	1.53116e+09	207	23.4748	6.69775
P51858	HDGF	Hepatoma-derived growth factor OS=Homo sapiens GN=HDGF PE=1 SV=1 - [HDGF_HUMAN]	1339	49.17	1	12	12	32	DNA binding; nucleotide binding; protein binding	cytoplasm; extracellular; nucleus; organelle lumen	cell communication; cell proliferation; metabolic process; regulation of biological process; response to stimulus	Pf00855	3468802875	240	26.7719	4.729
P55265	ADAR	Double-stranded RNA-specific adenosine deaminase OS=Homo sapiens GN=ADAR PE=1 SV=4 - [DSRAD_HUMAN]	895.971	13.05	1	12	12	23	catalytic activity; DNA binding; metal ion binding; protein binding; RNA binding	cytoplasm; nucleus; organelle lumen; spliceosomal complex	cell communication; cell death; defense response; metabolic process; regulation of biological process; response to stimulus; transport	Pf00035; Pf02137; Pf02295	3.80189e+08	1226	135.981	8.646
P60900	PSMA6	Proteasome subunit alpha type-6 OS=Homo sapiens GN=PSMA6 PE=1 SV=1 - [PSA6_HUMAN]	2401.9	52.85	1	12	12	59	catalytic activity; protein binding; RNA binding	cytoplasm; cytosol; extracellular; mitochondrion; nucleus; organelle lumen; proteasome	cell communication; cell death; defense response; metabolic process; regulation of biological process; response to stimulus	Pf00227; Pf10584	2.2933e+09	246	27.3818	6.75635
Q14997	PSME4	Proteasome activator complex subunit 4 OS=Homo sapiens GN=PSME4 PE=1 SV=2 - [PSME4_HUMAN]	566.492	7.98	1	12	12	16	enzyme regulator activity; protein binding	cytoplasm; cytosol; nucleus; organelle lumen; proteasome	cell communication; cell death; cell differentiation; cell organization and biogenesis; development; metabolic process; regulation of biological process; reproduction; response to stimulus	Pf11919	113991974	1843	211.199	6.90283
Q15008	PSMD6	26S proteasome non-ATPase regulatory subunit 6 OS=Homo sapiens GN=PSMD6 PE=1 SV=1 - [PSMD6_HUMAN]	1753.11	28.02	1	12	12	39	catalytic activity; protein binding	cytoplasm; cytosol; nucleus; organelle lumen; proteasome	cell communication; cell death; metabolic process; regulation of biological process; response to stimulus	Pf01399; Pf10602	5.95953e+08	389	45.5023	5.61768
Q16643	DBN1	Drebrin OS=Homo sapiens GN=DBN1 PE=1 SV=4 - [DREB_HUMAN]	1169.8	16.95	1	12	12	22	protein binding	cytoplasm; cytoskeleton; membrane	cell communication; cell differentiation; cell organization and biogenesis; cell proliferation; development; regulation of biological process	Pf00241	1.68738e+09	649	71.3854	4.44971
Q86XP3	DDX42	ATP-dependent RNA helicase DDX42 OS=Homo sapiens GN=DDX42 PE=1 SV=1 - [DDX42_HUMAN]	523.837	16.63	1	12	12	16	catalytic activity; nucleotide binding; protein binding; RNA binding	cytoplasm; nucleus; organelle lumen	metabolic process	Pf00270; Pf00271	313535916	938	102.912	7.02002
Q8NC51	SERBP1	Plasminogen activator inhibitor 1 RNA-binding protein OS=Homo sapiens GN=SERBP1 PE=1 SV=2 - [PAIRB_HUMAN]	952.352	28.92	1	12	12	26	protein binding; RNA binding	cytoplasm; extracellular; membrane; nucleus	cell death; metabolic process; regulation of biological process	Pf04774	1.67416e+09	408	44.9385	8.646
Q8TDL5	BPIFB1	BPI fold-containing family B member 1 OS=Homo sapiens GN=BPIFB1 PE=2 SV=1 - [BPIB1_HUMAN]	3105.44	32.02	1	12	12	76		extracellular	cell communication; defense response; regulation of biological process; response to stimulus	Pf01273; Pf02886	4194308396	484	52.4085	7.2251
Q96QK1	VPS35	Vacuolar protein sorting-associated protein 35 OS=Homo sapiens GN=VPS35 PE=1 SV=2 - [VPS35_HUMAN]	827.861	20.1	1	12	12	23	protein binding	cytoplasm; cytosol; endosome; extracellular; membrane; vacuole	cell death; transport	Pf03635	3.09805e+08	796	91.6489	5.49072
Q99497	PARK7	Protein DJ-1 OS=Homo sapiens GN=PARK7 PE=1 SV=2 - [PARK7_HUMAN]	1710.58	49.74	1	12	12	41	antioxidant activity; catalytic activity; protein binding; RNA binding	cytoplasm; cytosol; extracellular; membrane; mitochondrion; nucleus	cell communication; cell death; cell organization and biogenesis; defense response; metabolic process; regulation of biological process; reproduction; response to stimulus; transport	Pf01965	8.74874e+09	189	19.8785	6.78564
Q99615	DNAJC7	DnaJ homolog subfamily C member 7 OS=Homo sapiens GN=DNAJC7 PE=1 SV=2 - [DNJC7_HUMAN]	782.855	23.68	1	12	12	18	protein binding	cytoplasm; cytoskeleton; extracellular; nucleus; organelle lumen	metabolic process	Pf00226; Pf00515	5.7222e+08	494	56.4047	6.96143
Q9BPX3	NCAPG	Condensin complex subunit 3 OS=Homo sapiens GN=NCAPG PE=1 SV=1 - [CND3_HUMAN]	767.643	14.78	1	12	12	19	protein binding	chromosome; cytoplasm; cytoskeleton; cytosol; nucleus	cell division; cell organization and biogenesis; metabolic process	Pf12719	5.03953e+08	1015	114.262	5.59229
Q9H307	PNN	Pinin OS=Homo sapiens GN=PNN PE=1 SV=4 - [PININ_HUMAN]	417.65	19.53	1	12	12	13	DNA binding; structural molecule activity	cytoplasm; cytoskeleton; membrane; nucleus; organelle lumen; spliceosomal complex	metabolic process; regulation of biological process	Pf04696; Pf04697	3.9301e+08	717	81.565	7.13721
Q9H4A4	RNPEP	Aminopeptidase B OS=Homo sapiens GN=RNPEP PE=1 SV=2 - [AMPB_HUMAN]	479.655	24	1	12	12	16	catalytic activity; metal ion binding	cell surface; cytoplasm; extracellular; Golgi; membrane	development; metabolic process	Pf01433; Pf09127	3.59189e+08	650	72.5495	5.74463
Q9UKV3	ACIN1	Apoptotic chromatin condensation inducer in the nucleus OS=Homo sapiens GN=ACIN1 PE=1 SV=2 - [ACINU_HUMAN]	597.677	9.17	1	12	12	18	catalytic activity; nucleotide binding; protein binding; RNA binding	cytoplasm; cytosol; membrane; nucleus; organelle lumen	cell death; cell differentiation; cell organization and biogenesis; development; metabolic process; regulation of biological process	Pf02037	3.84613e+08	1341	151.771	6.43018
Q9UQ35	SRRM2	Serine/arginine repetitive matrix protein 2 OS=Homo sapiens GN=SRRM2 PE=1 SV=2 - [SRRM2_HUMAN]	583.543	6	1	12	12	16	protein binding; RNA binding	nucleus; organelle lumen; spliceosomal complex	metabolic process		305575527	2752	299.438	12.0591
Q9UQ80	PA2G4	Proliferation-associated protein 2G4 OS=Homo sapiens GN=PA2G4 PE=1 SV=3 - [PA2G4_HUMAN]	1146.51	33.5	1	12	12	34	DNA binding; protein binding; RNA binding	cytoplasm; extracellular; nucleus; organelle lumen	cell proliferation; metabolic process; regulation of biological process	Pf00557	2.15609e+09	394	43.7592	6.55127
P17844	DDX5	Probable ATP-dependent RNA helicase DDX5 OS=Homo sapiens GN=DDX5 PE=1 SV=1 - [DDX5_HUMAN]	1913.58	24.59	1	11	15	52	catalytic activity; nucleotide binding; protein binding; RNA binding	extracellular; nucleus; organelle lumen; spliceosomal complex	cell communication; cell death; cell differentiation; cell growth; development; metabolic process; regulation of biological process; response to stimulus	Pf00270; Pf00271; Pf08061	2.84526e+09	614	69.1047	8.92432
Q01813	PFKP	6-phosphofructokinase type C OS=Homo sapiens GN=PFKP PE=1 SV=2 - [K6PP_HUMAN]	1562.04	22.19	1	11	14	41	catalytic activity; metal ion binding; nucleotide binding; protein binding	cytoplasm; cytosol; extracellular	cell organization and biogenesis; metabolic process	Pf00365	9.44164e+08	784	85.5415	7.54736
Q9NZI8	IGF2BP1	Insulin-like growth factor 2 mRNA-binding protein 1 OS=Homo sapiens GN=IGF2BP1 PE=1 SV=2 - [IF2B1_HUMAN]	1227.71	29.81	1	11	13	30	nucleotide binding; protein binding; RNA binding; translation regulator activity	cytoplasm; cytosol; membrane; nucleus; organelle lumen	metabolic process; regulation of biological process; response to stimulus; transport	Pf00013; Pf00076	1.98131e+09	577	63.4412	9.20264
O43491	EPB41L2	Band 4.1-like protein 2 OS=Homo sapiens GN=EPB41L2 PE=1 SV=1 - [E41L2_HUMAN]	678.76	15.62	1	11	12	18	protein binding; structural molecule activity	cytoplasm; cytoskeleton; extracellular; membrane; nucleus; organelle lumen	cell organization and biogenesis	Pf00373; Pf04382; Pf05902; Pf08736; Pf09379; Pf09380	3.30337e+08	1005	112.519	5.43994
P06493	CDK1	Cyclin-dependent kinase 1 OS=Homo sapiens GN=CDK1 PE=1 SV=3 - [CDK1_HUMAN]	873.68	44.11	1	11	12	18	catalytic activity; nucleotide binding; protein binding	cytoplasm; cytoskeleton; cytosol; extracellular; mitochondrion; nucleus; organelle lumen	cell communication; cell death; cell differentiation; cell division; cell organization and biogenesis; cell proliferation; cellular component movement; defense response; development; metabolic process; regulation of biological process; reproduction; response to stimulus; transport	Pf00069; Pf01636; Pf07714	1.43005e+09	297	34.0739	8.39697
P20930	FLG	Filaggrin OS=Homo sapiens GN=FLG PE=1 SV=3 - [FILA_HUMAN]	763.824	13.77	1	11	12	20	catalytic activity; metal ion binding; structural molecule activity	cytoplasm; cytoskeleton	cell differentiation; development; metabolic process	Pf01023	4.13311e+08	4061	434.922	9.24658
P35658	NUP214	Nuclear pore complex protein Nup214 OS=Homo sapiens GN=NUP214 PE=1 SV=2 - [NU214_HUMAN]	590.386	8.56	1	11	12	14	protein binding; transporter activity	cytoplasm; cytosol; membrane; nucleus; organelle lumen	cell communication; cell organization and biogenesis; metabolic process; regulation of biological process; response to stimulus; transport	Pf12297	1.92381e+08	2090	213.488	7.47412
P37802	TAGLN2	Transgelin-2 OS=Homo sapiens GN=TAGLN2 PE=1 SV=3 - [TAGL2_HUMAN]	3367.82	55.78	1	11	12	85	protein binding	extracellular; membrane; nucleus	cell differentiation; development	Pf00307; Pf00402	3.04148e+10	199	22.3772	8.25049
P46977	STT3A	Dolichyl-diphosphooligosaccharide--protein glycosyltransferase subunit STT3A OS=Homo sapiens GN=STT3A PE=1 SV=2 - [STT3A_HUMAN]	601.726	16.74	1	11	12	20	catalytic activity; protein binding	cytoplasm; endoplasmic reticulum; membrane	metabolic process	Pf02516	1110946108	705	80.4768	8.07471
P52292	KPNA2	Importin subunit alpha-2 OS=Homo sapiens GN=KPNA2 PE=1 SV=1 - [IMA2_HUMAN]	869.996	28.17	1	11	12	18	protein binding; transporter activity	cytoplasm; cytosol; nucleus; organelle lumen	cell communication; metabolic process; regulation of biological process; response to stimulus; transport	Pf00514; Pf01749	1.5752e+09	529	57.8259	5.40186
P62195	PSMC5	26S protease regulatory subunit 8 OS=Homo sapiens GN=PSMC5 PE=1 SV=1 - [PRS8_HUMAN]	975.872	34.73	1	11	12	22	catalytic activity; nucleotide binding; protein binding	cytoplasm; cytosol; extracellular; nucleus; organelle lumen; proteasome	cell communication; cell death; cell organization and biogenesis; metabolic process; regulation of biological process; response to stimulus	Pf00004; Pf01057; Pf01078; Pf05496; Pf06068; Pf06414; Pf07724; Pf07726; Pf07728	1.2739e+09	406	45.5971	7.54736
P62937	PPIA	Peptidyl-prolyl cis-trans isomerase A OS=Homo sapiens GN=PPIA PE=1 SV=2 - [PPIA_HUMAN]	12451.2	61.21	1	11	12	352	catalytic activity; protein binding; RNA binding	cytoplasm; cytosol; extracellular; nucleus	cell organization and biogenesis; cellular component movement; coagulation; metabolic process; regulation of biological process; response to stimulus; transport	Pf00160	6.98203e+10	165	18.0009	7.81104
Q07955	SRSF1	Serine/arginine-rich splicing factor 1 OS=Homo sapiens GN=SRSF1 PE=1 SV=2 - [SRSF1_HUMAN]	1331.44	47.58	1	11	12	37	nucleotide binding; protein binding; RNA binding	cytoplasm; nucleus; organelle lumen; spliceosomal complex	cell organization and biogenesis; development; metabolic process; transport	Pf00076	4.06804e+09	248	27.7278	10.3599
Q12931	TRAP1	Heat shock protein 75 kDa, mitochondrial OS=Homo sapiens GN=TRAP1 PE=1 SV=3 - [TRAP1_HUMAN]	1586.23	18.89	1	11	12	32	nucleotide binding; protein binding	cytoplasm; membrane; mitochondrion; nucleus; organelle lumen	metabolic process; regulation of biological process; response to stimulus	Pf00183; Pf02518	8.39791e+09	704	80.0597	8.20654
Q9UIG0	BAZ1B	Tyrosine-protein kinase BAZ1B OS=Homo sapiens GN=BAZ1B PE=1 SV=2 - [BAZ1B_HUMAN]	588.19	9.31	1	11	12	16	catalytic activity; metal ion binding; nucleotide binding; protein binding; structural molecule activity	chromosome; nucleus; organelle lumen	cell communication; cell organization and biogenesis; development; metabolic process; regulation of biological process; response to stimulus	Pf00439; Pf00628; Pf10537	6.81407e+08	1483	170.796	8.48486
O00151	PDLIM1	PDZ and LIM domain protein 1 OS=Homo sapiens GN=PDLIM1 PE=1 SV=4 - [PDLI1_HUMAN]	798.548	37.69	1	11	11	21	metal ion binding; protein binding	cytoplasm; cytoskeleton	metabolic process; regulation of biological process; response to stimulus	Pf00412; Pf00595	3.48883e+09	329	36.049	7.02002
O00232	PSMD12	26S proteasome non-ATPase regulatory subunit 12 OS=Homo sapiens GN=PSMD12 PE=1 SV=3 - [PSD12_HUMAN]	820.999	25	1	11	11	28	protein binding	cytoplasm; cytosol; extracellular; nucleus; organelle lumen; proteasome	cell communication; cell death; metabolic process; regulation of biological process; response to stimulus	Pf01399	6.97814e+08	456	52.8706	7.6499
O15460	P4HA2	Prolyl 4-hydroxylase subunit alpha-2 OS=Homo sapiens GN=P4HA2 PE=1 SV=1 - [P4HA2_HUMAN]	583.579	24.11	1	11	11	15	catalytic activity; metal ion binding; protein binding	cytoplasm; endoplasmic reticulum; nucleus; organelle lumen	metabolic process	Pf03171; Pf08336	1111483120	535	60.8636	5.70654
O43809	NUDT21	Cleavage and polyadenylation specificity factor subunit 5 OS=Homo sapiens GN=NUDT21 PE=1 SV=1 - [CPSF5_HUMAN]	1094.85	45.81	1	11	11	31	catalytic activity; protein binding; RNA binding	cytoskeleton; nucleus; organelle lumen	cell organization and biogenesis; metabolic process		2.6615e+09	227	26.2107	8.82178
O75165	DNAJC13	DnaJ homolog subfamily C member 13 OS=Homo sapiens GN=DNAJC13 PE=1 SV=5 - [DJC13_HUMAN]	471.441	6.02	1	11	11	13	protein binding	cytoplasm; extracellular; membrane; vacuole		Pf00226	9.67706e+07	2243	254.252	6.7417
O75347	TBCA	Tubulin-specific chaperone A OS=Homo sapiens GN=TBCA PE=1 SV=3 - [TBCA_HUMAN]	671.119	61.11	1	11	11	25	protein binding; RNA binding	cytoplasm; cytoskeleton; nucleus; organelle lumen	cell organization and biogenesis; metabolic process	Pf02970	1.76957e+09	108	12.8467	5.2876
P06396	GSN	Gelsolin OS=Homo sapiens GN=GSN PE=1 SV=1 - [GELS_HUMAN]	996.873	16.88	1	11	11	27	metal ion binding; protein binding	cytoplasm; cytoskeleton; cytosol; extracellular	cell communication; cell death; cell differentiation; cell organization and biogenesis; development; regulation of biological process; response to stimulus; transport	Pf00626	6.42895e+08	782	85.6442	6.27783
P09622	DLD	Dihydrolipoyl dehydrogenase, mitochondrial OS=Homo sapiens GN=DLD PE=1 SV=2 - [DLDH_HUMAN]	1375.17	25.74	1	11	11	41	catalytic activity; nucleotide binding	cytoplasm; mitochondrion; nucleus; organelle lumen; vacuole	cell differentiation; cellular homeostasis; development; metabolic process; regulation of biological process; reproduction	Pf00070; Pf00890; Pf01134; Pf02852; Pf03486; Pf07992; Pf12831	449368342	509	54.143	7.85498
P09661	SNRPA1	U2 small nuclear ribonucleoprotein A' OS=Homo sapiens GN=SNRPA1 PE=1 SV=2 - [RU2A_HUMAN]	1044.4	36.86	1	11	11	24	protein binding; RNA binding	nucleus; organelle lumen; spliceosomal complex	metabolic process	Pf12799	1.28904e+09	255	28.3981	8.6167
P09960	LTA4H	Leukotriene A-4 hydrolase OS=Homo sapiens GN=LTA4H PE=1 SV=2 - [LKHA4_HUMAN]	856.991	24.22	1	11	11	25	catalytic activity; metal ion binding; RNA binding	cytoplasm; cytosol; extracellular; nucleus; organelle lumen	cell differentiation; defense response; development; metabolic process; response to stimulus	Pf01433; Pf09127	4.27416e+08	611	69.2412	6.17627
P13804	ETFA	Electron transfer flavoprotein subunit alpha, mitochondrial OS=Homo sapiens GN=ETFA PE=1 SV=1 - [ETFA_HUMAN]	1007.15	44.74	1	11	11	24	catalytic activity; nucleotide binding	cytoplasm; mitochondrion; organelle lumen	metabolic process; transport	Pf00766; Pf01012	1249678777	333	35.0576	8.38232
P14866	HNRNPL	Heterogeneous nuclear ribonucleoprotein L OS=Homo sapiens GN=HNRNPL PE=1 SV=2 - [HNRPL_HUMAN]	1670.33	22.24	1	11	11	44	DNA binding; nucleotide binding; protein binding; RNA binding	cytoplasm; extracellular; nucleus; organelle lumen	metabolic process	Pf00076	1.00858e+09	589	64.0924	8.22119
P15880	RPS2	40S ribosomal protein S2 OS=Homo sapiens GN=RPS2 PE=1 SV=2 - [RS2_HUMAN]	2068.53	42.66	1	11	11	62	protein binding; RNA binding; structural molecule activity	cytoplasm; cytosol; extracellular; nucleus; organelle lumen; ribosome	cell organization and biogenesis; metabolic process; regulation of biological process; transport	Pf00333; Pf03719	3882666716	293	31.3046	10.2427
P15924	DSP	Desmoplakin OS=Homo sapiens GN=DSP PE=1 SV=3 - [DESP_HUMAN]	457.303	3.38	1	11	11	17	catalytic activity; motor activity; protein binding; structural molecule activity	chromosome; cytoplasm; cytoskeleton; extracellular; membrane; mitochondrion; nucleus; organelle lumen	cell communication; cell death; cell differentiation; cell division; cell organization and biogenesis; cellular component movement; development; metabolic process; regulation of biological process; reproduction; response to stimulus	Pf00038; Pf00681; Pf01540; Pf01576; Pf02463; Pf04111; Pf04156; Pf05483; Pf05557; Pf05622; Pf06008; Pf06160; Pf06637; Pf07888; Pf08317; Pf10174; Pf12072; Pf12128	6.08893e+07	2871	331.569	6.81494
P16949	STMN1	Stathmin OS=Homo sapiens GN=STMN1 PE=1 SV=3 - [STMN1_HUMAN]	2144.61	52.35	1	11	11	57	protein binding; signal transducer activity	cytoplasm; cytoskeleton; cytosol; extracellular; membrane	cell communication; cell differentiation; cell organization and biogenesis; cellular component movement; development; regulation of biological process; response to stimulus	Pf00836; Pf09726	1.63415e+10	149	17.292	5.97314
P27695	APEX1	DNA-(apurinic or apyrimidinic site) lyase OS=Homo sapiens GN=APEX1 PE=1 SV=2 - [APEX1_HUMAN]	1867.65	34.91	1	11	11	41	catalytic activity; DNA binding; metal ion binding; protein binding; RNA binding	cytoplasm; cytoskeleton; endoplasmic reticulum; mitochondrion; nucleus; organelle lumen; ribosome	cellular component movement; cellular homeostasis; metabolic process; regulation of biological process; response to stimulus	Pf03372	1977694410	318	35.5322	8.11865
P28074	PSMB5	Proteasome subunit beta type-5 OS=Homo sapiens GN=PSMB5 PE=1 SV=3 - [PSB5_HUMAN]	1814.99	42.21	1	11	11	47	catalytic activity; protein binding	cytoplasm; cytosol; extracellular; nucleus; organelle lumen; proteasome	cell communication; cell death; metabolic process; regulation of biological process; response to stimulus	Pf00227	1796990985	263	28.4622	6.91748
P30085	CMPK1	UMP-CMP kinase OS=Homo sapiens GN=CMPK1 PE=1 SV=3 - [KCY_HUMAN]	1136.95	52.04	1	11	11	27	catalytic activity; nucleotide binding	cytoplasm; cytosol; extracellular; nucleus; organelle lumen	metabolic process; reproduction	Pf00406; Pf02223	2.43605e+09	196	22.2083	5.56689
P38606	ATP6V1A	V-type proton ATPase catalytic subunit A OS=Homo sapiens GN=ATP6V1A PE=1 SV=2 - [VATA_HUMAN]	726.689	21.23	1	11	11	19	catalytic activity; nucleotide binding; transporter activity	cytoplasm; cytosol; extracellular; membrane; mitochondrion; vacuole	cell communication; cell organization and biogenesis; cellular homeostasis; metabolic process; regulation of biological process; response to stimulus; transport	Pf00006; Pf00306; Pf02874	657302882	617	68.2605	5.51611
P40939	HADHA	Trifunctional enzyme subunit alpha, mitochondrial OS=Homo sapiens GN=HADHA PE=1 SV=2 - [ECHA_HUMAN]	943.35	19	1	11	11	24	catalytic activity; nucleotide binding; protein binding	cytoplasm; membrane; mitochondrion; nucleus; organelle lumen	metabolic process; response to stimulus	Pf00378; Pf00725; Pf02737	5.24071e+08	763	82.9469	9.0415
P41091	EIF2S3	Eukaryotic translation initiation factor 2 subunit 3 OS=Homo sapiens GN=EIF2S3 PE=1 SV=3 - [IF2G_HUMAN]	764.703	29.24	1	11	11	26	catalytic activity; nucleotide binding; protein binding; RNA binding	cytoplasm; cytosol; extracellular	metabolic process	Pf00009; Pf03144; Pf09173	4.73485e+08	472	51.0772	8.39697
P46087	NOP2	Putative ribosomal RNA methyltransferase NOP2 OS=Homo sapiens GN=NOP2 PE=1 SV=2 - [NOP2_HUMAN]	882.85	17.73	1	11	11	22	catalytic activity; protein binding; RNA binding	nucleus; organelle lumen	cell proliferation; metabolic process; regulation of biological process	Pf01189; Pf12847	4.17754e+08	812	89.2471	9.23193
P46379	BAG6	Large proline-rich protein BAG6 OS=Homo sapiens GN=BAG6 PE=1 SV=2 - [BAG6_HUMAN]	905.809	13.16	1	11	11	17	protein binding	cytoplasm; cytosol; nucleus	cell communication; cell death; cell differentiation; cell division; cell organization and biogenesis; cell proliferation; development; metabolic process; regulation of biological process; reproduction; response to stimulus; transport	Pf00240; Pf11976; Pf12057	5.07751e+08	1132	119.334	5.60498
P46777	RPL5	60S ribosomal protein L5 OS=Homo sapiens GN=RPL5 PE=1 SV=3 - [RL5_HUMAN]	1887.3	35.02	1	11	11	59	protein binding; RNA binding; structural molecule activity	cytoplasm; cytosol; extracellular; nucleus; organelle lumen; ribosome	cell organization and biogenesis; metabolic process; transport	Pf00861	1163503222	297	34.3407	9.71533
P50552	VASP	Vasodilator-stimulated phosphoprotein OS=Homo sapiens GN=VASP PE=1 SV=3 - [VASP_HUMAN]	945.856	32.63	1	11	11	20	protein binding	cytoplasm; cytoskeleton; cytosol; extracellular; membrane	cell communication; cell differentiation; cell organization and biogenesis; cellular component movement; development; regulation of biological process; response to stimulus	Pf00568	1080119775	380	39.8051	8.93896
P54577	YARS	Tyrosine--tRNA ligase, cytoplasmic OS=Homo sapiens GN=YARS PE=1 SV=4 - [SYYC_HUMAN]	465.228	21.97	1	11	11	14	catalytic activity; nucleotide binding; protein binding; RNA binding; signal transducer activity	cytoplasm; cytosol; extracellular; nucleus	cell communication; cell death; metabolic process; regulation of biological process; response to stimulus	Pf00579; Pf01588	1.0559e+09	528	59.1061	7.04932
Q01995	TAGLN	Transgelin OS=Homo sapiens GN=TAGLN PE=1 SV=4 - [TAGL_HUMAN]	529.92	53.23	1	11	11	17	protein binding	cytoplasm	cell differentiation; development	Pf00307; Pf00402	1.14468e+09	201	22.5964	8.83643
Q08945	SSRP1	FACT complex subunit SSRP1 OS=Homo sapiens GN=SSRP1 PE=1 SV=1 - [SSRP1_HUMAN]	862.49	15.94	1	11	11	27	DNA binding; protein binding	chromosome; cytoplasm; nucleus; organelle lumen	metabolic process; regulation of biological process; response to stimulus	Pf00505; Pf03531; Pf08512	743406848	709	81.0244	6.87354
Q13620	CUL4B	Cullin-4B OS=Homo sapiens GN=CUL4B PE=1 SV=4 - [CUL4B_HUMAN]	604.029	13.36	1	11	11	19	protein binding	cytoplasm; extracellular; membrane; nucleus; organelle lumen	metabolic process; regulation of biological process; response to stimulus	Pf00888; Pf10557	1.67675e+08	913	103.916	7.37158
Q14764	MVP	Major vault protein OS=Homo sapiens GN=MVP PE=1 SV=4 - [MVP_HUMAN]	636.018	16.8	1	11	11	21	protein binding	cytoplasm; cytoskeleton; extracellular; membrane; nucleus	cell communication; cell proliferation; metabolic process; regulation of biological process; response to stimulus; transport	Pf01505; Pf11978	4.37089e+08	893	99.2659	5.47803
Q15020	SART3	Squamous cell carcinoma antigen recognized by T-cells 3 OS=Homo sapiens GN=SART3 PE=1 SV=1 - [SART3_HUMAN]	702.288	12.25	1	11	11	18	nucleotide binding; protein binding; RNA binding	cytoplasm; nucleus; organelle lumen	metabolic process; regulation of biological process	Pf00076	4.10995e+08	963	109.865	5.56689
Q15046	KARS	Lysine--tRNA ligase OS=Homo sapiens GN=KARS PE=1 SV=3 - [SYK_HUMAN]	745.923	17.42	1	11	11	21	catalytic activity; metal ion binding; nucleotide binding; protein binding; RNA binding	cytoplasm; cytoskeleton; cytosol; extracellular; membrane; mitochondrion; nucleus; organelle lumen	metabolic process	Pf00152; Pf00587; Pf01336	625359021	597	68.0046	6.354
Q15075	EEA1	Early endosome antigen 1 OS=Homo sapiens GN=EEA1 PE=1 SV=2 - [EEA1_HUMAN]	582.449	9.71	1	11	11	12	catalytic activity; metal ion binding; motor activity; protein binding	cytoplasm; cytoskeleton; cytosol; endosome; extracellular; membrane	cell communication; cell organization and biogenesis; transport	Pf01363; Pf01576; Pf04156; Pf05478; Pf09726; Pf10498; Pf12128	2.30961e+08	1411	162.367	5.68115
Q1KMD3	HNRNPUL2	Heterogeneous nuclear ribonucleoprotein U-like protein 2 OS=Homo sapiens GN=HNRNPUL2 PE=1 SV=1 - [HNRL2_HUMAN]	794.604	15.66	1	11	11	21	protein binding	nucleus		Pf00622; Pf02037; Pf08433	7.92354e+08	747	85.0522	4.90674
Q6PKG0	LARP1	La-related protein 1 OS=Homo sapiens GN=LARP1 PE=1 SV=2 - [LARP1_HUMAN]	722.059	13.14	1	11	11	19	protein binding; RNA binding; translation regulator activity	cytoplasm; nucleus; organelle lumen	cell communication; cell proliferation; metabolic process; regulation of biological process; response to stimulus	Pf05383	2.7276e+08	1096	123.434	8.82178
Q7L014	DDX46	Probable ATP-dependent RNA helicase DDX46 OS=Homo sapiens GN=DDX46 PE=1 SV=2 - [DDX46_HUMAN]	1221.99	13.58	1	11	11	30	catalytic activity; nucleotide binding; RNA binding	nucleus; organelle lumen	metabolic process	Pf00270; Pf00271	2.69292e+08	1031	117.29	9.29053
Q86YZ3	HRNR	Hornerin OS=Homo sapiens GN=HRNR PE=1 SV=2 - [HORN_HUMAN]	1710.36	13.68	1	11	11	41	catalytic activity; metal ion binding	cytoskeleton; extracellular	cell differentiation; development; metabolic process		1.157e+08	2850	282.228	10.0376
Q8N1G4	LRRC47	Leucine-rich repeat-containing protein 47 OS=Homo sapiens GN=LRRC47 PE=1 SV=1 - [LRC47_HUMAN]	1368.14	23.84	1	11	11	25	catalytic activity; protein binding; RNA binding		metabolic process	Pf03483; Pf12799	9.20298e+08	583	63.4337	8.27979
Q92499	DDX1	ATP-dependent RNA helicase DDX1 OS=Homo sapiens GN=DDX1 PE=1 SV=2 - [DDX1_HUMAN]	974.331	17.43	1	11	11	35	catalytic activity; DNA binding; nucleotide binding; protein binding; RNA binding	cytoplasm; nucleus; organelle lumen	cell organization and biogenesis; development; metabolic process; regulation of biological process; response to stimulus	Pf00270; Pf00271; Pf00622	7.68903e+08	740	82.3798	7.2251
Q96P70	IPO9	Importin-9 OS=Homo sapiens GN=IPO9 PE=1 SV=3 - [IPO9_HUMAN]	1275.35	13.64	1	11	11	29	protein binding; transporter activity	cytoplasm; membrane; nucleus	transport	Pf03810	4.03989e+08	1041	115.889	4.80518
Q99623	PHB2	Prohibitin-2 OS=Homo sapiens GN=PHB2 PE=1 SV=2 - [PHB2_HUMAN]	2808.88	43.14	1	11	11	67	protein binding	cytoplasm; membrane; mitochondrion; nucleus; organelle lumen	cell communication; cell proliferation; development; metabolic process; regulation of biological process; reproduction; response to stimulus	Pf01145	2.81898e+09	299	33.2759	9.83252
Q9HC35	EML4	Echinoderm microtubule-associated protein-like 4 OS=Homo sapiens GN=EML4 PE=1 SV=3 - [EMAL4_HUMAN]	709.904	12.95	1	11	11	22	protein binding	cytoplasm; cytoskeleton	cell division; cell organization and biogenesis; regulation of biological process	Pf00400; Pf03451	399948204	981	108.848	6.40479
Q9UHB6	LIMA1	LIM domain and actin-binding protein 1 OS=Homo sapiens GN=LIMA1 PE=1 SV=1 - [LIMA1_HUMAN]	681.234	15.55	1	11	11	17	metal ion binding; protein binding	cytoplasm; cytoskeleton; membrane	cell organization and biogenesis; regulation of biological process	Pf00412	7.01957e+08	759	85.1734	6.84424
Q9Y2W1	THRAP3	Thyroid hormone receptor-associated protein 3 OS=Homo sapiens GN=THRAP3 PE=1 SV=2 - [TR150_HUMAN]	825.099	11.73	1	11	11	19	nucleotide binding; protein binding; receptor activity	nucleus; organelle lumen	cell communication; metabolic process; regulation of biological process; response to stimulus		9.24195e+08	955	108.601	10.1548
Q9Y696	CLIC4	Chloride intracellular channel protein 4 OS=Homo sapiens GN=CLIC4 PE=1 SV=4 - [CLIC4_HUMAN]	876.353	51.78	1	11	11	23	protein binding; transporter activity	cell surface; cytoplasm; cytoskeleton; cytosol; extracellular; membrane; mitochondrion; nucleus; organelle lumen; vacuole	cell differentiation; cell organization and biogenesis; cellular component movement; cellular homeostasis; development; regulation of biological process; reproduction; response to stimulus; transport		2.88115e+09	253	28.7537	5.59229
Q92841	DDX17	Probable ATP-dependent RNA helicase DDX17 OS=Homo sapiens GN=DDX17 PE=1 SV=2 - [DDX17_HUMAN]	1430.2	25.51	1	10	16	40	catalytic activity; nucleotide binding; protein binding; RNA binding	nucleus; organelle lumen	cell communication; cell differentiation; development; metabolic process; regulation of biological process; response to stimulus	Pf00270; Pf00271	2.9269e+09	729	80.222	8.26514
O60264	SMARCA5	SWI/SNF-related matrix-associated actin-dependent regulator of chromatin subfamily A member 5 OS=Homo sapiens GN=SMARCA5 PE=1 SV=1 - [SMCA5_HUMAN]	807.24	15.4	1	10	14	23	catalytic activity; DNA binding; nucleotide binding; protein binding	chromosome; nucleus; organelle lumen	cell organization and biogenesis; development; metabolic process; regulation of biological process; response to stimulus	Pf00176; Pf00270; Pf00271; Pf04851; Pf09110; Pf09111; Pf11496	306010086	1052	121.828	8.08936
P16152	CBR1	Carbonyl reductase [NADPH] 1 OS=Homo sapiens GN=CBR1 PE=1 SV=3 - [CBR1_HUMAN]	1004.48	58.12	1	10	13	22	catalytic activity; nucleotide binding	cytoplasm; cytosol; extracellular	cell differentiation; metabolic process	Pf00106; Pf01370; Pf08659	1.78225e+09	277	30.3559	8.32373
P51991	HNRNPA3	Heterogeneous nuclear ribonucleoprotein A3 OS=Homo sapiens GN=HNRNPA3 PE=1 SV=2 - [ROA3_HUMAN]	1822.51	31.48	1	10	12	46	nucleotide binding; RNA binding	nucleus; organelle lumen; spliceosomal complex	metabolic process	Pf00076	4.49931e+09	378	39.5706	9.01221
P28838	LAP3	Cytosol aminopeptidase OS=Homo sapiens GN=LAP3 PE=1 SV=3 - [AMPL_HUMAN]	560.521	26.2	1	10	11	15	catalytic activity; metal ion binding	cytoplasm; extracellular; mitochondrion; nucleus; organelle lumen	metabolic process	Pf00883; Pf02789	1.92501e+09	519	56.1308	7.92822
P34897	SHMT2	Serine hydroxymethyltransferase, mitochondrial OS=Homo sapiens GN=SHMT2 PE=1 SV=3 - [GLYM_HUMAN]	692.511	24.21	1	10	11	19	catalytic activity; protein binding	cytoplasm; cytoskeleton; extracellular; membrane; mitochondrion; organelle lumen	cell organization and biogenesis; cell proliferation; metabolic process; regulation of biological process	Pf00464	9.77502e+08	504	55.9577	8.52881
P39023	RPL3	60S ribosomal protein L3 OS=Homo sapiens GN=RPL3 PE=1 SV=2 - [RL3_HUMAN]	1306.01	22.58	1	10	11	40	RNA binding; structural molecule activity	cytoplasm; cytosol; extracellular; nucleus; organelle lumen; ribosome	cell organization and biogenesis; metabolic process; response to stimulus; transport	Pf00297	1.14084e+09	403	46.0798	10.1841
P61106	RAB14	Ras-related protein Rab-14 OS=Homo sapiens GN=RAB14 PE=1 SV=4 - [RAB14_HUMAN]	1354.8	63.72	1	10	11	37	catalytic activity; nucleotide binding; protein binding	cytoplasm; cytosol; endoplasmic reticulum; endosome; extracellular; Golgi; membrane; nucleus; vacuole	cell communication; cell organization and biogenesis; development; metabolic process; regulation of biological process; response to stimulus; transport	Pf00009; Pf00025; Pf00071; Pf04670; Pf08477	1.95432e+09	215	23.8819	6.21436
Q14683	SMC1A	Structural maintenance of chromosomes protein 1A OS=Homo sapiens GN=SMC1A PE=1 SV=2 - [SMC1A_HUMAN]	475.803	10.3	1	10	11	15	catalytic activity; motor activity; nucleotide binding; protein binding	chromosome; cytoplasm; cytosol; membrane; nucleus; organelle lumen	cell communication; cell differentiation; cell division; cell organization and biogenesis; metabolic process; regulation of biological process; reproduction; response to stimulus	Pf02463; Pf05262; Pf05557; Pf06470; Pf08317; Pf09726; Pf10186; Pf12128	5.3738e+08	1233	143.144	7.63525
Q99798	ACO2	Aconitate hydratase, mitochondrial OS=Homo sapiens GN=ACO2 PE=1 SV=2 - [ACON_HUMAN]	1049.17	18.33	1	10	11	27	catalytic activity; metal ion binding	cytoplasm; mitochondrion; nucleus; organelle lumen	cell death; metabolic process	Pf00330; Pf00694	4.09155e+08	780	85.3719	7.60596
Q9UBB4	ATXN10	Ataxin-10 OS=Homo sapiens GN=ATXN10 PE=1 SV=1 - [ATX10_HUMAN]	572.74	26.74	1	10	11	14	protein binding	cytoplasm; cytosol; extracellular; membrane	cell death; cell differentiation; cell organization and biogenesis; development	Pf09759	4.50095e+08	475	53.4548	5.24951
A5YKK6	CNOT1	CCR4-NOT transcription complex subunit 1 OS=Homo sapiens GN=CNOT1 PE=1 SV=2 - [CNOT1_HUMAN]	462.989	4.59	1	10	10	17	catalytic activity; protein binding	cytoplasm; cytosol; extracellular; membrane; nucleus; organelle lumen	cell communication; cell differentiation; cell organization and biogenesis; development; metabolic process; regulation of biological process; response to stimulus	Pf04054; Pf12842	1.24297e+08	2376	266.768	7.10791
O00429	DNM1L	Dynamin-1-like protein OS=Homo sapiens GN=DNM1L PE=1 SV=2 - [DNM1L_HUMAN]	919.667	17.53	1	10	10	17	catalytic activity; nucleotide binding; protein binding	cytoplasm; cytoskeleton; cytosol; Golgi; membrane; mitochondrion	cell communication; cell death; cell organization and biogenesis; metabolic process; regulation of biological process; response to stimulus; transport	Pf00350; Pf01031; Pf02212	550337531	736	81.8261	6.81494
O14744	PRMT5	Protein arginine N-methyltransferase 5 OS=Homo sapiens GN=PRMT5 PE=1 SV=4 - [ANM5_HUMAN]	815.283	14.6	1	10	10	26	catalytic activity; protein binding	cytoplasm; cytosol; nucleus	cell division; cell organization and biogenesis; cell proliferation; metabolic process; regulation of biological process	Pf02475; Pf05185	6.51868e+08	637	72.6376	6.29053
O15067	PFAS	Phosphoribosylformylglycinamidine synthase OS=Homo sapiens GN=PFAS PE=1 SV=4 - [PUR4_HUMAN]	614.071	8.59	1	10	10	16	catalytic activity; nucleotide binding	cytoplasm; cytosol; extracellular	metabolic process; response to stimulus	Pf00586; Pf02769	3.31811e+08	1338	144.643	5.75732
O43765	SGTA	Small glutamine-rich tetratricopeptide repeat-containing protein alpha OS=Homo sapiens GN=SGTA PE=1 SV=1 - [SGTA_HUMAN]	836.043	35.14	1	10	10	19	protein binding	cytoplasm		Pf00515; Pf07719	2806257179	313	34.0417	4.86865
O60306	AQR	Intron-binding protein aquarius OS=Homo sapiens GN=AQR PE=1 SV=4 - [AQR_HUMAN]	500.3	7.81	1	10	10	12	catalytic activity; DNA binding; nucleotide binding; protein binding; RNA binding	nucleus; spliceosomal complex	metabolic process	Pf04851	9.4383e+07	1485	171.186	6.3667
O75489	NDUFS3	NADH dehydrogenase [ubiquinone] iron-sulfur protein 3, mitochondrial OS=Homo sapiens GN=NDUFS3 PE=1 SV=1 - [NDUS3_HUMAN]	1075.93	43.56	1	10	10	21	catalytic activity; protein binding	cytoplasm; membrane; mitochondrion; nucleus	cell communication; cell death; cell growth; cell organization and biogenesis; development; metabolic process; regulation of biological process; response to stimulus; transport	Pf00329	1.4468e+09	264	30.2227	7.50342
O75947	ATP5H	ATP synthase subunit d, mitochondrial OS=Homo sapiens GN=ATP5H PE=1 SV=3 - [ATP5H_HUMAN]	800.219	57.76	1	10	10	23	catalytic activity; transporter activity	cytoplasm; membrane; mitochondrion	metabolic process; transport	Pf05873	4.1517e+09	161	18.4795	5.30029
O94906	PRPF6	Pre-mRNA-processing factor 6 OS=Homo sapiens GN=PRPF6 PE=1 SV=1 - [PRP6_HUMAN]	344.178	10.73	1	10	10	10	protein binding; RNA binding	nucleus; organelle lumen; spliceosomal complex	cell organization and biogenesis; metabolic process; regulation of biological process	Pf06424	3.08936e+08	941	106.858	8.25049
P00492	HPRT1	Hypoxanthine-guanine phosphoribosyltransferase OS=Homo sapiens GN=HPRT1 PE=1 SV=2 - [HPRT_HUMAN]	775.721	52.75	1	10	10	22	catalytic activity; metal ion binding; nucleotide binding; protein binding	cytoplasm; cytosol; extracellular	cell differentiation; cell organization and biogenesis; cell proliferation; development; metabolic process; regulation of biological process; reproduction; response to stimulus	Pf00156	1.5262e+09	218	24.5636	6.68311
P04792	HSPB1	Heat shock protein beta-1 OS=Homo sapiens GN=HSPB1 PE=1 SV=2 - [HSPB1_HUMAN]	1659.6	47.8	1	10	10	42	enzyme regulator activity; protein binding	cell surface; cytoplasm; cytoskeleton; cytosol; extracellular; membrane; nucleus; proteasome	cell communication; cell death; cellular component movement; development; metabolic process; regulation of biological process; response to stimulus	Pf00011	4.15149e+09	205	22.7685	6.40479
P05198	EIF2S1	Eukaryotic translation initiation factor 2 subunit 1 OS=Homo sapiens GN=EIF2S1 PE=1 SV=3 - [IF2A_HUMAN]	1101.21	32.7	1	10	10	27	protein binding; RNA binding	cytoplasm; cytosol; extracellular; nucleus	cell communication; metabolic process; regulation of biological process; response to stimulus	Pf00575; Pf07541	7.0317e+08	315	36.0894	5.08447
P05556	ITGB1	Integrin beta-1 OS=Homo sapiens GN=ITGB1 PE=1 SV=2 - [ITB1_HUMAN]	516.261	13.03	1	10	10	17	enzyme regulator activity; metal ion binding; protein binding; receptor activity	cell surface; cytoplasm; endosome; extracellular; membrane	cell communication; cell death; cell differentiation; cell organization and biogenesis; cell proliferation; cellular component movement; cellular homeostasis; coagulation; defense response; development; metabolic process; regulation of biological process; reproduction; response to stimulus; transport	Pf00362; Pf07965; Pf08725	8.06362e+08	798	88.357	5.38916
P12268	IMPDH2	Inosine-5'-monophosphate dehydrogenase 2 OS=Homo sapiens GN=IMPDH2 PE=1 SV=2 - [IMDH2_HUMAN]	1104.16	23.74	1	10	10	26	catalytic activity; DNA binding; metal ion binding; nucleotide binding; protein binding; RNA binding	cytoplasm; cytosol; extracellular; membrane; nucleus	cell organization and biogenesis; cell proliferation; development; metabolic process; response to stimulus	Pf00478; Pf00571; Pf00977; Pf01070; Pf03060	9.68086e+08	514	55.7696	6.90283
P12429	ANXA3	Annexin A3 OS=Homo sapiens GN=ANXA3 PE=1 SV=3 - [ANXA3_HUMAN]	369.068	32.82	1	10	10	10	enzyme regulator activity; metal ion binding	cytoplasm; extracellular; membrane	cellular component movement; defense response; development; metabolic process; regulation of biological process; response to stimulus; transport	Pf00191	5.86889e+08	323	36.3527	5.92236
P23193	TCEA1	Transcription elongation factor A protein 1 OS=Homo sapiens GN=TCEA1 PE=1 SV=2 - [TCEA1_HUMAN]	565.113	38.21	1	10	10	14	DNA binding; metal ion binding; protein binding	nucleus; organelle lumen	cell differentiation; development; metabolic process; regulation of biological process; response to stimulus	Pf01096; Pf07500; Pf08711	6.8311e+08	301	33.948	8.38232
P27797	CALR	Calreticulin OS=Homo sapiens GN=CALR PE=1 SV=1 - [CALR_HUMAN]	937.844	23.74	1	10	10	24	DNA binding; metal ion binding; protein binding; RNA binding	cell surface; cytoplasm; cytosol; endoplasmic reticulum; extracellular; Golgi; membrane; nucleus; organelle lumen	cell communication; cell death; cell differentiation; cell division; cell organization and biogenesis; cell proliferation; cellular component movement; cellular homeostasis; development; metabolic process; regulation of biological process; reproduction; response to stimulus; transport	Pf00262	4.18195e+09	417	48.1118	4.43701
P28331	NDUFS1	NADH-ubiquinone oxidoreductase 75 kDa subunit, mitochondrial OS=Homo sapiens GN=NDUFS1 PE=1 SV=3 - [NDUS1_HUMAN]	343.414	17.74	1	10	10	10	catalytic activity; metal ion binding; protein binding	cytoplasm; membrane; mitochondrion	cell death; cell organization and biogenesis; metabolic process; transport	Pf00111; Pf00384; Pf09326; Pf10588	3.89073e+08	727	79.4165	6.22705
P29692	EEF1D	Elongation factor 1-delta OS=Homo sapiens GN=EEF1D PE=1 SV=5 - [EF1D_HUMAN]	912.462	41.28	1	10	10	20	DNA binding; protein binding; RNA binding; signal transducer activity	cytoplasm; cytosol; nucleus; organelle lumen	cell communication; metabolic process; regulation of biological process; response to stimulus	Pf00736; Pf10587	5587724908	281	31.1028	5.0083
P43490	NAMPT	Nicotinamide phosphoribosyltransferase OS=Homo sapiens GN=NAMPT PE=1 SV=1 - [NAMPT_HUMAN]	515.291	23.22	1	10	10	14	catalytic activity; protein binding	cytoplasm; cytosol; extracellular; nucleus	cell communication; cell proliferation; development; metabolic process; regulation of biological process; response to stimulus	Pf04095	1.1395e+09	491	55.4866	7.15186
P46063	RECQL	ATP-dependent DNA helicase Q1 OS=Homo sapiens GN=RECQL PE=1 SV=3 - [RECQ1_HUMAN]	816.064	19.11	1	10	10	22	catalytic activity; DNA binding; nucleotide binding; protein binding	cytoskeleton; nucleus; organelle lumen	metabolic process; response to stimulus	Pf00270; Pf00271; Pf04851; Pf09382	3.4393e+08	649	73.41	7.88428
P46459	NSF	Vesicle-fusing ATPase OS=Homo sapiens GN=NSF PE=1 SV=3 - [NSF_HUMAN]	453.759	14.92	1	10	10	16	catalytic activity; metal ion binding; nucleotide binding; protein binding; RNA binding	cytoplasm; cytosol; Golgi; membrane; vacuole	cell communication; cell organization and biogenesis; metabolic process; regulation of biological process; response to stimulus; transport	Pf00004; Pf00910; Pf01078; Pf02359; Pf02933; Pf05272; Pf05496; Pf06068; Pf07724; Pf07728	3.45905e+08	744	82.5421	6.94678
P48444	ARCN1	Coatomer subunit delta OS=Homo sapiens GN=ARCN1 PE=1 SV=1 - [COPD_HUMAN]	712.22	21.92	1	10	10	23	protein binding	cytoplasm; cytosol; endoplasmic reticulum; Golgi; membrane	cell organization and biogenesis; development; response to stimulus; transport	Pf00928	5.67e+08	511	57.1741	6.21436
P49419	ALDH7A1	Alpha-aminoadipic semialdehyde dehydrogenase OS=Homo sapiens GN=ALDH7A1 PE=1 SV=5 - [AL7A1_HUMAN]	645.706	23.93	1	10	10	16	catalytic activity; protein binding	cytoplasm; cytosol; mitochondrion; nucleus; organelle lumen	metabolic process	Pf00171	5.55084e+08	539	58.4501	7.98682
P50995	ANXA11	Annexin A11 OS=Homo sapiens GN=ANXA11 PE=1 SV=1 - [ANX11_HUMAN]	361.371	21.58	1	10	10	10	metal ion binding; protein binding	cytoplasm; cytoskeleton; extracellular; nucleus; organelle lumen; vacuole	cell division; response to stimulus; transport	Pf00191	3.55109e+08	505	54.3551	7.6499
P52209	PGD	6-phosphogluconate dehydrogenase, decarboxylating OS=Homo sapiens GN=PGD PE=1 SV=3 - [6PGD_HUMAN]	1018.45	23.4	1	10	10	23	catalytic activity; nucleotide binding	cytoplasm; cytosol; extracellular	metabolic process	Pf00393; Pf03446	988979948	483	53.106	7.2251
P52701	MSH6	DNA mismatch repair protein Msh6 OS=Homo sapiens GN=MSH6 PE=1 SV=2 - [MSH6_HUMAN]	601.445	8.82	1	10	10	15	catalytic activity; DNA binding; metal ion binding; nucleotide binding; protein binding	chromosome; cytoplasm; Golgi; membrane; nucleus; organelle lumen	cell communication; cell death; cell division; cell organization and biogenesis; development; metabolic process; regulation of biological process; reproduction; response to stimulus	Pf00488; Pf00855; Pf01624; Pf05188; Pf05190; Pf05192	1.22356e+08	1360	152.689	6.90283
P61160	ACTR2	Actin-related protein 2 OS=Homo sapiens GN=ACTR2 PE=1 SV=1 - [ARP2_HUMAN]	933.182	30.71	1	10	10	26	nucleotide binding; protein binding	cytoplasm; cytoskeleton; cytosol; extracellular	cell communication; cell division; cell organization and biogenesis; cellular component movement; defense response; regulation of biological process; reproduction; response to stimulus; transport	Pf00022	9.69353e+08	394	44.7322	6.7417
P61289	PSME3	Proteasome activator complex subunit 3 OS=Homo sapiens GN=PSME3 PE=1 SV=1 - [PSME3_HUMAN]	1409.24	32.68	1	10	10	28	enzyme regulator activity; protein binding	cytoplasm; cytosol; nucleus; organelle lumen; proteasome	cell communication; cell death; metabolic process; regulation of biological process; response to stimulus	Pf02251; Pf02252	2.76607e+09	254	29.4876	5.94775
P61313	RPL15	60S ribosomal protein L15 OS=Homo sapiens GN=RPL15 PE=1 SV=2 - [RL15_HUMAN]	1966.52	49.51	1	10	10	60	protein binding; RNA binding; structural molecule activity	cytoplasm; cytosol; ribosome	cell organization and biogenesis; metabolic process; transport	Pf00827	1.80006e+09	204	24.1311	11.6196
P62241	RPS8	40S ribosomal protein S8 OS=Homo sapiens GN=RPS8 PE=1 SV=2 - [RS8_HUMAN]	2296.86	51.44	1	10	10	54	RNA binding; structural molecule activity	cytoplasm; cytosol; extracellular; ribosome	cell organization and biogenesis; metabolic process; transport	Pf01201	3.02526e+09	208	24.1902	10.3159
P62280	RPS11	40S ribosomal protein S11 OS=Homo sapiens GN=RPS11 PE=1 SV=3 - [RS11_HUMAN]	1011.58	52.53	1	10	10	31	RNA binding; structural molecule activity	cytoplasm; cytosol; extracellular; ribosome	cell organization and biogenesis; metabolic process; transport	Pf00366	2.03518e+09	158	18.419	10.3013
P62333	PSMC6	26S protease regulatory subunit 10B OS=Homo sapiens GN=PSMC6 PE=1 SV=1 - [PRS10_HUMAN]	471.499	29.05	1	10	10	15	catalytic activity; nucleotide binding; protein binding; RNA binding	cytoplasm; cytosol; extracellular; membrane; nucleus; organelle lumen; proteasome	cell communication; cell death; metabolic process; regulation of biological process; response to stimulus	Pf00004; Pf00910; Pf01078; Pf05496; Pf07724; Pf07726; Pf07728	1.78393e+09	389	44.1451	7.48877
P78344	EIF4G2	Eukaryotic translation initiation factor 4 gamma 2 OS=Homo sapiens GN=EIF4G2 PE=1 SV=1 - [IF4G2_HUMAN]	486.141	11.8	1	10	10	20	DNA binding; protein binding; RNA binding	cytoplasm; cytosol	cell communication; cell death; metabolic process; regulation of biological process; response to stimulus	Pf02020; Pf02847; Pf02854	1.61405e+08	907	102.297	7.13721
Q00325	SLC25A3	Phosphate carrier protein, mitochondrial OS=Homo sapiens GN=SLC25A3 PE=1 SV=2 - [MPCP_HUMAN]	1954.57	29.56	1	10	10	44	protein binding; transporter activity	cytoplasm; extracellular; membrane; mitochondrion	metabolic process; transport	Pf00153	2541605322	362	40.0687	9.37842
Q04760	GLO1	Lactoylglutathione lyase OS=Homo sapiens GN=GLO1 PE=1 SV=4 - [LGUL_HUMAN]	616.026	44.57	1	10	10	20	catalytic activity; metal ion binding	cytoplasm; extracellular	cell death; cell differentiation; development; metabolic process; regulation of biological process	Pf00903; Pf12681	3.46378e+09	184	20.7642	5.31299
Q09161	NCBP1	Nuclear cap-binding protein subunit 1 OS=Homo sapiens GN=NCBP1 PE=1 SV=1 - [NCBP1_HUMAN]	541.92	14.43	1	10	10	17	DNA binding; protein binding; RNA binding	cytoplasm; cytosol; membrane; mitochondrion; nucleus; organelle lumen	cell organization and biogenesis; metabolic process; regulation of biological process; transport	Pf02854; Pf09088; Pf09090	4.4939e+08	790	91.7805	6.43018
Q13347	EIF3I	Eukaryotic translation initiation factor 3 subunit I OS=Homo sapiens GN=EIF3I PE=1 SV=1 - [EIF3I_HUMAN]	787.714	36.31	1	10	10	24	protein binding; RNA binding	cytoplasm; cytosol; extracellular	cell organization and biogenesis; metabolic process; regulation of biological process	Pf00400	7.37844e+08	325	36.4786	5.64307
Q14847	LASP1	LIM and SH3 domain protein 1 OS=Homo sapiens GN=LASP1 PE=1 SV=2 - [LASP1_HUMAN]	793.992	33.33	1	10	10	18	metal ion binding; protein binding; transporter activity	cytoplasm; cytoskeleton	cell communication; regulation of biological process; response to stimulus; transport	Pf00018; Pf00412; Pf00880; Pf07653	1.53038e+09	261	29.6982	7.04932
Q15084	PDIA6	Protein disulfide-isomerase A6 OS=Homo sapiens GN=PDIA6 PE=1 SV=1 - [PDIA6_HUMAN]	1136.49	26.36	1	10	10	24	catalytic activity; protein binding	cytoplasm; endoplasmic reticulum; extracellular; membrane; organelle lumen	cell communication; cellular homeostasis; metabolic process; regulation of biological process; response to stimulus	Pf00085	4.79092e+09	440	48.0913	5.08447
Q15126	PMVK	Phosphomevalonate kinase OS=Homo sapiens GN=PMVK PE=1 SV=3 - [PMVK_HUMAN]	503.198	49.48	1	10	10	13	catalytic activity; nucleotide binding	cytoplasm; cytosol; extracellular	metabolic process; response to stimulus	Pf04275	3.60877e+08	192	21.9812	5.73193
Q15155	NOMO1	Nodal modulator 1 OS=Homo sapiens GN=NOMO1 PE=1 SV=5 - [NOMO1_HUMAN]	404.786	10.72	1	10	10	12	catalytic activity	membrane		Pf09430	130994824	1222	134.239	5.80811
Q16666	IFI16	Gamma-interferon-inducible protein 16 OS=Homo sapiens GN=IFI16 PE=1 SV=3 - [IF16_HUMAN]	538.416	16.31	1	10	10	15	DNA binding; protein binding	cytoplasm; cytosol; nucleus; organelle lumen	cell communication; cell death; cell differentiation; cell proliferation; defense response; development; metabolic process; regulation of biological process; response to stimulus	Pf02758; Pf02760	2.59909e+08	785	88.1994	9.27588
Q8NE71	ABCF1	ATP-binding cassette sub-family F member 1 OS=Homo sapiens GN=ABCF1 PE=1 SV=2 - [ABCF1_HUMAN]	1086.34	14.44	1	10	10	25	catalytic activity; nucleotide binding; protein binding; RNA binding; translation regulator activity	cytoplasm; nucleus; organelle lumen; ribosome	defense response; metabolic process; regulation of biological process; response to stimulus	Pf00005	518201066	845	95.8665	6.80029
Q8WWM7	ATXN2L	Ataxin-2-like protein OS=Homo sapiens GN=ATXN2L PE=1 SV=2 - [ATX2L_HUMAN]	433.113	11.63	1	10	10	11	protein binding	cytoplasm; membrane; nucleus; organelle lumen	cell organization and biogenesis; metabolic process; regulation of biological process	Pf03153; Pf06741; Pf09770	4.13794e+08	1075	113.304	8.5874
Q92888	ARHGEF1	Rho guanine nucleotide exchange factor 1 OS=Homo sapiens GN=ARHGEF1 PE=1 SV=2 - [ARHG1_HUMAN]	648.403	13.71	1	10	10	14	enzyme regulator activity; protein binding	cytoplasm; cytosol; membrane	cell communication; cell differentiation; cell organization and biogenesis; cell proliferation; development; metabolic process; regulation of biological process; response to stimulus	Pf00621; Pf09128	3.64745e+08	912	102.371	5.65576
Q92896	GLG1	Golgi apparatus protein 1 OS=Homo sapiens GN=GLG1 PE=1 SV=2 - [GSLG1_HUMAN]	781.14	9.41	1	10	10	18	protein binding	cytoplasm; extracellular; Golgi; membrane	cell communication; cell differentiation; cellular component movement; coagulation; development; metabolic process; regulation of biological process; response to stimulus	Pf00839	197457220	1179	134.464	6.90283
Q9BXP5	SRRT	Serrate RNA effector molecule homolog OS=Homo sapiens GN=SRRT PE=1 SV=1 - [SRRT_HUMAN]	590.623	11.64	1	10	10	18	DNA binding; protein binding	cytoplasm; nucleus; organelle lumen	cell differentiation; cell proliferation; metabolic process; regulation of biological process; response to stimulus	Pf04959; Pf12066	1.33922e+09	876	100.604	5.96045
Q9NSD9	FARSB	Phenylalanine--tRNA ligase beta subunit OS=Homo sapiens GN=FARSB PE=1 SV=3 - [SYFB_HUMAN]	475.89	16.81	1	10	10	18	catalytic activity; metal ion binding; nucleotide binding; RNA binding	cytoplasm; cytosol	metabolic process	Pf03483; Pf03484	5.46936e+08	589	66.0735	6.84424
Q9UBE0	SAE1	SUMO-activating enzyme subunit 1 OS=Homo sapiens GN=SAE1 PE=1 SV=1 - [SAE1_HUMAN]	857.652	24.28	1	10	10	25	catalytic activity; enzyme regulator activity; nucleotide binding; protein binding	nucleus; organelle lumen	metabolic process; regulation of biological process	Pf00899	750050076	346	38.4256	5.30029
Q9UHB9	SRP68	Signal recognition particle 68 kDa protein OS=Homo sapiens GN=SRP68 PE=1 SV=2 - [SRP68_HUMAN]	1756.59	21.05	1	10	10	31	RNA binding	cytoplasm; cytosol; endoplasmic reticulum; nucleus; organelle lumen; ribosome	cell organization and biogenesis; metabolic process; response to stimulus; transport		3.79158e+08	627	70.6856	8.55811
Q9UJ70	NAGK	N-acetyl-D-glucosamine kinase OS=Homo sapiens GN=NAGK PE=1 SV=4 - [NAGK_HUMAN]	402.144	31.69	1	10	10	13	catalytic activity; nucleotide binding; protein binding	extracellular	metabolic process	Pf01869	3.38817e+08	344	37.3519	6.23975
Q9UL46	PSME2	Proteasome activator complex subunit 2 OS=Homo sapiens GN=PSME2 PE=1 SV=4 - [PSME2_HUMAN]	1691.91	42.26	1	10	10	37		cytoplasm; cytosol; extracellular; nucleus; organelle lumen; proteasome	cell communication; cell death; metabolic process; regulation of biological process; response to stimulus	Pf02251; Pf02252	3.02845e+09	239	27.3843	5.73193
Q9Y224	C14orf166	UPF0568 protein C14orf166 OS=Homo sapiens GN=C14orf166 PE=1 SV=1 - [CN166_HUMAN]	1239.63	47.54	1	10	10	28	protein binding	cytoplasm; cytoskeleton; nucleus; organelle lumen	metabolic process; regulation of biological process	Pf10036	6.85568e+08	244	28.0507	6.65381
Q9Y3F4	STRAP	Serine-threonine kinase receptor-associated protein OS=Homo sapiens GN=STRAP PE=1 SV=1 - [STRAP_HUMAN]	917.694	37.71	1	10	10	24	protein binding	cytoplasm; cytosol; membrane; mitochondrion; nucleus; spliceosomal complex	cell communication; cell differentiation; cell organization and biogenesis; cell proliferation; cellular component movement; development; metabolic process; regulation of biological process; response to stimulus	Pf00400	9.06703e+08	350	38.414	5.12256
Q9Y3I0	C22orf28	tRNA-splicing ligase RtcB homolog OS=Homo sapiens GN=C22orf28 PE=1 SV=1 - [RTCB_HUMAN]	659.945	26.53	1	10	10	18	catalytic activity; metal ion binding; nucleotide binding; protein binding	cytoplasm	cell differentiation; cell organization and biogenesis; development; metabolic process	Pf01139	6.6282e+08	505	55.1749	7.2251
Q9Y5L0	TNPO3	Transportin-3 OS=Homo sapiens GN=TNPO3 PE=1 SV=3 - [TNPO3_HUMAN]	823.384	13.76	1	10	10	21	protein binding; receptor activity	cytoplasm; nucleus; organelle lumen	transport	Pf08389	516839005	923	104.136	5.56689
P51532	SMARCA4	Transcription activator BRG1 OS=Homo sapiens GN=SMARCA4 PE=1 SV=2 - [SMCA4_HUMAN]	1344.96	13.36	1	9	18	31	catalytic activity; DNA binding; nucleotide binding; protein binding	chromosome; extracellular; nucleus; organelle lumen	cell communication; cell differentiation; cell growth; cell organization and biogenesis; development; metabolic process; regulation of biological process; response to stimulus	Pf00176; Pf00270; Pf00271; Pf00439; Pf07529; Pf07533; Pf08880; Pf11496	4.01351e+08	1647	184.53	7.88428
P23528	CFL1	Cofilin-1 OS=Homo sapiens GN=CFL1 PE=1 SV=3 - [COF1_HUMAN]	13770	54.82	1	9	13	319	protein binding	cytoplasm; cytoskeleton; extracellular; membrane; nucleus; organelle lumen	cell communication; cell death; cell differentiation; cell division; cell organization and biogenesis; cellular component movement; coagulation; defense response; development; metabolic process; regulation of biological process; response to stimulus; transport	Pf00241	18154644004	166	18.4907	8.08936
Q92922	SMARCC1	SWI/SNF complex subunit SMARCC1 OS=Homo sapiens GN=SMARCC1 PE=1 SV=3 - [SMRC1_HUMAN]	584.999	14.21	1	9	13	15	DNA binding; protein binding	chromosome; nucleus; organelle lumen	cell communication; cell organization and biogenesis; development; metabolic process; regulation of biological process; response to stimulus	Pf04433	4.99097e+08	1105	122.79	5.75732
O00425	IGF2BP3	Insulin-like growth factor 2 mRNA-binding protein 3 OS=Homo sapiens GN=IGF2BP3 PE=1 SV=2 - [IF2B3_HUMAN]	804.782	25.39	1	9	12	23	nucleotide binding; protein binding; RNA binding; translation regulator activity	cytoplasm; cytosol; nucleus	metabolic process; regulation of biological process; transport	Pf00013; Pf00076	1.5033e+09	579	63.6656	8.86572
O60506	SYNCRIP	Heterogeneous nuclear ribonucleoprotein Q OS=Homo sapiens GN=SYNCRIP PE=1 SV=2 - [HNRPQ_HUMAN]	1835.65	22.31	1	9	12	50	nucleotide binding; protein binding; RNA binding	cytoplasm; endoplasmic reticulum; nucleus; organelle lumen; spliceosomal complex	defense response; metabolic process; regulation of biological process; response to stimulus	Pf00076	5023269977	623	69.5596	8.5874
P13797	PLS3	Plastin-3 OS=Homo sapiens GN=PLS3 PE=1 SV=4 - [PLST_HUMAN]	1047.22	22.7	1	9	12	27	metal ion binding; protein binding	cytoplasm	development	Pf00307	9.34778e+08	630	70.7662	5.60498
P32455	GBP1	Interferon-induced guanylate-binding protein 1 OS=Homo sapiens GN=GBP1 PE=1 SV=2 - [GBP1_HUMAN]	657.701	22.64	1	9	12	17	catalytic activity; nucleotide binding; protein binding	cytoplasm; cytosol; extracellular; Golgi; membrane	cell communication; defense response; metabolic process; regulation of biological process; response to stimulus	Pf02263; Pf02841; Pf05879	5.07402e+08	592	67.8877	6.31592
O94776	MTA2	Metastasis-associated protein MTA2 OS=Homo sapiens GN=MTA2 PE=1 SV=1 - [MTA2_HUMAN]	525.556	18.56	1	9	11	16	catalytic activity; DNA binding; metal ion binding; protein binding	nucleus; organelle lumen	cell organization and biogenesis; metabolic process; regulation of biological process	Pf00320; Pf01426; Pf01448	3.83828e+08	668	74.9757	9.65674
P35222	CTNNB1	Catenin beta-1 OS=Homo sapiens GN=CTNNB1 PE=1 SV=1 - [CTNB1_HUMAN]	848.139	16.26	1	9	11	21	DNA binding; protein binding; signal transducer activity; structural molecule activity	cytoplasm; cytoskeleton; cytosol; extracellular; membrane; nucleus; organelle lumen	cell communication; cell death; cell differentiation; cell organization and biogenesis; cell proliferation; cellular component movement; defense response; development; metabolic process; regulation of biological process; reproduction; response to stimulus; transport	Pf00514	2.62144e+08	781	85.4422	5.85889
P18124	RPL7	60S ribosomal protein L7 OS=Homo sapiens GN=RPL7 PE=1 SV=1 - [RL7_HUMAN]	1242.06	37.5	1	9	10	44	DNA binding; protein binding; RNA binding; structural molecule activity	cytoplasm; cytosol; ribosome	cell organization and biogenesis; metabolic process; transport	Pf00327; Pf08079	3745144943	248	29.2072	10.6528
P21266	GSTM3	Glutathione S-transferase Mu 3 OS=Homo sapiens GN=GSTM3 PE=1 SV=3 - [GSTM3_HUMAN]	1125.87	47.56	1	9	10	25	catalytic activity; protein binding	cytoplasm; cytosol	cell differentiation; development; metabolic process; response to stimulus	Pf00043; Pf02798	1.61471e+09	225	26.5421	5.5415
P50395	GDI2	Rab GDP dissociation inhibitor beta OS=Homo sapiens GN=GDI2 PE=1 SV=2 - [GDIB_HUMAN]	1732.58	29.21	1	9	10	38	enzyme regulator activity; protein binding	cell surface; cytoplasm; cytosol; extracellular; Golgi; membrane	cell communication; metabolic process; regulation of biological process; response to stimulus; transport	Pf00996	1.20459e+09	445	50.6309	6.46826
Q08378	GOLGA3	Golgin subfamily A member 3 OS=Homo sapiens GN=GOLGA3 PE=1 SV=2 - [GOGA3_HUMAN]	292	7.74	1	9	10	11	catalytic activity; motor activity; protein binding; transporter activity	cytoplasm; cytoskeleton; cytosol; Golgi; membrane; nucleus; organelle lumen	metabolic process; regulation of biological process; transport	Pf00038; Pf01576; Pf02463; Pf05557; Pf07888; Pf10186; Pf12128	1.46212e+08	1498	167.252	5.43994
Q13283	G3BP1	Ras GTPase-activating protein-binding protein 1 OS=Homo sapiens GN=G3BP1 PE=1 SV=1 - [G3BP1_HUMAN]	1125.07	28.54	1	9	10	25	catalytic activity; DNA binding; nucleotide binding; protein binding; RNA binding	cytoplasm; cytosol; membrane; nucleus	cell communication; metabolic process; regulation of biological process; response to stimulus; transport	Pf00076; Pf02136	1518339466	466	52.1321	5.51611
Q8NBS9	TXNDC5	Thioredoxin domain-containing protein 5 OS=Homo sapiens GN=TXNDC5 PE=1 SV=2 - [TXND5_HUMAN]	760.028	24.77	1	9	10	24	catalytic activity; protein binding	cytoplasm; endoplasmic reticulum; extracellular; organelle lumen; vacuole	cell death; cell organization and biogenesis; cellular homeostasis; metabolic process; regulation of biological process; transport	Pf00085	2335583236	432	47.5987	5.97314
Q99439	CNN2	Calponin-2 OS=Homo sapiens GN=CNN2 PE=1 SV=4 - [CNN2_HUMAN]	1134.46	40.13	1	9	10	28	protein binding	cytoskeleton	cell organization and biogenesis; cell proliferation; cellular component movement; development; metabolic process; regulation of biological process; response to stimulus; transport	Pf00307; Pf00402	3.7032e+09	309	33.6753	7.32764
Q9P2B2	PTGFRN	Prostaglandin F2 receptor negative regulator OS=Homo sapiens GN=PTGFRN PE=1 SV=2 - [FPRP_HUMAN]	490.377	12.4	1	9	10	16	protein binding	cytoplasm; endoplasmic reticulum; Golgi; membrane	cell organization and biogenesis	Pf07679; Pf07686	5.43995e+08	879	98.4946	6.60986
O00116	AGPS	Alkyldihydroxyacetonephosphate synthase, peroxisomal OS=Homo sapiens GN=AGPS PE=1 SV=1 - [ADAS_HUMAN]	1083.49	20.06	1	9	9	21	catalytic activity; nucleotide binding	cytoplasm; membrane; mitochondrion; nucleus; organelle lumen	metabolic process; response to stimulus	Pf01565; Pf02913	6.09114e+08	658	72.8658	7.34229
O00203	AP3B1	AP-3 complex subunit beta-1 OS=Homo sapiens GN=AP3B1 PE=1 SV=3 - [AP3B1_HUMAN]	516.688	9.78	1	9	9	18	protein binding	cytoplasm; Golgi; membrane; vacuole	cell communication; cell differentiation; cell organization and biogenesis; cellular component movement; coagulation; development; regulation of biological process; response to stimulus; transport	Pf01602; Pf12717	1.9344e+08	1094	121.245	6.03662
O00299	CLIC1	Chloride intracellular channel protein 1 OS=Homo sapiens GN=CLIC1 PE=1 SV=4 - [CLIC1_HUMAN]	1202.69	44.4	1	9	9	30	protein binding; transporter activity	cytoplasm; extracellular; membrane; mitochondrion; nucleus	cell communication; cell differentiation; regulation of biological process; response to stimulus; transport		7580304457	241	26.9057	5.17334
O14776	TCERG1	Transcription elongation regulator 1 OS=Homo sapiens GN=TCERG1 PE=1 SV=2 - [TCRG1_HUMAN]	313.872	8.93	1	9	9	10	protein binding	nucleus	metabolic process; regulation of biological process	Pf00397; Pf01846; Pf02463; Pf05537	4.35123e+08	1098	123.823	8.646
O15144	ARPC2	Actin-related protein 2/3 complex subunit 2 OS=Homo sapiens GN=ARPC2 PE=1 SV=1 - [ARPC2_HUMAN]	427.383	29.67	1	9	9	16	protein binding; structural molecule activity	cytoplasm; cytoskeleton; cytosol; endosome; extracellular; Golgi; membrane	cell communication; cell differentiation; cell organization and biogenesis; cellular component movement; defense response; regulation of biological process; response to stimulus; transport	Pf04045	8.76401e+08	300	34.3115	7.35693
O43290	SART1	U4/U6.U5 tri-snRNP-associated protein 1 OS=Homo sapiens GN=SART1 PE=1 SV=1 - [SNUT1_HUMAN]	443.935	13.5	1	9	9	10	protein binding	cytoplasm; cytosol; Golgi; nucleus; organelle lumen; spliceosomal complex	cell communication; cell death; cell differentiation; cell organization and biogenesis; development; metabolic process; regulation of biological process; response to stimulus	Pf03343	2.68021e+08	800	90.2003	6.12549
O43847	NRD1	Nardilysin OS=Homo sapiens GN=NRD1 PE=1 SV=2 - [NRDC_HUMAN]	570.258	8.35	1	9	9	18	catalytic activity; metal ion binding; protein binding	cell surface; cytoplasm; cytosol	cell organization and biogenesis; cell proliferation; cellular component movement; metabolic process; regulation of biological process	Pf00675; Pf05193	2.03126e+08	1150	131.488	4.99561
O60664	PLIN3	Perilipin-3 OS=Homo sapiens GN=PLIN3 PE=1 SV=3 - [PLIN3_HUMAN]	816.218	27.65	1	9	9	17	protein binding	cytoplasm; endosome; Golgi; membrane	transport	Pf03036	1.97051e+09	434	47.0459	5.43994
O60732	MAGEC1	Melanoma-associated antigen C1 OS=Homo sapiens GN=MAGEC1 PE=1 SV=3 - [MAGC1_HUMAN]	1190.03	8.67	1	9	9	23	protein binding			Pf01454	7.81095e+08	1142	123.568	4.29736
P00533	EGFR	Epidermal growth factor receptor OS=Homo sapiens GN=EGFR PE=1 SV=2 - [EGFR_HUMAN]	366.766	9.26	1	9	9	9	catalytic activity; DNA binding; enzyme regulator activity; nucleotide binding; protein binding; receptor activity; signal transducer activity	cell surface; cytoplasm; endoplasmic reticulum; endosome; extracellular; Golgi; membrane; nucleus	cell communication; cell death; cell differentiation; cell organization and biogenesis; cell proliferation; cellular component movement; defense response; development; metabolic process; regulation of biological process; reproduction; response to stimulus; transport	Pf00069; Pf00757; Pf01030; Pf07714	1.90199e+08	1210	134.19	6.68311
P06756	ITGAV	Integrin alpha-V OS=Homo sapiens GN=ITGAV PE=1 SV=2 - [ITAV_HUMAN]	391.33	10.02	1	9	9	12	metal ion binding; protein binding; receptor activity; transporter activity	cell surface; cytoplasm; extracellular; membrane	cell communication; cell death; cell differentiation; cell organization and biogenesis; cell proliferation; cellular component movement; coagulation; development; metabolic process; regulation of biological process; response to stimulus; transport	Pf01839; Pf08441	4.1812e+08	1048	115.964	5.68115
P08865	RPSA	40S ribosomal protein SA OS=Homo sapiens GN=RPSA PE=1 SV=4 - [RSSA_HUMAN]	2783.02	40	1	9	9	50	protein binding; receptor activity; RNA binding; structural molecule activity	cytoplasm; cytosol; extracellular; membrane; nucleus; ribosome	cell organization and biogenesis; metabolic process; transport	Pf00318	6.30106e+09	295	32.8334	4.86865
P09525	ANXA4	Annexin A4 OS=Homo sapiens GN=ANXA4 PE=1 SV=4 - [ANXA4_HUMAN]	453.263	29.78	1	9	9	12	enzyme regulator activity; metal ion binding	cytoplasm; extracellular	cell communication; cell death; cell differentiation; metabolic process; regulation of biological process; response to stimulus	Pf00191	5.62522e+08	319	35.8601	6.12549
P09936	UCHL1	Ubiquitin carboxyl-terminal hydrolase isozyme L1 OS=Homo sapiens GN=UCHL1 PE=1 SV=2 - [UCHL1_HUMAN]	2844.77	43.95	1	9	9	72	catalytic activity; protein binding	cytoplasm; cytosol; endoplasmic reticulum; membrane; nucleus; organelle lumen	cell communication; cell death; cell differentiation; cell organization and biogenesis; cell proliferation; cellular component movement; development; metabolic process; regulation of biological process; response to stimulus; transport	Pf01088	16723934796	223	24.8085	5.47803
P11413	G6PD	Glucose-6-phosphate 1-dehydrogenase OS=Homo sapiens GN=G6PD PE=1 SV=4 - [G6PD_HUMAN]	437.013	18.64	1	9	9	15	catalytic activity; nucleotide binding; protein binding	cytoplasm; cytoskeleton; cytosol; extracellular; membrane; nucleus	cell death; cell differentiation; development; metabolic process; regulation of biological process; response to stimulus	Pf00479; Pf02781	4.60603e+08	515	59.219	6.84424
P12004	PCNA	Proliferating cell nuclear antigen OS=Homo sapiens GN=PCNA PE=1 SV=1 - [PCNA_HUMAN]	690.118	34.48	1	9	9	19	catalytic activity; DNA binding; enzyme regulator activity; protein binding	chromosome; cytoplasm; cytoskeleton; extracellular; nucleus; organelle lumen	cell communication; cell differentiation; cell organization and biogenesis; cell proliferation; development; metabolic process; regulation of biological process; response to stimulus	Pf00705; Pf02747	4796880807	261	28.7503	4.69092
P13674	P4HA1	Prolyl 4-hydroxylase subunit alpha-1 OS=Homo sapiens GN=P4HA1 PE=1 SV=2 - [P4HA1_HUMAN]	365.571	18.91	1	9	9	10	catalytic activity; metal ion binding; protein binding	cytoplasm; endoplasmic reticulum; mitochondrion; organelle lumen	cell organization and biogenesis; metabolic process	Pf03171; Pf08336	4.3409e+08	534	61.011	6.01123
P18669	PGAM1	Phosphoglycerate mutase 1 OS=Homo sapiens GN=PGAM1 PE=1 SV=2 - [PGAM1_HUMAN]	1346.9	36.22	1	9	9	36	catalytic activity; protein binding	cytoplasm; cytosol; extracellular	metabolic process; regulation of biological process	Pf00300	8.28027e+09	254	28.7858	7.18115
P22061	PCMT1	Protein-L-isoaspartate(D-aspartate) O-methyltransferase OS=Homo sapiens GN=PCMT1 PE=1 SV=4 - [PIMT_HUMAN]	555.973	39.21	1	9	9	18	catalytic activity	cytoplasm; endoplasmic reticulum	metabolic process	Pf01135; Pf01209; Pf05175; Pf06325; Pf08241; Pf12847	1.38986e+09	227	24.6206	7.21045
P23526	AHCY	Adenosylhomocysteinase OS=Homo sapiens GN=AHCY PE=1 SV=4 - [SAHH_HUMAN]	1195.3	22.69	1	9	9	33	catalytic activity; nucleotide binding; protein binding	cytoplasm; cytosol; extracellular; nucleus	defense response; metabolic process; response to stimulus	Pf00670; Pf02826; Pf05221	8.59676e+08	432	47.6852	6.34131
P23921	RRM1	Ribonucleoside-diphosphate reductase large subunit OS=Homo sapiens GN=RRM1 PE=1 SV=1 - [RIR1_HUMAN]	509.887	12.75	1	9	9	16	catalytic activity; nucleotide binding; protein binding	cytoplasm; cytosol; nucleus; organelle lumen	cell organization and biogenesis; cell proliferation; development; metabolic process; reproduction; response to stimulus	Pf00317; Pf02867; Pf03477	4.13802e+08	792	90.0125	7.15186
P24539	ATP5F1	ATP synthase subunit b, mitochondrial OS=Homo sapiens GN=ATP5F1 PE=1 SV=2 - [AT5F1_HUMAN]	801.798	38.28	1	9	9	24	catalytic activity; protein binding; transporter activity	cytoplasm; membrane; mitochondrion; organelle lumen	development; metabolic process; transport	Pf05405	1.0164e+09	256	28.8903	9.36377
P24928	POLR2A	DNA-directed RNA polymerase II subunit RPB1 OS=Homo sapiens GN=POLR2A PE=1 SV=2 - [RPB1_HUMAN]	475.746	5.69	1	9	9	13	catalytic activity; DNA binding; metal ion binding; protein binding	nucleus; organelle lumen	metabolic process; regulation of biological process; response to stimulus	Pf00623; Pf04983; Pf04990; Pf04992; Pf04997; Pf04998; Pf05000	2.84804e+08	1970	217.039	7.37158
P25786	PSMA1	Proteasome subunit alpha type-1 OS=Homo sapiens GN=PSMA1 PE=1 SV=1 - [PSA1_HUMAN]	1067.03	34.98	1	9	9	26	catalytic activity; protein binding; RNA binding	cytoplasm; cytoskeleton; cytosol; extracellular; nucleus; organelle lumen; proteasome	cell communication; cell death; defense response; metabolic process; regulation of biological process; response to stimulus	Pf00227; Pf10584	3596696964	263	29.5369	6.60986
P27694	RPA1	Replication protein A 70 kDa DNA-binding subunit OS=Homo sapiens GN=RPA1 PE=1 SV=2 - [RFA1_HUMAN]	521.368	16.4	1	9	9	14	DNA binding; metal ion binding; protein binding	chromosome; cytoplasm; cytoskeleton; nucleus; organelle lumen	cell division; cell organization and biogenesis; cell proliferation; development; metabolic process; regulation of biological process; reproduction; response to stimulus	Pf01336; Pf01485; Pf04057; Pf08646	2.89104e+08	616	68.0953	7.21045
P35249	RFC4	Replication factor C subunit 4 OS=Homo sapiens GN=RFC4 PE=1 SV=2 - [RFC4_HUMAN]	542.277	26.72	1	9	9	13	catalytic activity; DNA binding; nucleotide binding; protein binding	chromosome; nucleus; organelle lumen	cell communication; cell organization and biogenesis; metabolic process; regulation of biological process; response to stimulus	Pf00004; Pf03215; Pf05496; Pf08542; Pf09848	1.32892e+09	363	39.6569	8.01611
P36871	PGM1	Phosphoglucomutase-1 OS=Homo sapiens GN=PGM1 PE=1 SV=3 - [PGM1_HUMAN]	460.626	18.51	1	9	9	13	catalytic activity; metal ion binding	cytoplasm; cytoskeleton; cytosol; extracellular	metabolic process	Pf00408; Pf02878; Pf02879; Pf02880	2.93375e+08	562	61.4105	6.75635
P38159	RBMX	RNA-binding motif protein, X chromosome OS=Homo sapiens GN=RBMX PE=1 SV=3 - [RBMX_HUMAN]	508.147	24.55	1	9	9	16	DNA binding; nucleotide binding; protein binding; RNA binding	chromosome; extracellular; nucleus; organelle lumen; spliceosomal complex	cell organization and biogenesis; metabolic process; regulation of biological process; response to stimulus	Pf00076; Pf08081	1.09076e+09	391	42.3063	10.0522
P46060	RANGAP1	Ran GTPase-activating protein 1 OS=Homo sapiens GN=RANGAP1 PE=1 SV=1 - [RAGP1_HUMAN]	513.166	19.42	1	9	9	11	enzyme regulator activity; protein binding	chromosome; cytoplasm; cytoskeleton; cytosol; membrane; nucleus	cell communication; metabolic process; regulation of biological process; response to stimulus; transport	Pf07834	416084766	587	63.5023	4.67822
P46782	RPS5	40S ribosomal protein S5 OS=Homo sapiens GN=RPS5 PE=1 SV=4 - [RS5_HUMAN]	1535.12	36.27	1	9	9	54	RNA binding; structural molecule activity	cytoplasm; cytosol; extracellular; ribosome	cell organization and biogenesis; metabolic process; regulation of biological process; transport	Pf00177	8.61795e+09	204	22.8621	9.71533
P49750	YLPM1	YLP motif-containing protein 1 OS=Homo sapiens GN=YLPM1 PE=1 SV=3 - [YLPM1_HUMAN]	465.02	5.74	1	9	9	12	protein binding	nucleus; organelle lumen	cell organization and biogenesis; metabolic process; regulation of biological process		2.42009e+08	1951	219.849	6.56592
P50213	IDH3A	Isocitrate dehydrogenase [NAD] subunit alpha, mitochondrial OS=Homo sapiens GN=IDH3A PE=1 SV=1 - [IDH3A_HUMAN]	623.589	28.14	1	9	9	15	catalytic activity; metal ion binding; nucleotide binding	cytoplasm; mitochondrion; organelle lumen	metabolic process	Pf00180	945524918	366	39.5661	6.91748
P51659	HSD17B4	Peroxisomal multifunctional enzyme type 2 OS=Homo sapiens GN=HSD17B4 PE=1 SV=3 - [DHB4_HUMAN]	1169.94	15.35	1	9	9	23	catalytic activity; nucleotide binding; protein binding	cytoplasm; membrane; mitochondrion; organelle lumen	cell differentiation; development; metabolic process; reproduction	Pf00106; Pf01575; Pf02036; Pf08659	3.21121e+08	736	79.6363	8.83643
P60228	EIF3E	Eukaryotic translation initiation factor 3 subunit E OS=Homo sapiens GN=EIF3E PE=1 SV=1 - [EIF3E_HUMAN]	528.363	19.55	1	9	9	21	protein binding; RNA binding	chromosome; cytoplasm; cytosol; extracellular; nucleus; organelle lumen	cell organization and biogenesis; metabolic process; regulation of biological process	Pf01399; Pf09440	582426295	445	52.1874	6.03662
P61604	HSPE1	10 kDa heat shock protein, mitochondrial OS=Homo sapiens GN=HSPE1 PE=1 SV=2 - [CH10_HUMAN]	3580.62	73.53	1	9	9	104	nucleotide binding; protein binding	cytoplasm; extracellular; mitochondrion; organelle lumen	cell death; metabolic process; regulation of biological process; response to stimulus	Pf00166	1.42471e+10	102	10.9249	8.92432
P62158	CALM1	Calmodulin OS=Homo sapiens GN=CALM1 PE=1 SV=2 - [CALM_HUMAN]	909.971	37.58	1	9	9	24	catalytic activity; enzyme regulator activity; metal ion binding; protein binding	cytoplasm; cytoskeleton; cytosol; extracellular; membrane; nucleus; organelle lumen	cell communication; cell division; cell organization and biogenesis; cellular homeostasis; coagulation; defense response; development; metabolic process; regulation of biological process; response to stimulus; transport	Pf00036; Pf08726; Pf12763	2.52292e+09	149	16.8268	4.22119
P62249	RPS16	40S ribosomal protein S16 OS=Homo sapiens GN=RPS16 PE=1 SV=2 - [RS16_HUMAN]	1792.02	54.11	1	9	9	59	RNA binding; structural molecule activity	cytoplasm; cytosol; extracellular; ribosome	cell organization and biogenesis; metabolic process; transport	Pf00380	8.1779e+09	146	16.435	10.2134
P62805	HIST1H4A	Histone H4 OS=Homo sapiens GN=HIST1H4A PE=1 SV=2 - [H4_HUMAN]	17084.8	54.37	1	9	9	469	catalytic activity; DNA binding; protein binding; RNA binding	chromosome; cytoskeleton; extracellular; nucleus; organelle lumen	cell communication; cell differentiation; cell organization and biogenesis; development; metabolic process; regulation of biological process; response to stimulus	Pf00125	63131255608	103	11.3604	11.356
P78417	GSTO1	Glutathione S-transferase omega-1 OS=Homo sapiens GN=GSTO1 PE=1 SV=2 - [GSTO1_HUMAN]	774.368	36.51	1	9	9	20	antioxidant activity; catalytic activity; protein binding	cytoplasm; cytosol; extracellular	cell communication; cellular homeostasis; metabolic process; regulation of biological process; response to stimulus; transport	Pf00043; Pf00462; Pf02798	2.54967e+09	241	27.548	6.59521
Q02218	OGDH	2-oxoglutarate dehydrogenase, mitochondrial OS=Homo sapiens GN=OGDH PE=1 SV=3 - [ODO1_HUMAN]	479.705	10.36	1	9	9	14	catalytic activity; protein binding	cytoplasm; membrane; mitochondrion; organelle lumen	cell differentiation; cellular component movement; development; metabolic process	Pf00676; Pf02779	3.73117e+08	1023	115.861	6.85889
Q12888	TP53BP1	Tumor suppressor p53-binding protein 1 OS=Homo sapiens GN=TP53BP1 PE=1 SV=2 - [TP53B_HUMAN]	748.925	6.09	1	9	9	17	DNA binding; protein binding	chromosome; cytoplasm; nucleus; organelle lumen	metabolic process; regulation of biological process; response to stimulus	Pf09038	2.18024e+08	1972	213.443	4.70361
Q13045	FLII	Protein flightless-1 homolog OS=Homo sapiens GN=FLII PE=1 SV=2 - [FLII_HUMAN]	641.498	8.59	1	9	9	17	protein binding	cytoplasm; cytoskeleton; nucleus; organelle lumen	development; metabolic process; regulation of biological process	Pf00626; Pf12799	1.07121e+08	1269	144.66	6.04932
Q14019	COTL1	Coactosin-like protein OS=Homo sapiens GN=COTL1 PE=1 SV=3 - [COTL1_HUMAN]	917.211	60.56	1	9	9	30	protein binding	cytoplasm; cytoskeleton; extracellular; membrane; nucleus	defense response; response to stimulus	Pf00241	1202361350	142	15.935	5.66846
Q15785	TOMM34	Mitochondrial import receptor subunit TOM34 OS=Homo sapiens GN=TOMM34 PE=1 SV=2 - [TOM34_HUMAN]	423.389	32.04	1	9	9	11	protein binding	cytoplasm; membrane; mitochondrion; nucleus; organelle lumen	cell organization and biogenesis; transport	Pf00515	5.7058e+08	309	34.5378	8.98291
Q16401	PSMD5	26S proteasome non-ATPase regulatory subunit 5 OS=Homo sapiens GN=PSMD5 PE=1 SV=3 - [PSMD5_HUMAN]	486.06	20.24	1	9	9	12	protein binding	cytoplasm; cytosol; nucleus; organelle lumen; proteasome	cell communication; cell death; cell organization and biogenesis; metabolic process; regulation of biological process; response to stimulus	Pf10508	4.66556e+08	504	56.1604	5.47803
Q16795	NDUFA9	NADH dehydrogenase [ubiquinone] 1 alpha subcomplex subunit 9, mitochondrial OS=Homo sapiens GN=NDUFA9 PE=1 SV=2 - [NDUA9_HUMAN]	574.502	30.24	1	9	9	15	catalytic activity; nucleotide binding; protein binding	cytoplasm; membrane; mitochondrion; organelle lumen	metabolic process; transport	Pf01073; Pf01370; Pf05368	487318805	377	42.4826	9.80322
Q32MZ4	LRRFIP1	Leucine-rich repeat flightless-interacting protein 1 OS=Homo sapiens GN=LRRFIP1 PE=1 SV=2 - [LRRF1_HUMAN]	463.02	14.85	1	9	9	9	DNA binding; protein binding; RNA binding	cytoplasm; cytoskeleton; cytosol; membrane; nucleus	defense response; metabolic process; regulation of biological process; response to stimulus	Pf09738	309180149	808	89.1987	4.65283
Q8IUD2	ERC1	ELKS/Rab6-interacting/CAST family member 1 OS=Homo sapiens GN=ERC1 PE=1 SV=1 - [RB6I2_HUMAN]	262.183	8.15	1	9	9	9	protein binding	cytoplasm; cytosol; endoplasmic reticulum; Golgi; membrane	cell communication; cell organization and biogenesis; development; metabolic process; regulation of biological process; response to stimulus; transport	Pf04111; Pf04156; Pf05529; Pf05557; Pf05622; Pf07888; Pf09457; Pf09726; Pf10174; Pf10186	2.39167e+08	1116	128.008	5.97314
Q8IZL8	PELP1	Proline-, glutamic acid- and leucine-rich protein 1 OS=Homo sapiens GN=PELP1 PE=1 SV=2 - [PELP1_HUMAN]	796.038	9.56	1	9	9	18	protein binding	cytoplasm; nucleus; organelle lumen	metabolic process	Pf08166; Pf08167	2.91246e+08	1130	119.624	4.33545
Q8N1F7	NUP93	Nuclear pore complex protein Nup93 OS=Homo sapiens GN=NUP93 PE=1 SV=2 - [NUP93_HUMAN]	800.608	13.06	1	9	9	19	structural molecule activity	membrane; nucleus; organelle lumen	cell communication; cell organization and biogenesis; metabolic process; regulation of biological process; response to stimulus; transport	Pf04097	2.93356e+08	819	93.4296	5.71924
Q8NBJ5	GLT25D1	Procollagen galactosyltransferase 1 OS=Homo sapiens GN=GLT25D1 PE=1 SV=1 - [GT251_HUMAN]	587.273	15.76	1	9	9	19	catalytic activity	cytoplasm; endoplasmic reticulum; organelle lumen	cell organization and biogenesis; metabolic process	Pf00535; Pf01755	3.40761e+08	622	71.5905	7.31299
Q8NBJ7	SUMF2	Sulfatase-modifying factor 2 OS=Homo sapiens GN=SUMF2 PE=1 SV=2 - [SUMF2_HUMAN]	636.328	38.54	1	9	9	15	metal ion binding	cytoplasm; endoplasmic reticulum; organelle lumen	metabolic process	Pf03781	1.38381e+09	301	33.8218	8.00146
Q8WVM8	SCFD1	Sec1 family domain-containing protein 1 OS=Homo sapiens GN=SCFD1 PE=1 SV=4 - [SCFD1_HUMAN]	433.991	19.78	1	9	9	12	protein binding	cytoplasm; endoplasmic reticulum; Golgi; membrane	regulation of biological process; response to stimulus; transport	Pf00995	5.25326e+08	642	72.3341	6.26514
Q96AG4	LRRC59	Leucine-rich repeat-containing protein 59 OS=Homo sapiens GN=LRRC59 PE=1 SV=1 - [LRC59_HUMAN]	426.419	30.29	1	9	9	18	protein binding	cytoplasm; endoplasmic reticulum; membrane; mitochondrion; nucleus; organelle lumen		Pf12799	4.17258e+09	307	34.9089	9.56885
Q96C19	EFHD2	EF-hand domain-containing protein D2 OS=Homo sapiens GN=EFHD2 PE=1 SV=1 - [EFHD2_HUMAN]	485.428	37.92	1	9	9	11	metal ion binding	membrane			8.05832e+08	240	26.6805	5.19873
Q96PK6	RBM14	RNA-binding protein 14 OS=Homo sapiens GN=RBM14 PE=1 SV=2 - [RBM14_HUMAN]	766.101	15.84	1	9	9	21	nucleotide binding; protein binding; RNA binding	nucleus; organelle lumen	cell communication; cell organization and biogenesis; metabolic process; regulation of biological process; response to stimulus	Pf00076	2.29942e+08	669	69.4489	9.67139
Q99714	HSD17B10	3-hydroxyacyl-CoA dehydrogenase type-2 OS=Homo sapiens GN=HSD17B10 PE=1 SV=3 - [HCD2_HUMAN]	915.177	47.13	1	9	9	20	catalytic activity; nucleotide binding; protein binding; RNA binding	cytoplasm; endoplasmic reticulum; membrane; mitochondrion; organelle lumen	cell differentiation; cell organization and biogenesis; development; metabolic process; reproduction	Pf00106; Pf08659	7.31443e+08	261	26.9061	7.78174
Q99873	PRMT1	Protein arginine N-methyltransferase 1 OS=Homo sapiens GN=PRMT1 PE=1 SV=2 - [ANM1_HUMAN]	1069.78	28.81	1	9	9	25	catalytic activity; protein binding	cytoplasm; cytosol; nucleus; organelle lumen	cell communication; cell differentiation; cell organization and biogenesis; development; metabolic process; regulation of biological process; response to stimulus	Pf05175; Pf06325; Pf08241; Pf12847	6.95836e+08	361	41.4885	5.42725
Q9BSJ8	ESYT1	Extended synaptotagmin-1 OS=Homo sapiens GN=ESYT1 PE=1 SV=1 - [ESYT1_HUMAN]	743.477	10.96	1	9	9	18	protein binding	membrane		Pf00168	2.64381e+08	1104	122.78	5.8335
Q9GZZ1	NAA50	N-alpha-acetyltransferase 50 OS=Homo sapiens GN=NAA50 PE=1 SV=1 - [NAA50_HUMAN]	452.786	57.4	1	9	9	14	catalytic activity; protein binding	cytoplasm; extracellular	cell division; cell organization and biogenesis; metabolic process	Pf00583	5.41478e+08	169	19.386	8.80713
Q9H9B4	SFXN1	Sideroflexin-1 OS=Homo sapiens GN=SFXN1 PE=1 SV=4 - [SFXN1_HUMAN]	594.876	32.61	1	9	9	17	transporter activity	cytoplasm; membrane; mitochondrion	cell differentiation; development; transport	Pf03820	8.25016e+08	322	35.5963	9.0708
Q9HAV4	XPO5	Exportin-5 OS=Homo sapiens GN=XPO5 PE=1 SV=1 - [XPO5_HUMAN]	676.34	9.63	1	9	9	17	protein binding; RNA binding; transporter activity	cytoplasm; cytosol; membrane; nucleus; organelle lumen	metabolic process; regulation of biological process; transport	Pf08389	182231744	1204	136.222	5.79541
Q9HB07	C12orf10	UPF0160 protein MYG1, mitochondrial OS=Homo sapiens GN=C12orf10 PE=1 SV=2 - [MYG1_HUMAN]	572.962	27.93	1	9	9	16		cytoplasm; mitochondrion; nucleus; organelle lumen	response to stimulus	Pf03690	1.43884e+09	376	42.4224	6.66846
Q9NZL4	HSPBP1	Hsp70-binding protein 1 OS=Homo sapiens GN=HSPBP1 PE=1 SV=1 - [HPBP1_HUMAN]	668.739	30.94	1	9	9	13	enzyme regulator activity; protein binding		metabolic process; regulation of biological process		9.23995e+08	362	39.4485	5.21143
Q9P0J0	NDUFA13	NADH dehydrogenase [ubiquinone] 1 alpha subcomplex subunit 13 OS=Homo sapiens GN=NDUFA13 PE=1 SV=3 - [NDUAD_HUMAN]	865.975	52.08	1	9	9	27	catalytic activity; nucleotide binding; protein binding	cytoplasm; membrane; mitochondrion; nucleus; organelle lumen	cell communication; cell death; cell growth; cell organization and biogenesis; metabolic process; regulation of biological process; response to stimulus; transport	Pf06212	8.25587e+08	144	16.6876	8.42627
Q9UJZ1	STOML2	Stomatin-like protein 2 OS=Homo sapiens GN=STOML2 PE=1 SV=1 - [STML2_HUMAN]	1089.88	27.53	1	9	9	22	protein binding	cytoplasm; cytoskeleton; membrane; mitochondrion; nucleus	cell communication; cell organization and biogenesis; cellular homeostasis; metabolic process; regulation of biological process; response to stimulus; transport	Pf01145	1037267749	356	38.5102	7.38623
Q9UPN3	MACF1	Microtubule-actin cross-linking factor 1, isoforms 1/2/3/5 OS=Homo sapiens GN=MACF1 PE=1 SV=4 - [MACF1_HUMAN]	350.709	1.56	1	9	9	11	catalytic activity; metal ion binding; motor activity; protein binding	cytoplasm; cytoskeleton; Golgi; membrane	cell communication; cell organization and biogenesis; cellular component movement; development; metabolic process; regulation of biological process; response to stimulus; transport	Pf00307; Pf00435; Pf00681; Pf01576; Pf02187; Pf05701; Pf10498; Pf12128	4.58167e+07	7388	837.787	5.38916
Q9Y2A7	NCKAP1	Nck-associated protein 1 OS=Homo sapiens GN=NCKAP1 PE=1 SV=1 - [NCKP1_HUMAN]	508.204	9.31	1	9	9	15	protein binding	cytoplasm; cytosol; extracellular; membrane	cell communication; cell death; cell organization and biogenesis; cellular component movement; defense response; development; metabolic process; regulation of biological process; response to stimulus; transport	Pf09735	1.71218e+08	1128	128.707	6.62451
Q9Y2Q3	GSTK1	Glutathione S-transferase kappa 1 OS=Homo sapiens GN=GSTK1 PE=1 SV=3 - [GSTK1_HUMAN]	538.233	46.9	1	9	9	17	antioxidant activity; catalytic activity; protein binding	cytoplasm; extracellular; membrane; mitochondrion; organelle lumen	cell differentiation; metabolic process	Pf01323	1.01052e+09	226	25.4803	8.41162
Q9Y3B7	MRPL11	39S ribosomal protein L11, mitochondrial OS=Homo sapiens GN=MRPL11 PE=1 SV=1 - [RM11_HUMAN]	474.946	50	1	9	9	13	protein binding; structural molecule activity	cytoplasm; mitochondrion; organelle lumen; ribosome	metabolic process	Pf00298; Pf03946	6.95927e+08	192	20.6704	9.90576
Q9Y5K5	UCHL5	Ubiquitin carboxyl-terminal hydrolase isozyme L5 OS=Homo sapiens GN=UCHL5 PE=1 SV=3 - [UCHL5_HUMAN]	401.143	28.88	1	9	9	12	catalytic activity; enzyme regulator activity; protein binding; RNA binding	chromosome; cytoplasm; cytosol; nucleus; organelle lumen; proteasome	cell communication; development; metabolic process; regulation of biological process; response to stimulus	Pf01088	8.08769e+08	329	37.583	5.32568
P08779	KRT16	Keratin, type I cytoskeletal 16 OS=Homo sapiens GN=KRT16 PE=1 SV=4 - [K1C16_HUMAN]	6514.38	42.92	1	8	22	179	protein binding; structural molecule activity	cytoskeleton; extracellular	cell organization and biogenesis; cell proliferation; development	Pf00038; Pf07888	1.65568e+10	473	51.2362	5.04639
P60842	EIF4A1	Eukaryotic initiation factor 4A-I OS=Homo sapiens GN=EIF4A1 PE=1 SV=1 - [IF4A1_HUMAN]	6743.02	40.64	1	8	16	144	catalytic activity; nucleotide binding; protein binding; RNA binding	cytoplasm; cytosol; extracellular	cell communication; development; metabolic process; regulation of biological process; response to stimulus	Pf00270; Pf00271; Pf00579	3.44901e+09	406	46.1246	5.47803
O95782	AP2A1	AP-2 complex subunit alpha-1 OS=Homo sapiens GN=AP2A1 PE=1 SV=3 - [AP2A1_HUMAN]	900.421	15.25	1	8	13	30	protein binding; transporter activity	cytoplasm; cytosol; Golgi; membrane	cell communication; cell differentiation; cell organization and biogenesis; cellular component movement; defense response; development; metabolic process; regulation of biological process; response to stimulus; transport	Pf01602; Pf02296; Pf02883	3.03522e+08	977	107.478	7.03467
P63104	YWHAZ	14-3-3 protein zeta/delta OS=Homo sapiens GN=YWHAZ PE=1 SV=1 - [1433Z_HUMAN]	3957.32	41.63	1	8	13	131	catalytic activity; protein binding; RNA binding	cytoplasm; cytoskeleton; cytosol; extracellular; membrane; mitochondrion; nucleus; organelle lumen; vacuole	cell communication; cell death; cell organization and biogenesis; coagulation; defense response; metabolic process; regulation of biological process; response to stimulus; transport	Pf00244	28951895272	245	27.7277	4.79248
Q04917	YWHAH	14-3-3 protein eta OS=Homo sapiens GN=YWHAH PE=1 SV=4 - [1433F_HUMAN]	2985.75	48.78	1	8	13	104	protein binding	cytoplasm; cytosol; extracellular; membrane	cell communication; cell death; cell differentiation; cell organization and biogenesis; development; metabolic process; regulation of biological process; response to stimulus; transport	Pf00244	3.25554e+10	246	28.201	4.84326
Q9UBF2	COPG2	Coatomer subunit gamma-2 OS=Homo sapiens GN=COPG2 PE=1 SV=1 - [COPG2_HUMAN]	701.978	17.22	1	8	11	20	structural molecule activity	cytoplasm; cytosol; Golgi; membrane	transport	Pf01602; Pf08752	2.46587e+08	871	97.5596	5.80811
P26599	PTBP1	Polypyrimidine tract-binding protein 1 OS=Homo sapiens GN=PTBP1 PE=1 SV=1 - [PTBP1_HUMAN]	942.487	19.96	1	8	10	25	nucleotide binding; protein binding; RNA binding	extracellular; nucleus; organelle lumen	cell differentiation; metabolic process; regulation of biological process	Pf00076	7.5136e+08	531	57.1856	9.17334
P38919	EIF4A3	Eukaryotic initiation factor 4A-III OS=Homo sapiens GN=EIF4A3 PE=1 SV=4 - [IF4A3_HUMAN]	1649.84	26.76	1	8	10	31	catalytic activity; nucleotide binding; protein binding; RNA binding	cytoplasm; cytosol; nucleus; organelle lumen; spliceosomal complex	cell communication; metabolic process; regulation of biological process; response to stimulus; transport	Pf00270; Pf00271	1.81341e+09	411	46.8412	6.72705
O75874	IDH1	Isocitrate dehydrogenase [NADP] cytoplasmic OS=Homo sapiens GN=IDH1 PE=1 SV=2 - [IDHC_HUMAN]	544.373	26.81	1	8	9	13	catalytic activity; metal ion binding; nucleotide binding; protein binding	cytoplasm; cytosol; extracellular; mitochondrion; organelle lumen	development; metabolic process; reproduction; response to stimulus	Pf00180	1.09164e+09	414	46.6295	7.00537
O95816	BAG2	BAG family molecular chaperone regulator 2 OS=Homo sapiens GN=BAG2 PE=1 SV=1 - [BAG2_HUMAN]	418.895	43.6	1	8	9	13	protein binding		metabolic process	Pf02179	1.02682e+09	211	23.7572	6.69775
P07686	HEXB	Beta-hexosaminidase subunit beta OS=Homo sapiens GN=HEXB PE=1 SV=3 - [HEXB_HUMAN]	416.789	17.99	1	8	9	13	catalytic activity; protein binding	cytoplasm; membrane; organelle lumen; vacuole	cell death; cell differentiation; cell organization and biogenesis; cellular component movement; cellular homeostasis; development; metabolic process; regulation of biological process; reproduction; response to stimulus	Pf00728; Pf02838	847879107	556	63.0712	6.75635
P11717	IGF2R	Cation-independent mannose-6-phosphate receptor OS=Homo sapiens GN=IGF2R PE=1 SV=3 - [MPRI_HUMAN]	399.414	3.77	1	8	9	12	catalytic activity; protein binding; receptor activity; signal transducer activity; transporter activity	cell surface; cytoplasm; endosome; extracellular; Golgi; membrane; nucleus; vacuole	cell communication; cell death; development; regulation of biological process; reproduction; response to stimulus; transport	Pf00040; Pf00878; Pf02157; Pf09451	3.74869e+08	2491	274.199	5.93506
P21796	VDAC1	Voltage-dependent anion-selective channel protein 1 OS=Homo sapiens GN=VDAC1 PE=1 SV=2 - [VDAC1_HUMAN]	2199.19	33.57	1	8	9	48	protein binding; transporter activity	cytoplasm; extracellular; membrane; mitochondrion; organelle lumen	cell communication; cell death; cell differentiation; defense response; regulation of biological process; response to stimulus; transport	Pf01459	3.87355e+09	283	30.7536	8.54346
P62191	PSMC1	26S protease regulatory subunit 4 OS=Homo sapiens GN=PSMC1 PE=1 SV=1 - [PRS4_HUMAN]	772.688	26.14	1	8	9	17	catalytic activity; nucleotide binding; protein binding; RNA binding	cytoplasm; cytosol; nucleus; organelle lumen; proteasome	cell communication; cell death; metabolic process; regulation of biological process; response to stimulus	Pf00004; Pf00910; Pf01078; Pf05496; Pf05673; Pf05729; Pf06068; Pf07724; Pf07726; Pf07728; Pf10146	1.31461e+09	440	49.1537	6.21436
P68400	CSNK2A1	Casein kinase II subunit alpha OS=Homo sapiens GN=CSNK2A1 PE=1 SV=1 - [CSK21_HUMAN]	455.638	25.58	1	8	9	11	catalytic activity; enzyme regulator activity; nucleotide binding; protein binding	chromosome; cytoplasm; cytosol; membrane; nucleus; organelle lumen	cell communication; cell death; cell differentiation; cell growth; cell organization and biogenesis; cell proliferation; cellular component movement; development; metabolic process; regulation of biological process; response to stimulus	Pf00069; Pf01636; Pf07714	6.64225e+08	391	45.1148	7.73779
Q14247	CTTN	Src substrate cortactin OS=Homo sapiens GN=CTTN PE=1 SV=2 - [SRC8_HUMAN]	368.948	18	1	8	9	9	protein binding	cytoplasm; cytoskeleton		Pf00018; Pf02218; Pf07653	4.7798e+08	550	61.5485	5.40186
Q15056	EIF4H	Eukaryotic translation initiation factor 4H OS=Homo sapiens GN=EIF4H PE=1 SV=5 - [IF4H_HUMAN]	769.989	31.85	1	8	9	23	nucleotide binding; protein binding; RNA binding	cytoplasm; cytosol	metabolic process; regulation of biological process; reproduction	Pf00076	2.81596e+09	248	27.3684	7.2251
Q93008	USP9X	Probable ubiquitin carboxyl-terminal hydrolase FAF-X OS=Homo sapiens GN=USP9X PE=1 SV=3 - [USP9X_HUMAN]	471.13	4.09	1	8	9	15	catalytic activity; protein binding	cytoplasm; cytosol; nucleus; organelle lumen	cell communication; cell division; cell organization and biogenesis; metabolic process; regulation of biological process; reproduction; response to stimulus	Pf00443; Pf09606	1.32943e+08	2570	292.094	5.79541
Q9NYF8	BCLAF1	Bcl-2-associated transcription factor 1 OS=Homo sapiens GN=BCLAF1 PE=1 SV=2 - [BCLF1_HUMAN]	534.77	11.09	1	8	9	18	DNA binding; protein binding	cytoplasm; nucleus; organelle lumen	cell communication; cell death; cell organization and biogenesis; metabolic process; regulation of biological process; response to stimulus		7.06536e+08	920	106.059	9.979
O00541	PES1	Pescadillo homolog OS=Homo sapiens GN=PES1 PE=1 SV=1 - [PESC_HUMAN]	492.971	11.73	1	8	8	15	protein binding	chromosome; cytoplasm; nucleus; organelle lumen	cell organization and biogenesis; cell proliferation; metabolic process; regulation of biological process	Pf00533; Pf06732	1.48175e+08	588	67.96	7.32764
O14818	PSMA7	Proteasome subunit alpha type-7 OS=Homo sapiens GN=PSMA7 PE=1 SV=1 - [PSA7_HUMAN]	750.507	35.08	1	8	8	19	catalytic activity; protein binding	cytoplasm; cytosol; extracellular; nucleus; organelle lumen; proteasome	cell communication; cell death; metabolic process; regulation of biological process; response to stimulus	Pf00227; Pf10584	3047354394	248	27.8696	8.45557
O15145	ARPC3	Actin-related protein 2/3 complex subunit 3 OS=Homo sapiens GN=ARPC3 PE=1 SV=3 - [ARPC3_HUMAN]	947.143	39.89	1	8	8	29	protein binding; structural molecule activity	cytoplasm; cytoskeleton; cytosol; extracellular	cell communication; cell organization and biogenesis; cellular component movement; defense response; regulation of biological process; response to stimulus; transport	Pf04062	2.8852e+09	178	20.5334	8.5874
O15355	PPM1G	Protein phosphatase 1G OS=Homo sapiens GN=PPM1G PE=1 SV=1 - [PPM1G_HUMAN]	663.786	17.03	1	8	8	13	catalytic activity; metal ion binding; protein binding	cytoplasm; nucleus; organelle lumen	metabolic process; regulation of biological process	Pf00481	1660810892	546	59.2347	4.36084
O15498	YKT6	Synaptobrevin homolog YKT6 OS=Homo sapiens GN=YKT6 PE=1 SV=1 - [YKT6_HUMAN]	807.739	45.45	1	8	8	22	catalytic activity; protein binding	cytoplasm; cytosol; endoplasmic reticulum; endosome; Golgi; membrane; mitochondrion	metabolic process; transport	Pf00957	6.18108e+08	198	22.4034	6.91748
O43684	BUB3	Mitotic checkpoint protein BUB3 OS=Homo sapiens GN=BUB3 PE=1 SV=1 - [BUB3_HUMAN]	623.556	25.3	1	8	8	22	protein binding	chromosome; cytoplasm; cytosol; nucleus; organelle lumen	cell division; cell organization and biogenesis; metabolic process; regulation of biological process; reproduction	Pf00400; Pf04762	5.44017e+08	328	37.1312	6.84424
O60701	UGDH	UDP-glucose 6-dehydrogenase OS=Homo sapiens GN=UGDH PE=1 SV=1 - [UGDH_HUMAN]	695.886	19.84	1	8	8	21	catalytic activity; nucleotide binding	cytoplasm; cytosol; nucleus; organelle lumen	development; metabolic process; response to stimulus	Pf00984; Pf03720; Pf03721	195251956	494	54.9893	7.12256
O60763	USO1	General vesicular transport factor p115 OS=Homo sapiens GN=USO1 PE=1 SV=2 - [USO1_HUMAN]	525.218	9.15	1	8	8	12	catalytic activity; nucleotide binding; protein binding; transporter activity	cytoplasm; cytosol; Golgi; membrane; nucleus; organelle lumen	cell organization and biogenesis; metabolic process; transport	Pf02403; Pf04869; Pf04871; Pf05667	2.01881e+08	962	107.828	4.90674
O75396	SEC22B	Vesicle-trafficking protein SEC22b OS=Homo sapiens GN=SEC22B PE=1 SV=4 - [SC22B_HUMAN]	1863.89	41.86	1	8	8	40	protein binding	cytoplasm; endoplasmic reticulum; Golgi; membrane	transport	Pf00957	1.72709e+09	215	24.5775	6.91748
O76094	SRP72	Signal recognition particle 72 kDa protein OS=Homo sapiens GN=SRP72 PE=1 SV=3 - [SRP72_HUMAN]	494.128	12.97	1	8	8	13	protein binding; RNA binding	cytoplasm; cytosol; endoplasmic reticulum; membrane; nucleus; organelle lumen	cell organization and biogenesis; metabolic process; response to stimulus; transport	Pf08492; Pf12895	4.35572e+08	671	74.56	9.26123
O94903	PROSC	Proline synthase co-transcribed bacterial homolog protein OS=Homo sapiens GN=PROSC PE=1 SV=1 - [PROSC_HUMAN]	333.408	36.73	1	8	8	10		cytoplasm; mitochondrion		Pf01168	8.46815e+08	275	30.3246	7.50342
O95336	PGLS	6-phosphogluconolactonase OS=Homo sapiens GN=PGLS PE=1 SV=2 - [6PGL_HUMAN]	648.078	36.43	1	8	8	15	catalytic activity	cytoplasm; cytosol; extracellular	metabolic process	Pf01182	1.05486e+09	258	27.5296	6.04932
P02768	ALB	Serum albumin OS=Homo sapiens GN=ALB PE=1 SV=2 - [ALBU_HUMAN]	4116.28	11.82	1	8	8	86	antioxidant activity; catalytic activity; DNA binding; metal ion binding; protein binding	cytoplasm; extracellular; organelle lumen	cell communication; cell death; coagulation; metabolic process; regulation of biological process; response to stimulus; transport	Pf00273	2.95692e+10	609	69.3215	6.27783
P07996	THBS1	Thrombospondin-1 OS=Homo sapiens GN=THBS1 PE=1 SV=2 - [TSP1_HUMAN]	687.609	8.12	1	8	8	19	metal ion binding; protein binding	cell surface; cytoplasm; endoplasmic reticulum; extracellular; membrane; organelle lumen	cell communication; cell death; cell organization and biogenesis; cell proliferation; cellular component movement; coagulation; defense response; development; metabolic process; regulation of biological process; response to stimulus; transport	Pf00090; Pf00093; Pf02210; Pf05735; Pf12947	2.90485e+08	1170	129.3	4.94482
P09211	GSTP1	Glutathione S-transferase P OS=Homo sapiens GN=GSTP1 PE=1 SV=2 - [GSTP1_HUMAN]	8315.66	40	1	8	8	179	catalytic activity; enzyme regulator activity; protein binding	cytoplasm; cytosol; extracellular; membrane; mitochondrion; nucleus	cell communication; cell death; cell proliferation; defense response; development; metabolic process; regulation of biological process; response to stimulus	Pf00043; Pf02798	1.61476e+10	210	23.341	5.64307
P11441	UBL4A	Ubiquitin-like protein 4A OS=Homo sapiens GN=UBL4A PE=1 SV=1 - [UBL4A_HUMAN]	255.451	52.23	1	8	8	9	catalytic activity; protein binding	cytoplasm; cytosol	cell organization and biogenesis; metabolic process; transport	Pf00240; Pf09665; Pf11976	202028337	157	17.7656	8.66064
P13073	COX4I1	Cytochrome c oxidase subunit 4 isoform 1, mitochondrial OS=Homo sapiens GN=COX4I1 PE=1 SV=1 - [COX41_HUMAN]	892.78	40.24	1	8	8	26	catalytic activity; protein binding; transporter activity	cytoplasm; membrane; mitochondrion; nucleus	metabolic process; response to stimulus; transport	Pf02936	3.99708e+09	169	19.564	9.51025
P14923	JUP	Junction plakoglobin OS=Homo sapiens GN=JUP PE=1 SV=3 - [PLAK_HUMAN]	838.993	13.42	1	8	8	18	protein binding; structural molecule activity	cytoplasm; cytoskeleton; cytosol; extracellular; membrane; nucleus	cell communication; cell death; cell differentiation; cell organization and biogenesis; cell proliferation; cellular component movement; development; metabolic process; regulation of biological process; reproduction; response to stimulus; transport	Pf00514	8.85305e+07	745	81.6927	6.13818
P15144	ANPEP	Aminopeptidase N OS=Homo sapiens GN=ANPEP PE=1 SV=4 - [AMPN_HUMAN]	446.062	9.51	1	8	8	10	catalytic activity; metal ion binding; receptor activity	cell surface; cytoplasm; cytosol; extracellular; membrane; organelle lumen; vacuole	cell differentiation; development; metabolic process; regulation of biological process; response to stimulus; transport	Pf01433; Pf10023	5.05338e+08	967	109.471	5.47803
P17174	GOT1	Aspartate aminotransferase, cytoplasmic OS=Homo sapiens GN=GOT1 PE=1 SV=3 - [AATC_HUMAN]	318.119	22.28	1	8	8	10	catalytic activity	cytoplasm; cytosol; extracellular; vacuole	metabolic process; response to stimulus	Pf00155	5.48758e+08	413	46.2185	7.00537
P17655	CAPN2	Calpain-2 catalytic subunit OS=Homo sapiens GN=CAPN2 PE=1 SV=6 - [CAN2_HUMAN]	788.89	13.43	1	8	8	22	catalytic activity; metal ion binding; protein binding	chromosome; cytoplasm; cytoskeleton; cytosol; endoplasmic reticulum; extracellular; Golgi; membrane; nucleus	cell differentiation; cell organization and biogenesis; development; metabolic process; regulation of biological process; response to stimulus	Pf00648; Pf01067	4.8088e+08	700	79.9448	4.98291
P20618	PSMB1	Proteasome subunit beta type-1 OS=Homo sapiens GN=PSMB1 PE=1 SV=2 - [PSB1_HUMAN]	2290.78	38.59	1	8	8	50	catalytic activity; protein binding	cytoplasm; cytosol; extracellular; nucleus; organelle lumen; proteasome	cell communication; cell death; metabolic process; regulation of biological process; response to stimulus	Pf00227	1.79487e+09	241	26.4724	8.1333
P20810	CAST	Calpastatin OS=Homo sapiens GN=CAST PE=1 SV=4 - [ICAL_HUMAN]	727.605	15.82	1	8	8	21	enzyme regulator activity; protein binding	cytoplasm; cytosol; membrane	cell death; metabolic process; regulation of biological process	Pf00748	6.43715e+08	708	76.5263	5.07178
P20908	COL5A1	Collagen alpha-1(V) chain OS=Homo sapiens GN=COL5A1 PE=1 SV=3 - [CO5A1_HUMAN]	331.48	5.01	1	8	8	11	metal ion binding; protein binding; structural molecule activity	cytoplasm; endoplasmic reticulum; extracellular; organelle lumen	cell differentiation; cell organization and biogenesis; cellular component movement; development; metabolic process; regulation of biological process; response to stimulus	Pf01391; Pf01410; Pf02210	431988920	1838	183.447	5.05908
P21912	SDHB	Succinate dehydrogenase [ubiquinone] iron-sulfur subunit, mitochondrial OS=Homo sapiens GN=SDHB PE=1 SV=3 - [DHSB_HUMAN]	664.233	32.86	1	8	8	16	catalytic activity; metal ion binding; protein binding	cytoplasm; membrane; mitochondrion	metabolic process; transport		7.35595e+08	280	31.6088	8.76318
P22307	SCP2	Non-specific lipid-transfer protein OS=Homo sapiens GN=SCP2 PE=1 SV=2 - [NLTP_HUMAN]	386.148	13.16	1	8	8	13	catalytic activity; protein binding; transporter activity	cytoplasm; mitochondrion; nucleus; organelle lumen	cell organization and biogenesis; metabolic process; regulation of biological process; transport	Pf00108; Pf00109; Pf02036; Pf02803; Pf08545	1478664508	547	58.9556	6.88818
P23381	WARS	Tryptophan--tRNA ligase, cytoplasmic OS=Homo sapiens GN=WARS PE=1 SV=2 - [SYWC_HUMAN]	1295.68	22.72	1	8	8	28	catalytic activity; nucleotide binding; protein binding	cytoplasm; cytosol; extracellular	cell proliferation; development; metabolic process; regulation of biological process	Pf00458; Pf00579	1.5801e+09	471	53.1316	6.22705
P25788	PSMA3	Proteasome subunit alpha type-3 OS=Homo sapiens GN=PSMA3 PE=1 SV=2 - [PSA3_HUMAN]	704.674	31.76	1	8	8	19	catalytic activity; protein binding	cytoplasm; cytosol; extracellular; nucleus; organelle lumen; proteasome	cell communication; cell death; metabolic process; regulation of biological process; response to stimulus	Pf00227; Pf10584	3185577552	255	28.4151	5.32568
P25789	PSMA4	Proteasome subunit alpha type-4 OS=Homo sapiens GN=PSMA4 PE=1 SV=1 - [PSA4_HUMAN]	357.093	31.8	1	8	8	13	catalytic activity; protein binding	cytoplasm; cytosol; extracellular; nucleus; organelle lumen; proteasome	cell communication; cell death; metabolic process; regulation of biological process; response to stimulus	Pf00227; Pf10584	2465072836	261	29.4652	7.72314
P27635	RPL10	60S ribosomal protein L10 OS=Homo sapiens GN=RPL10 PE=1 SV=4 - [RL10_HUMAN]	1138.43	30.84	1	8	8	38	protein binding; structural molecule activity	cytoplasm; cytosol; endoplasmic reticulum; ribosome	cell organization and biogenesis; metabolic process; transport	Pf00252	2994741873	214	24.5879	10.0815
P29966	MARCKS	Myristoylated alanine-rich C-kinase substrate OS=Homo sapiens GN=MARCKS PE=1 SV=4 - [MARCS_HUMAN]	1263.43	28.01	1	8	8	22	protein binding	cytoplasm; cytoskeleton; extracellular; membrane; nucleus	cell communication; metabolic process; regulation of biological process; transport		6.75991e+09	332	31.5359	4.44971
P30419	NMT1	Glycylpeptide N-tetradecanoyltransferase 1 OS=Homo sapiens GN=NMT1 PE=1 SV=2 - [NMT1_HUMAN]	596.172	16.13	1	8	8	19	catalytic activity	cytoplasm; cytoskeleton; cytosol; membrane	cell communication; cell death; cell organization and biogenesis; development; metabolic process; regulation of biological process; response to stimulus; transport	Pf01233; Pf02799	3.71559e+08	496	56.7699	7.79639
P30566	ADSL	Adenylosuccinate lyase OS=Homo sapiens GN=ADSL PE=1 SV=2 - [PUR8_HUMAN]	538.427	21.07	1	8	8	14	catalytic activity	cytoplasm; cytosol; mitochondrion	cell organization and biogenesis; metabolic process; response to stimulus	Pf00206; Pf10397	549763004	484	54.854	7.10791
P30626	SRI	Sorcin OS=Homo sapiens GN=SRI PE=1 SV=1 - [SORCN_HUMAN]	333.53	40.91	1	8	8	12	catalytic activity; metal ion binding; protein binding	cytoplasm; cytosol; endoplasmic reticulum; extracellular; membrane	cell communication; cellular component movement; cellular homeostasis; development; metabolic process; regulation of biological process; response to stimulus; transport		1.88915e+09	198	21.6624	5.59229
P35659	DEK	Protein DEK OS=Homo sapiens GN=DEK PE=1 SV=1 - [DEK_HUMAN]	300.506	25.07	1	8	8	8	DNA binding; protein binding	nucleus	cell communication; cell organization and biogenesis; metabolic process; regulation of biological process; response to stimulus	Pf08766	6.19747e+08	375	42.6479	8.55811
P36776	LONP1	Lon protease homolog, mitochondrial OS=Homo sapiens GN=LONP1 PE=1 SV=2 - [LONM_HUMAN]	469.902	8.97	1	8	8	15	catalytic activity; DNA binding; nucleotide binding; protein binding; RNA binding	cytoplasm; mitochondrion; organelle lumen	cell organization and biogenesis; metabolic process; regulation of biological process; response to stimulus	Pf00004; Pf00910; Pf01695; Pf02190; Pf05362; Pf05496; Pf07724; Pf07728; Pf08298	1.60858e+08	959	106.422	6.39209
P36915	GNL1	Guanine nucleotide-binding protein-like 1 OS=Homo sapiens GN=GNL1 PE=1 SV=2 - [GNL1_HUMAN]	474.634	16.14	1	8	8	11	nucleotide binding; structural molecule activity; transporter activity	extracellular; membrane	cell communication; regulation of biological process; response to stimulus; transport	Pf01926; Pf02421	3.36965e+08	607	68.6185	5.79541
P37108	SRP14	Signal recognition particle 14 kDa protein OS=Homo sapiens GN=SRP14 PE=1 SV=2 - [SRP14_HUMAN]	1123.43	47.06	1	8	8	25	RNA binding	cytoplasm; cytosol; extracellular; nucleus; organelle lumen	cell organization and biogenesis; metabolic process; regulation of biological process; response to stimulus; transport	Pf02290	1.4724e+09	136	14.5608	10.0376
P40925	MDH1	Malate dehydrogenase, cytoplasmic OS=Homo sapiens GN=MDH1 PE=1 SV=4 - [MDHC_HUMAN]	1813.4	29.04	1	8	8	37	catalytic activity; nucleotide binding	cytoplasm; cytoskeleton; cytosol; extracellular; mitochondrion	metabolic process	Pf00056; Pf02866	5334105975	334	36.403	7.35693
P42224	STAT1	Signal transducer and activator of transcription 1-alpha/beta OS=Homo sapiens GN=STAT1 PE=1 SV=2 - [STAT1_HUMAN]	537.676	12.67	1	8	8	13	catalytic activity; DNA binding; metal ion binding; protein binding; signal transducer activity	chromosome; cytoplasm; cytosol; nucleus; organelle lumen	cell communication; cell death; cell differentiation; cell organization and biogenesis; cell proliferation; cellular component movement; defense response; development; metabolic process; regulation of biological process; response to stimulus	Pf00017; Pf01017; Pf02864; Pf02865; Pf12162; Pf12905	4.18151e+08	750	87.2795	6.04932
P43246	MSH2	DNA mismatch repair protein Msh2 OS=Homo sapiens GN=MSH2 PE=1 SV=1 - [MSH2_HUMAN]	692.04	10.49	1	8	8	16	catalytic activity; DNA binding; metal ion binding; nucleotide binding; protein binding	chromosome; nucleus; organelle lumen	cell communication; cell death; cell differentiation; cell division; cell organization and biogenesis; development; metabolic process; regulation of biological process; reproduction; response to stimulus	Pf00488; Pf01624; Pf05188; Pf05190; Pf05192	1.97167e+08	934	104.677	5.77002
P43686	PSMC4	26S protease regulatory subunit 6B OS=Homo sapiens GN=PSMC4 PE=1 SV=2 - [PRS6B_HUMAN]	371.265	22.97	1	8	8	11	catalytic activity; nucleotide binding; protein binding; RNA binding	cytoplasm; cytosol; mitochondrion; nucleus; organelle lumen; proteasome	cell communication; cell death; development; metabolic process; regulation of biological process; response to stimulus	Pf00004; Pf00006; Pf00910; Pf01057; Pf01078; Pf05496; Pf07724; Pf07726; Pf07728	2.0339e+09	418	47.3365	5.21143
P46013	MKI67	Antigen KI-67 OS=Homo sapiens GN=MKI67 PE=1 SV=2 - [KI67_HUMAN]	385.382	5.34	1	8	8	10	nucleotide binding; protein binding	chromosome; cytoplasm; nucleus; organelle lumen	cell division; cell organization and biogenesis; cell proliferation; development; metabolic process; reproduction; response to stimulus	Pf00498; Pf08065	1.72286e+08	3256	358.474	9.45166
P46108	CRK	Adapter molecule crk OS=Homo sapiens GN=CRK PE=1 SV=2 - [CRK_HUMAN]	860.445	34.21	1	8	8	18	protein binding	cytoplasm; cytosol; endosome; extracellular; membrane; nucleus	cell communication; cell organization and biogenesis; coagulation; defense response; metabolic process; regulation of biological process; response to stimulus; transport	Pf00017; Pf00018; Pf07653	7.86067e+08	304	33.81	5.5542
P48047	ATP5O	ATP synthase subunit O, mitochondrial OS=Homo sapiens GN=ATP5O PE=1 SV=1 - [ATPO_HUMAN]	995.229	43.66	1	8	8	22	catalytic activity; protein binding; transporter activity	cytoplasm; membrane; mitochondrion	metabolic process; transport	Pf00213	3.80389e+09	213	23.2627	9.96436
P50502	ST13	Hsc70-interacting protein OS=Homo sapiens GN=ST13 PE=1 SV=2 - [F10A1_HUMAN]	455.8	25.47	1	8	8	13	nucleotide binding; protein binding	cytoplasm; cytosol; extracellular	cell organization and biogenesis; metabolic process; regulation of biological process		2734473394	369	41.3055	5.2749
P51572	BCAP31	B-cell receptor-associated protein 31 OS=Homo sapiens GN=BCAP31 PE=1 SV=3 - [BAP31_HUMAN]	562.59	27.64	1	8	8	19	protein binding	cytoplasm; cytosol; endoplasmic reticulum; Golgi; membrane	cell communication; cell death; cell organization and biogenesis; cellular homeostasis; metabolic process; regulation of biological process; reproduction; response to stimulus; transport	Pf05529	1.41976e+09	246	27.974	8.44092
P51665	PSMD7	26S proteasome non-ATPase regulatory subunit 7 OS=Homo sapiens GN=PSMD7 PE=1 SV=2 - [PSD7_HUMAN]	1382.29	26.85	1	8	8	27	protein binding	cytoplasm; cytosol; extracellular; nucleus; organelle lumen; proteasome	cell communication; cell death; metabolic process; regulation of biological process; response to stimulus	Pf01398	2.71447e+09	324	37.0025	6.771
P53999	SUB1	Activated RNA polymerase II transcriptional coactivator p15 OS=Homo sapiens GN=SUB1 PE=1 SV=3 - [TCP4_HUMAN]	1010.06	44.09	1	8	8	30	DNA binding; protein binding	extracellular; nucleus; organelle lumen	metabolic process; regulation of biological process	Pf02229	2.31215e+09	127	14.3864	9.59814
P54819	AK2	Adenylate kinase 2, mitochondrial OS=Homo sapiens GN=AK2 PE=1 SV=2 - [KAD2_HUMAN]	785.667	42.26	1	8	8	19	catalytic activity; nucleotide binding	cytoplasm; cytosol; extracellular; membrane; mitochondrion	development; metabolic process; response to stimulus	Pf00406; Pf05191	2183509816	239	26.4608	7.81104
P54886	ALDH18A1	Delta-1-pyrroline-5-carboxylate synthase OS=Homo sapiens GN=ALDH18A1 PE=1 SV=2 - [P5CS_HUMAN]	560.591	10.19	1	8	8	15	catalytic activity; nucleotide binding	cytoplasm; membrane; mitochondrion	metabolic process	Pf00171; Pf00696	1.85602e+08	795	87.2475	7.12256
P61158	ACTR3	Actin-related protein 3 OS=Homo sapiens GN=ACTR3 PE=1 SV=3 - [ARP3_HUMAN]	695.613	19.86	1	8	8	18	nucleotide binding; protein binding	cytoplasm; cytoskeleton; cytosol; extracellular; Golgi; membrane	cell communication; cell differentiation; cell division; cell organization and biogenesis; cellular component movement; defense response; development; regulation of biological process; reproduction; response to stimulus; transport	Pf00022	1.17436e+09	418	47.341	5.88428
P61221	ABCE1	ATP-binding cassette sub-family E member 1 OS=Homo sapiens GN=ABCE1 PE=1 SV=1 - [ABCE1_HUMAN]	986.145	15.03	1	8	8	22	catalytic activity; enzyme regulator activity; nucleotide binding	cytoplasm; mitochondrion	metabolic process; regulation of biological process; response to stimulus	Pf00005; Pf04068	377272875	599	67.271	8.33838
P62750	RPL23A	60S ribosomal protein L23a OS=Homo sapiens GN=RPL23A PE=1 SV=1 - [RL23A_HUMAN]	1030.39	48.08	1	8	8	27	nucleotide binding; protein binding; RNA binding; structural molecule activity	cytoplasm; cytosol; extracellular; nucleus; ribosome	cell organization and biogenesis; cell proliferation; metabolic process; transport	Pf00276; Pf03939	4883549872	156	17.6841	10.4478
P62906	RPL10A	60S ribosomal protein L10a OS=Homo sapiens GN=RPL10A PE=1 SV=2 - [RL10A_HUMAN]	544.294	39.17	1	8	8	20	RNA binding; structural molecule activity	cytoplasm; cytosol; extracellular; mitochondrion; nucleus; organelle lumen; ribosome	cell organization and biogenesis; metabolic process; transport	Pf00687	3.78999e+09	217	24.8155	9.93506
P62979	RPS27A	Ubiquitin-40S ribosomal protein S27a OS=Homo sapiens GN=RPS27A PE=1 SV=2 - [RS27A_HUMAN]	9418.35	44.23	1	8	8	261	metal ion binding; protein binding; structural molecule activity	cytoplasm; cytosol; endosome; extracellular; membrane; nucleus; organelle lumen; ribosome	cell communication; cell death; cell organization and biogenesis; defense response; metabolic process; regulation of biological process; response to stimulus; transport	Pf00240; Pf01599; Pf11976	1.37552e+10	156	17.9535	9.64209
Q00059	TFAM	Transcription factor A, mitochondrial OS=Homo sapiens GN=TFAM PE=1 SV=1 - [TFAM_HUMAN]	210.397	29.27	1	8	8	8	DNA binding; protein binding	cytoplasm; mitochondrion; organelle lumen	cell organization and biogenesis; metabolic process; regulation of biological process	Pf00505	771217837	246	29.0782	9.71533
Q07157	TJP1	Tight junction protein ZO-1 OS=Homo sapiens GN=TJP1 PE=1 SV=3 - [ZO1_HUMAN]	308.156	5.43	1	8	8	9	protein binding	cytoplasm; cytosol; membrane; nucleus	cell communication; cell death; cell organization and biogenesis; cellular homeostasis; development; regulation of biological process; response to stimulus	Pf00595; Pf00625; Pf00791; Pf07653	1.59283e+08	1748	195.34	6.69775
Q10570	CPSF1	Cleavage and polyadenylation specificity factor subunit 1 OS=Homo sapiens GN=CPSF1 PE=1 SV=2 - [CPSF1_HUMAN]	666.12	7.35	1	8	8	13	protein binding; RNA binding	nucleus; organelle lumen	metabolic process; transport	Pf03178; Pf10433	1.03043e+08	1443	160.782	6.40479
Q12765	SCRN1	Secernin-1 OS=Homo sapiens GN=SCRN1 PE=1 SV=2 - [SCRN1_HUMAN]	570.34	22.22	1	8	8	14	catalytic activity	cytoplasm; membrane; nucleus	metabolic process; transport	Pf03577	765971924	414	46.3525	4.75439
Q12769	NUP160	Nuclear pore complex protein Nup160 OS=Homo sapiens GN=NUP160 PE=1 SV=3 - [NU160_HUMAN]	271.002	5.57	1	8	8	10	protein binding; transporter activity	chromosome; cytoplasm; cytosol; membrane; nucleus	cell communication; cell organization and biogenesis; metabolic process; regulation of biological process; response to stimulus; transport	Pf11715	6.97599e+07	1436	162.017	5.50342
Q12904	AIMP1	Aminoacyl tRNA synthase complex-interacting multifunctional protein 1 OS=Homo sapiens GN=AIMP1 PE=1 SV=2 - [AIMP1_HUMAN]	528.662	33.65	1	8	8	12	protein binding; RNA binding	cell surface; cytoplasm; cytosol; endoplasmic reticulum; extracellular; Golgi; nucleus	cell communication; cell death; cell proliferation; cellular component movement; defense response; development; metabolic process; regulation of biological process; response to stimulus	Pf01588	835527398	312	34.3311	8.42627
Q12905	ILF2	Interleukin enhancer-binding factor 2 OS=Homo sapiens GN=ILF2 PE=1 SV=2 - [ILF2_HUMAN]	1294.72	21.54	1	8	8	30	catalytic activity; DNA binding; nucleotide binding; protein binding; RNA binding	cytoplasm; nucleus; organelle lumen	metabolic process; regulation of biological process; response to stimulus	Pf07528	2.56849e+09	390	43.0352	5.26221
Q13308	PTK7	Inactive tyrosine-protein kinase 7 OS=Homo sapiens GN=PTK7 PE=1 SV=2 - [PTK7_HUMAN]	568.893	9.72	1	8	8	15	catalytic activity; nucleotide binding; protein binding; receptor activity; signal transducer activity	membrane	cell communication; cell differentiation; cell organization and biogenesis; cellular component movement; development; metabolic process; regulation of biological process; response to stimulus	Pf00047; Pf00069; Pf07679; Pf07686; Pf07714	2.1194e+08	1070	118.317	7.09326
Q14008	CKAP5	Cytoskeleton-associated protein 5 OS=Homo sapiens GN=CKAP5 PE=1 SV=3 - [CKAP5_HUMAN]	524.132	4.68	1	8	8	16	protein binding	cytoplasm; cytoskeleton; cytosol	cell division; cell organization and biogenesis; transport	Pf12348	1.64134e+08	2032	225.352	7.79639
Q14376	GALE	UDP-glucose 4-epimerase OS=Homo sapiens GN=GALE PE=1 SV=2 - [GALE_HUMAN]	412.043	27.01	1	8	8	11	catalytic activity; nucleotide binding; protein binding	cytoplasm; cytosol	metabolic process	Pf00106; Pf01073; Pf01370; Pf02719; Pf04321; Pf05368; Pf07993; Pf08659	3.82272e+08	348	38.2573	6.72705
Q14C86	GAPVD1	GTPase-activating protein and VPS9 domain-containing protein 1 OS=Homo sapiens GN=GAPVD1 PE=1 SV=2 - [GAPD1_HUMAN]	328.618	6.36	1	8	8	11	enzyme regulator activity; protein binding	cytoplasm; cytosol; endosome; membrane	cell communication; metabolic process; regulation of biological process; response to stimulus; transport	Pf00616; Pf02204; Pf03344	1.74991e+08	1478	164.877	5.22412
Q15019	37500	Septin-2 OS=Homo sapiens GN=SEPT2 PE=1 SV=1 - [SEPT2_HUMAN]	1359.75	26.87	1	8	8	28	enzyme regulator activity; nucleotide binding; protein binding; structural molecule activity	cell surface; chromosome; cytoplasm; cytoskeleton; extracellular; membrane; nucleus; organelle lumen	cell communication; cell differentiation; cell division; cell organization and biogenesis; development; metabolic process; regulation of biological process; response to stimulus; transport	Pf00071; Pf00735	9.45517e+08	361	41.4613	6.59521
Q15942	ZYX	Zyxin OS=Homo sapiens GN=ZYX PE=1 SV=1 - [ZYX_HUMAN]	920.628	18.88	1	8	8	25	metal ion binding; protein binding	cytoplasm; cytoskeleton; membrane; nucleus	cell communication; defense response; regulation of biological process; response to stimulus	Pf00412	2.93274e+09	572	61.2382	6.66846
Q16543	CDC37	Hsp90 co-chaperone Cdc37 OS=Homo sapiens GN=CDC37 PE=1 SV=1 - [CDC37_HUMAN]	391.713	23.81	1	8	8	12	protein binding	cytoplasm; cytosol; extracellular; membrane	cell communication; defense response; metabolic process; regulation of biological process; response to stimulus; transport	Pf03234; Pf08564; Pf08565	1.01159e+09	378	44.44	5.24951
Q29RF7	PDS5A	Sister chromatid cohesion protein PDS5 homolog A OS=Homo sapiens GN=PDS5A PE=1 SV=1 - [PDS5A_HUMAN]	385.018	8	1	8	8	9	protein binding	chromosome; cytoplasm; cytosol; membrane; nucleus; organelle lumen	cell division; cell organization and biogenesis; metabolic process; regulation of biological process		1.88622e+08	1337	150.734	7.91357
Q2NL82	TSR1	Pre-rRNA-processing protein TSR1 homolog OS=Homo sapiens GN=TSR1 PE=1 SV=1 - [TSR1_HUMAN]	514.023	12.81	1	8	8	14		nucleus; organelle lumen	cell organization and biogenesis	Pf04950; Pf08142	1.35821e+08	804	91.7519	7.41553
Q53GQ0	HSD17B12	Estradiol 17-beta-dehydrogenase 12 OS=Homo sapiens GN=HSD17B12 PE=1 SV=2 - [DHB12_HUMAN]	539.659	33.33	1	8	8	13	catalytic activity; nucleotide binding; protein binding	cytoplasm; endoplasmic reticulum; membrane	cell organization and biogenesis; metabolic process; regulation of biological process	Pf00106; Pf03435; Pf08659	4.78308e+08	312	34.3022	9.31982
Q5H9R7	PPP6R3	Serine/threonine-protein phosphatase 6 regulatory subunit 3 OS=Homo sapiens GN=PPP6R3 PE=1 SV=2 - [PP6R3_HUMAN]	320.473	10.31	1	8	8	10	protein binding	cytoplasm; membrane; nucleus; organelle lumen	metabolic process; regulation of biological process	Pf04499	1.93587e+08	873	97.6076	4.60205
Q5JTH9	RRP12	RRP12-like protein OS=Homo sapiens GN=RRP12 PE=1 SV=2 - [RRP12_HUMAN]	347.671	7.4	1	8	8	12		membrane; nucleus; organelle lumen		Pf08161	2.13596e+08	1297	143.611	8.74854
Q86X51	CXorf67	Uncharacterized protein CXorf67 OS=Homo sapiens GN=CXorf67 PE=2 SV=1 - [CX067_HUMAN]	236.858	16.3	1	8	8	8	catalytic activity		metabolic process		3.63328e+08	503	51.8627	10.0962
Q8N8S7	ENAH	Protein enabled homolog OS=Homo sapiens GN=ENAH PE=1 SV=2 - [ENAH_HUMAN]	362.394	15.57	1	8	8	9	protein binding	cytoplasm; cytoskeleton; cytosol; membrane	cell communication; cell differentiation; cell organization and biogenesis; cellular component movement; development; regulation of biological process; response to stimulus; transport	Pf00568; Pf08776; Pf11643	5.53627e+08	591	66.4699	6.93213
Q92973	TNPO1	Transportin-1 OS=Homo sapiens GN=TNPO1 PE=1 SV=2 - [TNPO1_HUMAN]	526.84	10.24	1	8	8	14	protein binding; RNA binding; transporter activity	cytoplasm; cytosol; membrane; nucleus	metabolic process; transport	Pf03810	4.22094e+08	898	102.289	4.98291
Q99459	CDC5L	Cell division cycle 5-like protein OS=Homo sapiens GN=CDC5L PE=1 SV=2 - [CDC5L_HUMAN]	320.942	10.97	1	8	8	10	DNA binding; protein binding; RNA binding	cytoplasm; nucleus; organelle lumen; spliceosomal complex	metabolic process; regulation of biological process	Pf00249; Pf11831	267504435	802	92.1937	8.17725
Q9BYD1	MRPL13	39S ribosomal protein L13, mitochondrial OS=Homo sapiens GN=MRPL13 PE=1 SV=1 - [RM13_HUMAN]	277.63	50.56	1	8	8	10	protein binding; structural molecule activity	cytoplasm; mitochondrion; organelle lumen; ribosome	metabolic process	Pf00572	3.63582e+08	178	20.6787	9.15869
Q9GZT3	SLIRP	SRA stem-loop-interacting RNA-binding protein, mitochondrial OS=Homo sapiens GN=SLIRP PE=1 SV=1 - [SLIRP_HUMAN]	413.715	76.15	1	8	8	13	nucleotide binding; RNA binding	cytoplasm; mitochondrion; nucleus	metabolic process; regulation of biological process	Pf00076	1793182546	109	12.3414	10.2427
Q9H2G2	SLK	STE20-like serine/threonine-protein kinase OS=Homo sapiens GN=SLK PE=1 SV=1 - [SLK_HUMAN]	281.452	8.02	1	8	8	9	catalytic activity; nucleotide binding; protein binding	cytoplasm; extracellular; membrane	cell death; metabolic process	Pf00069; Pf07714; Pf12474	1.25524e+08	1235	142.607	5.14795
Q9H2M9	RAB3GAP2	Rab3 GTPase-activating protein non-catalytic subunit OS=Homo sapiens GN=RAB3GAP2 PE=1 SV=1 - [RBGPR_HUMAN]	348.41	6.53	1	8	8	9	enzyme regulator activity; protein binding	cytoplasm; membrane	metabolic process; regulation of biological process; transport		1.56116e+08	1393	155.886	5.61768
Q9H3N1	TMX1	Thioredoxin-related transmembrane protein 1 OS=Homo sapiens GN=TMX1 PE=1 SV=1 - [TMX1_HUMAN]	491.214	24.29	1	8	8	16	catalytic activity	cytoplasm; endoplasmic reticulum; membrane; nucleus; organelle lumen	cell communication; cell death; cell proliferation; cellular homeostasis; metabolic process; regulation of biological process; response to stimulus; transport	Pf00085	1.84296e+09	280	31.7708	4.98291
Q9HC38	GLOD4	Glyoxalase domain-containing protein 4 OS=Homo sapiens GN=GLOD4 PE=1 SV=1 - [GLOD4_HUMAN]	522.226	26.2	1	8	8	13		cytoplasm; mitochondrion		Pf00903; Pf12681	1454498718	313	34.7713	5.60498
Q9NQR4	NIT2	Omega-amidase NIT2 OS=Homo sapiens GN=NIT2 PE=1 SV=1 - [NIT2_HUMAN]	505.673	34.06	1	8	8	10	catalytic activity	cytoplasm; cytoskeleton; extracellular; mitochondrion	metabolic process	Pf00795	620432912	276	30.5886	7.21045
Q9NY33	DPP3	Dipeptidyl peptidase 3 OS=Homo sapiens GN=DPP3 PE=1 SV=2 - [DPP3_HUMAN]	693.214	16.28	1	8	8	14	catalytic activity; metal ion binding; protein binding	cytoplasm; extracellular; membrane; nucleus; organelle lumen	metabolic process	Pf03571	3.70657e+08	737	82.5378	5.09717
Q9UBT2	UBA2	SUMO-activating enzyme subunit 2 OS=Homo sapiens GN=UBA2 PE=1 SV=2 - [SAE2_HUMAN]	566.004	14.06	1	8	8	16	catalytic activity; enzyme regulator activity; metal ion binding; nucleotide binding; protein binding	cytoplasm; nucleus; organelle lumen	metabolic process; regulation of biological process	Pf00899; Pf02134; Pf10585	792642203	640	71.1792	5.2876
Q9UKK9	NUDT5	ADP-sugar pyrophosphatase OS=Homo sapiens GN=NUDT5 PE=1 SV=1 - [NUDT5_HUMAN]	520.129	36.99	1	8	8	13	catalytic activity; metal ion binding; RNA binding	cytoplasm; cytosol; extracellular	metabolic process	Pf00293	8.53051e+08	219	24.3122	4.94482
Q9ULV4	CORO1C	Coronin-1C OS=Homo sapiens GN=CORO1C PE=1 SV=1 - [COR1C_HUMAN]	901.153	16.46	1	8	8	21	protein binding	cytoplasm; cytoskeleton; membrane	cell communication; cell organization and biogenesis; regulation of biological process; response to stimulus; transport	Pf00400; Pf08953; Pf08954	3.90744e+08	474	53.2151	7.07861
Q9Y285	FARSA	Phenylalanine--tRNA ligase alpha subunit OS=Homo sapiens GN=FARSA PE=1 SV=3 - [SYFA_HUMAN]	549.777	18.31	1	8	8	12	catalytic activity; nucleotide binding; protein binding; RNA binding	cytoplasm; cytosol	metabolic process	Pf00152; Pf01409; Pf08279; Pf12802	4.81044e+08	508	57.5275	7.79639
Q9Y2B0	CNPY2	Protein canopy homolog 2 OS=Homo sapiens GN=CNPY2 PE=1 SV=1 - [CNPY2_HUMAN]	687.972	50.55	1	8	8	16	protein binding	cytoplasm; endoplasmic reticulum; membrane	metabolic process; regulation of biological process	Pf11938	1.41461e+09	182	20.6392	4.91943
Q9Y2Z0	SUGT1	Suppressor of G2 allele of SKP1 homolog OS=Homo sapiens GN=SUGT1 PE=1 SV=3 - [SUGT1_HUMAN]	437.972	28.49	1	8	8	13	protein binding	chromosome; cytoplasm; cytosol; nucleus	cell communication; cell division; cell organization and biogenesis; defense response; regulation of biological process; response to stimulus	Pf04969; Pf05002; Pf08959	3.56133e+08	365	40.9985	5.16064
Q9Y570	PPME1	Protein phosphatase methylesterase 1 OS=Homo sapiens GN=PPME1 PE=1 SV=3 - [PPME1_HUMAN]	586.759	24.61	1	8	8	16	catalytic activity; enzyme regulator activity; protein binding		metabolic process; regulation of biological process	Pf00561; Pf12695; Pf12697	6.34066e+08	386	42.2882	5.97314
Q9Y617	PSAT1	Phosphoserine aminotransferase OS=Homo sapiens GN=PSAT1 PE=1 SV=2 - [SERC_HUMAN]	371.073	22.43	1	8	8	13	catalytic activity	cytoplasm; cytosol; extracellular	metabolic process	Pf00266	2.79699e+08	370	40.3968	7.66455
P09493	TPM1	Tropomyosin alpha-1 chain OS=Homo sapiens GN=TPM1 PE=1 SV=2 - [TPM1_HUMAN]	2262.46	47.18	1	7	22	55	protein binding; structural molecule activity	cytoplasm; cytoskeleton; cytosol; membrane	cell differentiation; cell organization and biogenesis; cellular component movement; development; metabolic process; regulation of biological process; response to stimulus	Pf00261; Pf12718	15017795824	284	32.6887	4.7417
P67936	TPM4	Tropomyosin alpha-4 chain OS=Homo sapiens GN=TPM4 PE=1 SV=3 - [TPM4_HUMAN]	2253.95	46.37	1	7	16	50	metal ion binding; protein binding; structural molecule activity	cytoplasm; cytoskeleton; cytosol; extracellular	cellular component movement; response to stimulus	Pf00261; Pf12718	1.60542e+10	248	28.5045	4.69092
P13646	KRT13	Keratin, type I cytoskeletal 13 OS=Homo sapiens GN=KRT13 PE=1 SV=4 - [K1C13_HUMAN]	3083.22	24.24	1	7	13	91	structural molecule activity	cytoskeleton; extracellular	development; response to stimulus	Pf00038	6.21348e+09	458	49.5574	4.95752
P27348	YWHAQ	14-3-3 protein theta OS=Homo sapiens GN=YWHAQ PE=1 SV=1 - [1433T_HUMAN]	3715.15	44.9	1	7	13	120	protein binding	cytoplasm; cytosol; extracellular; membrane	cell communication; cell death; cell organization and biogenesis; development; metabolic process; regulation of biological process; response to stimulus; transport	Pf00244	3.25554e+10	245	27.7468	4.77979
Q15424	SAFB	Scaffold attachment factor B1 OS=Homo sapiens GN=SAFB PE=1 SV=4 - [SAFB1_HUMAN]	636.411	10.82	1	7	11	19	DNA binding; nucleotide binding; protein binding; RNA binding	nucleus; organelle lumen	cell communication; cell organization and biogenesis; metabolic process; regulation of biological process; response to stimulus	Pf00076; Pf02037	7.17489e+08	915	102.58	5.46533
P09429	HMGB1	High mobility group protein B1 OS=Homo sapiens GN=HMGB1 PE=1 SV=3 - [HMGB1_HUMAN]	1612.73	39.07	1	7	10	45	DNA binding; enzyme regulator activity; protein binding	cell surface; chromosome; cytoplasm; extracellular; nucleus; organelle lumen	cell death; cell differentiation; cell organization and biogenesis; cellular component movement; defense response; development; metabolic process; regulation of biological process; response to stimulus; transport	Pf00505	3731822265	215	24.8782	5.74463
P26583	HMGB2	High mobility group protein B2 OS=Homo sapiens GN=HMGB2 PE=1 SV=2 - [HMGB2_HUMAN]	1148.23	37.32	1	7	10	29	DNA binding; protein binding	chromosome; cytoplasm; extracellular; nucleus; organelle lumen	cell communication; cell death; cell differentiation; cell organization and biogenesis; cell proliferation; cellular component movement; development; metabolic process; regulation of biological process; reproduction; response to stimulus	Pf00505	2.2559e+09	209	24.0187	7.81104
Q06830	PRDX1	Peroxiredoxin-1 OS=Homo sapiens GN=PRDX1 PE=1 SV=1 - [PRDX1_HUMAN]	2126.51	41.71	1	7	10	72	antioxidant activity; catalytic activity; protein binding; RNA binding	chromosome; cytoplasm; cytosol; extracellular; mitochondrion; nucleus; organelle lumen	cell communication; cell proliferation; defense response; development; metabolic process; regulation of biological process; response to stimulus; transport	Pf00578; Pf08534; Pf10417	1.93245e+10	199	22.0963	8.1333
O14979	HNRPDL	Heterogeneous nuclear ribonucleoprotein D-like OS=Homo sapiens GN=HNRPDL PE=1 SV=3 - [HNRDL_HUMAN]	631.954	16.9	1	7	9	20	DNA binding; nucleotide binding; RNA binding	cytoplasm; nucleus; organelle lumen; spliceosomal complex	metabolic process; regulation of biological process	Pf00076	3.59042e+09	420	46.4091	9.56885
P60660	MYL6	Myosin light polypeptide 6 OS=Homo sapiens GN=MYL6 PE=1 SV=2 - [MYL6_HUMAN]	1904.26	58.28	1	7	9	52	catalytic activity; metal ion binding; motor activity; protein binding; structural molecule activity	cytoplasm; cytoskeleton; cytosol; extracellular	cell differentiation; cell organization and biogenesis; cellular component movement; development; metabolic process; response to stimulus		6.67713e+09	151	16.9191	4.65283
Q14103	HNRNPD	Heterogeneous nuclear ribonucleoprotein D0 OS=Homo sapiens GN=HNRNPD PE=1 SV=1 - [HNRPD_HUMAN]	1010.2	27.32	1	7	9	25	DNA binding; nucleotide binding; protein binding; RNA binding	cytoplasm; cytosol; nucleus; organelle lumen	metabolic process; regulation of biological process	Pf00076	6.12456e+09	355	38.4103	7.81104
O60749	SNX2	Sorting nexin-2 OS=Homo sapiens GN=SNX2 PE=1 SV=2 - [SNX2_HUMAN]	393.304	18.69	1	7	8	10	protein binding; transporter activity	cytoplasm; endosome; membrane	cell communication; transport	Pf00787; Pf03700; Pf05667; Pf09325; Pf10456	9.06559e+08	519	58.4347	5.12256
O95573	ACSL3	Long-chain-fatty-acid--CoA ligase 3 OS=Homo sapiens GN=ACSL3 PE=1 SV=3 - [ACSL3_HUMAN]	933.115	15	1	7	8	21	catalytic activity; nucleotide binding; protein binding	cytoplasm; endoplasmic reticulum; Golgi; membrane; mitochondrion	cell organization and biogenesis; development; metabolic process; regulation of biological process; response to stimulus; transport	Pf00501	3.06308e+08	720	80.3683	8.38232
P15121	AKR1B1	Aldose reductase OS=Homo sapiens GN=AKR1B1 PE=1 SV=3 - [ALDR_HUMAN]	729.416	22.47	1	7	8	25	catalytic activity; protein binding	cytoplasm; cytosol; extracellular; nucleus; organelle lumen; vacuole	cell communication; metabolic process; regulation of biological process; response to stimulus	Pf00248	1.60994e+09	316	35.8305	6.97607
P30876	POLR2B	DNA-directed RNA polymerase II subunit RPB2 OS=Homo sapiens GN=POLR2B PE=1 SV=1 - [RPB2_HUMAN]	418.18	7.67	1	7	8	13	catalytic activity; DNA binding; metal ion binding; protein binding	nucleus; organelle lumen	metabolic process; regulation of biological process; response to stimulus	Pf00562; Pf04560; Pf04561; Pf04563; Pf04565; Pf04566; Pf04567	1.23004e+08	1174	133.811	6.87354
P45973	CBX5	Chromobox protein homolog 5 OS=Homo sapiens GN=CBX5 PE=1 SV=1 - [CBX5_HUMAN]	364.1	48.69	1	7	8	10	protein binding	chromosome; cytoplasm; nucleus; organelle lumen	coagulation; metabolic process; regulation of biological process; response to stimulus	Pf00385; Pf01393	751853736	191	22.2111	5.85889
P61586	RHOA	Transforming protein RhoA OS=Homo sapiens GN=RHOA PE=1 SV=1 - [RHOA_HUMAN]	1432.39	34.72	1	7	8	37	catalytic activity; nucleotide binding; protein binding	cytoplasm; cytoskeleton; cytosol; extracellular; membrane; mitochondrion; nucleus	cell communication; cell death; cell differentiation; cell division; cell growth; cell organization and biogenesis; cell proliferation; cellular component movement; coagulation; development; metabolic process; regulation of biological process; response to stimulus; transport	Pf00025; Pf00071; Pf08477	3128265717	193	21.7541	6.1001
Q14166	TTLL12	Tubulin--tyrosine ligase-like protein 12 OS=Homo sapiens GN=TTLL12 PE=1 SV=2 - [TTL12_HUMAN]	496.042	14.6	1	7	8	14	catalytic activity		metabolic process	Pf03133	5.32664e+08	644	74.356	5.52881
Q15181	PPA1	Inorganic pyrophosphatase OS=Homo sapiens GN=PPA1 PE=1 SV=2 - [IPYR_HUMAN]	942.787	35.64	1	7	8	18	catalytic activity; metal ion binding	cytoplasm; cytosol; extracellular	metabolic process	Pf00719	1116514490	289	32.6392	5.85889
Q15717	ELAVL1	ELAV-like protein 1 OS=Homo sapiens GN=ELAVL1 PE=1 SV=2 - [ELAV1_HUMAN]	634.985	27.61	1	7	8	16	nucleotide binding; protein binding; RNA binding	cytoplasm; cytosol; nucleus; organelle lumen	development; metabolic process; regulation of biological process	Pf00076	1.76248e+09	326	36.0692	9.17334
Q16181	39326	Septin-7 OS=Homo sapiens GN=SEPT7 PE=1 SV=2 - [SEPT7_HUMAN]	674.168	21.28	1	7	8	20	nucleotide binding; protein binding; structural molecule activity	chromosome; cytoplasm; cytoskeleton; extracellular; membrane; nucleus; organelle lumen	cell division; cell organization and biogenesis; development; regulation of biological process	Pf00735; Pf10211	572849701	437	50.648	8.63135
Q7KZ85	SUPT6H	Transcription elongation factor SPT6 OS=Homo sapiens GN=SUPT6H PE=1 SV=2 - [SPT6H_HUMAN]	302.324	5.45	1	7	8	8	catalytic activity; DNA binding; protein binding; RNA binding	nucleus	cell differentiation; cell organization and biogenesis; development; metabolic process; regulation of biological process; response to stimulus; transport	Pf00017; Pf09371; Pf12836	7.70941e+07	1726	198.949	4.90674
Q8WXF1	PSPC1	Paraspeckle component 1 OS=Homo sapiens GN=PSPC1 PE=1 SV=1 - [PSPC1_HUMAN]	450.617	17.78	1	7	8	13	nucleotide binding; protein binding; RNA binding	cytoplasm; nucleus; organelle lumen	metabolic process; regulation of biological process	Pf00076; Pf08075	9.70491e+08	523	58.7062	6.66846
Q96I24	FUBP3	Far upstream element-binding protein 3 OS=Homo sapiens GN=FUBP3 PE=1 SV=2 - [FUBP3_HUMAN]	329.823	16.96	1	7	8	10	DNA binding; RNA binding	cytoplasm; nucleus	metabolic process; regulation of biological process	Pf00013	7.15521e+08	572	61.6022	8.38232
Q99729	HNRNPAB	Heterogeneous nuclear ribonucleoprotein A/B OS=Homo sapiens GN=HNRNPAB PE=1 SV=2 - [ROAA_HUMAN]	392.827	17.77	1	7	8	15	DNA binding; nucleotide binding; RNA binding	cytoplasm; nucleus; organelle lumen	cell differentiation; cell organization and biogenesis; development; metabolic process; regulation of biological process	Pf00076; Pf08143	2.25247e+09	332	36.2024	8.20654
Q9Y5M8	SRPRB	Signal recognition particle receptor subunit beta OS=Homo sapiens GN=SRPRB PE=1 SV=3 - [SRPRB_HUMAN]	531.845	39.11	1	7	8	12	catalytic activity; metal ion binding; nucleotide binding; transporter activity	cytoplasm; cytoskeleton; endoplasmic reticulum; extracellular; membrane	cell communication; cell organization and biogenesis; cellular homeostasis; metabolic process; regulation of biological process; response to stimulus; transport	Pf00009; Pf00025; Pf02421; Pf09439	793582226	271	29.6838	9.0415
A0AVT1	UBA6	Ubiquitin-like modifier-activating enzyme 6 OS=Homo sapiens GN=UBA6 PE=1 SV=1 - [UBA6_HUMAN]	283.755	9.22	1	7	7	7	catalytic activity; nucleotide binding; protein binding	cytoplasm	metabolic process	Pf00899; Pf02134; Pf09358; Pf10585	1.97337e+08	1052	117.895	6.13818
O00461	GOLIM4	Golgi integral membrane protein 4 OS=Homo sapiens GN=GOLIM4 PE=1 SV=1 - [GOLI4_HUMAN]	348.946	12.36	1	7	7	13		cytoplasm; endosome; Golgi; membrane; nucleus; organelle lumen	transport		2.51362e+08	696	81.8313	4.76709
O14737	PDCD5	Programmed cell death protein 5 OS=Homo sapiens GN=PDCD5 PE=1 SV=3 - [PDCD5_HUMAN]	710.884	53.6	1	7	7	18	DNA binding	cytoplasm; extracellular; nucleus	cell death; regulation of biological process	Pf01984	1419155909	125	14.2763	6.03662
O15347	HMGB3	High mobility group protein B3 OS=Homo sapiens GN=HMGB3 PE=1 SV=4 - [HMGB3_HUMAN]	824.697	34.5	1	7	7	19	DNA binding; protein binding	chromosome; nucleus	development; metabolic process	Pf00505	2.48059e+09	200	22.9654	8.36768
O43399	TPD52L2	Tumor protein D54 OS=Homo sapiens GN=TPD52L2 PE=1 SV=2 - [TPD54_HUMAN]	659.693	42.72	1	7	7	15	protein binding	cytoplasm	cell proliferation; regulation of biological process	Pf04201	1.70666e+09	206	22.2243	5.36377
O60313	OPA1	Dynamin-like 120 kDa protein, mitochondrial OS=Homo sapiens GN=OPA1 PE=1 SV=3 - [OPA1_HUMAN]	273.555	8.75	1	7	7	7	catalytic activity; metal ion binding; nucleotide binding; protein binding	cytoplasm; membrane; mitochondrion	cell communication; cell death; cell organization and biogenesis; cellular component movement; development; metabolic process; regulation of biological process; response to stimulus; transport	Pf00350; Pf01926	3.81691e+08	960	111.561	7.86963
O60568	PLOD3	Procollagen-lysine,2-oxoglutarate 5-dioxygenase 3 OS=Homo sapiens GN=PLOD3 PE=1 SV=1 - [PLOD3_HUMAN]	550.964	11.65	1	7	7	15	catalytic activity; metal ion binding; protein binding	cytoplasm; endoplasmic reticulum; extracellular; membrane	cell differentiation; cell organization and biogenesis; development; metabolic process; response to stimulus	Pf03171	3.20244e+08	738	84.7315	6.04932
O75340	PDCD6	Programmed cell death protein 6 OS=Homo sapiens GN=PDCD6 PE=1 SV=1 - [PDCD6_HUMAN]	528.296	36.13	1	7	7	15	catalytic activity; metal ion binding; protein binding	cytoplasm; endoplasmic reticulum; endosome; extracellular; membrane; nucleus	cell communication; cell death; cell proliferation; cellular component movement; development; metabolic process; regulation of biological process; response to stimulus; transport	Pf00036	1164198721	191	21.8548	5.40186
O75367	H2AFY	Core histone macro-H2A.1 OS=Homo sapiens GN=H2AFY PE=1 SV=4 - [H2AY_HUMAN]	264.793	26.88	1	7	7	8	DNA binding; protein binding	chromosome; nucleus; organelle lumen	cell organization and biogenesis; metabolic process; regulation of biological process	Pf00125; Pf01661	5.72492e+08	372	39.5925	9.78857
O75368	SH3BGRL	SH3 domain-binding glutamic acid-rich-like protein OS=Homo sapiens GN=SH3BGRL PE=1 SV=1 - [SH3L1_HUMAN]	371.814	60.53	1	7	7	11	catalytic activity; protein binding	cytoplasm; extracellular; nucleus	cell communication; cellular homeostasis; regulation of biological process; response to stimulus	Pf00462; Pf04908	7.75134e+08	114	12.7664	5.24951
O75390	CS	Citrate synthase, mitochondrial OS=Homo sapiens GN=CS PE=1 SV=2 - [CISY_HUMAN]	863.894	17.38	1	7	7	26	catalytic activity	cytoplasm; extracellular; mitochondrion; organelle lumen	metabolic process	Pf00285	1.67284e+09	466	51.6795	8.32373
O95163	IKBKAP	Elongator complex protein 1 OS=Homo sapiens GN=IKBKAP PE=1 SV=3 - [ELP1_HUMAN]	336.097	7.06	1	7	7	7	catalytic activity; DNA binding; enzyme regulator activity; nucleotide binding; protein binding; signal transducer activity	cytoplasm; nucleus; organelle lumen	cell communication; cell organization and biogenesis; cellular component movement; metabolic process; regulation of biological process; response to stimulus	Pf04762	1.08425e+08	1332	150.159	5.93506
O95202	LETM1	LETM1 and EF-hand domain-containing protein 1, mitochondrial OS=Homo sapiens GN=LETM1 PE=1 SV=1 - [LETM1_HUMAN]	249.785	11.77	1	7	7	8	metal ion binding; protein binding	cytoplasm; membrane; mitochondrion	cell organization and biogenesis	Pf07766	3.68006e+08	739	83.302	6.69775
O95433	AHSA1	Activator of 90 kDa heat shock protein ATPase homolog 1 OS=Homo sapiens GN=AHSA1 PE=1 SV=1 - [AHSA1_HUMAN]	737.71	22.49	1	7	7	18	enzyme regulator activity; protein binding	cytoplasm; cytosol; endoplasmic reticulum; extracellular	metabolic process; regulation of biological process; response to stimulus	Pf08327; Pf09229	1.2709e+09	338	38.2503	5.52881
O95831	AIFM1	Apoptosis-inducing factor 1, mitochondrial OS=Homo sapiens GN=AIFM1 PE=1 SV=1 - [AIFM1_HUMAN]	330.039	14.68	1	7	7	10	catalytic activity; DNA binding; nucleotide binding; protein binding	cytoplasm; cytosol; membrane; mitochondrion; nucleus	cell communication; cell death; cell differentiation; cell organization and biogenesis; cellular homeostasis; development; metabolic process; regulation of biological process; response to stimulus	Pf00070; Pf07992	2.40728e+08	613	66.8589	8.95361
P00568	AK1	Adenylate kinase isoenzyme 1 OS=Homo sapiens GN=AK1 PE=1 SV=3 - [KAD1_HUMAN]	816.314	40.72	1	7	7	24	catalytic activity; nucleotide binding	cytoplasm; cytosol; extracellular; membrane	metabolic process; regulation of biological process	Pf00406; Pf06414	1.12083e+09	194	21.6213	8.63135
P02461	COL3A1	Collagen alpha-1(III) chain OS=Homo sapiens GN=COL3A1 PE=1 SV=4 - [CO3A1_HUMAN]	388.416	6.75	1	7	7	11	metal ion binding; protein binding; structural molecule activity	cytoplasm; endoplasmic reticulum; extracellular; organelle lumen	cell communication; cell differentiation; cell organization and biogenesis; cellular component movement; coagulation; development; metabolic process; regulation of biological process; response to stimulus	Pf00093; Pf01410	1.0055e+09	1466	138.479	6.60986
P04179	SOD2	Superoxide dismutase [Mn], mitochondrial OS=Homo sapiens GN=SOD2 PE=1 SV=2 - [SODM_HUMAN]	1117.69	29.73	1	7	7	27	antioxidant activity; catalytic activity; DNA binding; metal ion binding; protein binding	cytoplasm; membrane; mitochondrion; organelle lumen	cell communication; cell death; cell differentiation; cell organization and biogenesis; cell proliferation; development; metabolic process; regulation of biological process; response to stimulus	Pf00081; Pf02777	6.32285e+09	222	24.7066	8.25049
P04844	RPN2	Dolichyl-diphosphooligosaccharide--protein glycosyltransferase subunit 2 OS=Homo sapiens GN=RPN2 PE=1 SV=3 - [RPN2_HUMAN]	1175.54	13.79	1	7	7	31	catalytic activity	cytoplasm; endoplasmic reticulum; membrane; nucleus; vacuole	cell organization and biogenesis; metabolic process; response to stimulus; transport	Pf05817	7.69811e+08	631	69.241	5.69385
P05091	ALDH2	Aldehyde dehydrogenase, mitochondrial OS=Homo sapiens GN=ALDH2 PE=1 SV=2 - [ALDH2_HUMAN]	213.711	17.02	1	7	7	7	catalytic activity	cytoplasm; extracellular; mitochondrion; organelle lumen	cell communication; metabolic process; response to stimulus	Pf00171	2.20632e+08	517	56.3456	7.04932
P07942	LAMB1	Laminin subunit beta-1 OS=Homo sapiens GN=LAMB1 PE=1 SV=2 - [LAMB1_HUMAN]	239.25	4.2	1	7	7	7	catalytic activity; motor activity; nucleotide binding; protein binding; signal transducer activity; structural molecule activity	cytoplasm; cytoskeleton; extracellular; membrane; mitochondrion; nucleus	cell communication; cell differentiation; cell organization and biogenesis; cell proliferation; cellular component movement; development; metabolic process; regulation of biological process; reproduction; response to stimulus; transport	Pf00015; Pf00038; Pf00053; Pf00055; Pf01576; Pf02841; Pf03938; Pf04111; Pf04156; Pf05103; Pf05335; Pf05667; Pf05698; Pf05701; Pf06008; Pf07111; Pf07767; Pf08317; Pf09731; Pf10174; Pf12128	2.05459e+08	1786	197.909	4.94482
P07954	FH	Fumarate hydratase, mitochondrial OS=Homo sapiens GN=FH PE=1 SV=3 - [FUMH_HUMAN]	316.835	16.27	1	7	7	9	catalytic activity	cytoplasm; extracellular; mitochondrion; organelle lumen	metabolic process	Pf00206; Pf10415	6.98408e+08	510	54.6022	8.76318
P08195	SLC3A2	4F2 cell-surface antigen heavy chain OS=Homo sapiens GN=SLC3A2 PE=1 SV=3 - [4F2_HUMAN]	488.905	13.49	1	7	7	12	catalytic activity; protein binding; RNA binding; transporter activity	cell surface; cytoplasm; extracellular; membrane; nucleus	cell growth; cellular component movement; coagulation; metabolic process; response to stimulus; transport	Pf00128	7.42803e+08	630	67.9517	5.0083
P09382	LGALS1	Galectin-1 OS=Homo sapiens GN=LGALS1 PE=1 SV=2 - [LEG1_HUMAN]	4503.09	58.52	1	7	7	119	protein binding; RNA binding; signal transducer activity	cell surface; cytoplasm; extracellular; nucleus	cell communication; cell death; cell differentiation; cell organization and biogenesis; cellular homeostasis; development; regulation of biological process; response to stimulus	Pf00337	1.23466e+10	135	14.7062	5.50342
P09669	COX6C	Cytochrome c oxidase subunit 6C OS=Homo sapiens GN=COX6C PE=1 SV=2 - [COX6C_HUMAN]	245.369	44	1	7	7	11	catalytic activity; transporter activity	cytoplasm; membrane; mitochondrion	metabolic process; transport	Pf02937	2.24342e+09	75	8.77569	10.3892
P10644	PRKAR1A	cAMP-dependent protein kinase type I-alpha regulatory subunit OS=Homo sapiens GN=PRKAR1A PE=1 SV=1 - [KAP0_HUMAN]	312.341	21	1	7	7	8	catalytic activity; enzyme regulator activity; nucleotide binding; protein binding	cytoplasm; cytosol; membrane	cell communication; cell differentiation; cell division; cell organization and biogenesis; cell proliferation; coagulation; defense response; development; metabolic process; regulation of biological process; reproduction; response to stimulus; transport	Pf00027; Pf02197	883918632	381	42.955	5.35107
P13489	RNH1	Ribonuclease inhibitor OS=Homo sapiens GN=RNH1 PE=1 SV=2 - [RINI_HUMAN]	574.484	19.96	1	7	7	11	enzyme regulator activity; protein binding	cytoplasm; extracellular	development; metabolic process; regulation of biological process		5.23763e+08	461	49.9411	4.81787
P13591	NCAM1	Neural cell adhesion molecule 1 OS=Homo sapiens GN=NCAM1 PE=1 SV=3 - [NCAM1_HUMAN]	291.31	9.32	1	7	7	10	protein binding	cell surface; cytoplasm; extracellular; Golgi; membrane	cell communication; cell differentiation; cell organization and biogenesis; cellular component movement; defense response; development; regulation of biological process; response to stimulus; transport	Pf00041; Pf00047; Pf07654; Pf07679; Pf07686	2.68469e+08	858	94.5152	4.86865
P14678	SNRPB	Small nuclear ribonucleoprotein-associated proteins B and B' OS=Homo sapiens GN=SNRPB PE=1 SV=2 - [RSMB_HUMAN]	682.381	27.5	1	7	7	23	protein binding; RNA binding	cytoplasm; cytosol; nucleus; organelle lumen; spliceosomal complex	cell organization and biogenesis; metabolic process	Pf01423	1.67883e+09	240	24.5937	11.1948
P18621	RPL17	60S ribosomal protein L17 OS=Homo sapiens GN=RPL17 PE=1 SV=3 - [RL17_HUMAN]	665.382	35.33	1	7	7	25	RNA binding; structural molecule activity	cytoplasm; cytosol; ribosome	cell organization and biogenesis; metabolic process; transport	Pf00237	2.51311e+09	184	21.3833	10.1694
P23634	ATP2B4	Plasma membrane calcium-transporting ATPase 4 OS=Homo sapiens GN=ATP2B4 PE=1 SV=2 - [AT2B4_HUMAN]	270.729	6.85	1	7	7	7	catalytic activity; metal ion binding; nucleotide binding; protein binding; transporter activity	membrane	coagulation; development; metabolic process; regulation of biological process; response to stimulus; transport	Pf00122; Pf00689; Pf00690; Pf00702; Pf08282; Pf12424; Pf12710	8.02569e+07	1241	137.833	6.59521
P24666	ACP1	Low molecular weight phosphotyrosine protein phosphatase OS=Homo sapiens GN=ACP1 PE=1 SV=3 - [PPAC_HUMAN]	1039.1	46.2	1	7	7	21	catalytic activity; protein binding	cytoplasm; extracellular; membrane; nucleus	cell communication; metabolic process	Pf01451	1.6973e+09	158	18.0308	6.7417
P30040	ERP29	Endoplasmic reticulum resident protein 29 OS=Homo sapiens GN=ERP29 PE=1 SV=4 - [ERP29_HUMAN]	978.48	30.65	1	7	7	23	catalytic activity; protein binding	cell surface; cytoplasm; endoplasmic reticulum; organelle lumen	metabolic process; transport	Pf07749; Pf07912	3.43445e+09	261	28.9752	7.31299
P30044	PRDX5	Peroxiredoxin-5, mitochondrial OS=Homo sapiens GN=PRDX5 PE=1 SV=4 - [PRDX5_HUMAN]	1694.35	44.39	1	7	7	36	antioxidant activity; catalytic activity; DNA binding; enzyme regulator activity; protein binding	cytoplasm; cytosol; extracellular; mitochondrion; nucleus; organelle lumen	cell death; defense response; metabolic process; regulation of biological process; response to stimulus	Pf00578; Pf08534	4.43914e+09	214	22.0725	8.70459
P30086	PEBP1	Phosphatidylethanolamine-binding protein 1 OS=Homo sapiens GN=PEBP1 PE=1 SV=3 - [PEBP1_HUMAN]	908.798	46.52	1	7	7	17	enzyme regulator activity; nucleotide binding; protein binding; RNA binding	cell surface; cytoplasm; endoplasmic reticulum; extracellular; Golgi; membrane; mitochondrion	cell communication; cell differentiation; cell division; cell organization and biogenesis; development; metabolic process; regulation of biological process; reproduction; response to stimulus	Pf01161	3028283282	187	21.0437	7.53271
P30837	ALDH1B1	Aldehyde dehydrogenase X, mitochondrial OS=Homo sapiens GN=ALDH1B1 PE=1 SV=3 - [AL1B1_HUMAN]	290.463	17.02	1	7	7	9	catalytic activity	cytoplasm; mitochondrion; nucleus; organelle lumen	metabolic process	Pf00171	327634880	517	57.1702	6.80029
P31944	CASP14	Caspase-14 OS=Homo sapiens GN=CASP14 PE=1 SV=2 - [CASPE_HUMAN]	330.616	27.27	1	7	7	10	catalytic activity	cytoplasm; cytoskeleton; nucleus	cell death; cell differentiation; development; metabolic process	Pf00656	1.42273e+08	242	27.662	5.57959
P33316	DUT	Deoxyuridine 5'-triphosphate nucleotidohydrolase, mitochondrial OS=Homo sapiens GN=DUT PE=1 SV=4 - [DUT_HUMAN]	961.628	35.32	1	7	7	24	catalytic activity; protein binding	cytoplasm; extracellular; mitochondrion; nucleus; organelle lumen	metabolic process	Pf00692	2.0601e+09	252	26.5466	9.36377
P35613	BSG	Basigin OS=Homo sapiens GN=BSG PE=1 SV=2 - [BASI_HUMAN]	512.618	21.04	1	7	7	11	protein binding	cytoplasm; extracellular; Golgi; membrane; mitochondrion	cell communication; cell organization and biogenesis; cellular component movement; coagulation; development; metabolic process; regulation of biological process; reproduction; response to stimulus; transport	Pf00047; Pf07679; Pf07686	7.94087e+08	385	42.1741	5.65576
P35637	FUS	RNA-binding protein FUS OS=Homo sapiens GN=FUS PE=1 SV=1 - [FUS_HUMAN]	583.737	11.41	1	7	7	15	DNA binding; metal ion binding; nucleotide binding; protein binding; RNA binding	cytoplasm; nucleus; organelle lumen	cell death; metabolic process	Pf00076; Pf00641	1.86543e+09	526	53.3938	9.36377
P36542	ATP5C1	ATP synthase subunit gamma, mitochondrial OS=Homo sapiens GN=ATP5C1 PE=1 SV=1 - [ATPG_HUMAN]	341.527	23.15	1	7	7	10	catalytic activity; transporter activity	cytoplasm; membrane; mitochondrion; organelle lumen	metabolic process; transport	Pf00231	1.18639e+09	298	32.9753	9.21729
P36551	CPOX	Coproporphyrinogen-III oxidase, mitochondrial OS=Homo sapiens GN=CPOX PE=1 SV=3 - [HEM6_HUMAN]	442.39	20.26	1	7	7	11	catalytic activity; protein binding; structural molecule activity	cytoplasm; membrane; mitochondrion	metabolic process; response to stimulus	Pf01218	414493674	454	50.12	8.25049
P36957	DLST	Dihydrolipoyllysine-residue succinyltransferase component of 2-oxoglutarate dehydrogenase complex, mitochondrial OS=Homo sapiens GN=DLST PE=1 SV=4 - [ODO2_HUMAN]	996.03	16.34	1	7	7	22	catalytic activity; protein binding	cytoplasm; membrane; mitochondrion; nucleus; organelle lumen	metabolic process	Pf00198; Pf00364	9.68123e+08	453	48.7245	8.95361
P37235	HPCAL1	Hippocalcin-like protein 1 OS=Homo sapiens GN=HPCAL1 PE=1 SV=3 - [HPCL1_HUMAN]	342.23	33.16	1	7	7	10	metal ion binding	extracellular	cell communication; regulation of biological process; response to stimulus	Pf00036; Pf10591	2.63498e+08	193	22.299	5.35107
P40121	CAPG	Macrophage-capping protein OS=Homo sapiens GN=CAPG PE=1 SV=2 - [CAPG_HUMAN]	749.971	24.43	1	7	7	17	protein binding	cytoplasm; cytoskeleton; extracellular; membrane; nucleus; organelle lumen	cell organization and biogenesis; regulation of biological process	Pf00626	7.36811e+08	348	38.4745	6.18896
P40261	NNMT	Nicotinamide N-methyltransferase OS=Homo sapiens GN=NNMT PE=1 SV=1 - [NNMT_HUMAN]	472.55	27.27	1	7	7	18	catalytic activity	cytoplasm; cytosol	development; metabolic process; response to stimulus	Pf01234	2.73977e+09	264	29.5551	5.74463
P42285	SKIV2L2	Superkiller viralicidic activity 2-like 2 OS=Homo sapiens GN=SKIV2L2 PE=1 SV=3 - [SK2L2_HUMAN]	595.97	8.06	1	7	7	18	catalytic activity; DNA binding; nucleotide binding; protein binding	nucleus; organelle lumen; spliceosomal complex	metabolic process	Pf00270; Pf04851; Pf08148	3.10918e+08	1042	117.729	6.52197
P43034	PAFAH1B1	Platelet-activating factor acetylhydrolase IB subunit alpha OS=Homo sapiens GN=PAFAH1B1 PE=1 SV=2 - [LIS1_HUMAN]	374.991	20.24	1	7	7	12	protein binding	chromosome; cytoplasm; cytoskeleton; cytosol; extracellular; membrane; nucleus; organelle lumen	cell communication; cell differentiation; cell division; cell growth; cell organization and biogenesis; cell proliferation; cellular component movement; development; metabolic process; regulation of biological process; reproduction; response to stimulus; transport	Pf00400; Pf08513	3.8261e+08	410	46.6082	7.37158
P46779	RPL28	60S ribosomal protein L28 OS=Homo sapiens GN=RPL28 PE=1 SV=3 - [RL28_HUMAN]	610.465	38.69	1	7	7	20	protein binding; RNA binding; structural molecule activity	cytoplasm; cytosol; extracellular; ribosome	cell organization and biogenesis; metabolic process; transport	Pf01778	1.30829e+09	137	15.7377	12.0151
P46821	MAP1B	Microtubule-associated protein 1B OS=Homo sapiens GN=MAP1B PE=1 SV=2 - [MAP1B_HUMAN]	348.979	3.77	1	7	7	9	catalytic activity; protein binding; structural molecule activity	cytoplasm; cytoskeleton; cytosol; membrane	cell communication; cell differentiation; cell growth; cell organization and biogenesis; cellular component movement; development; metabolic process; regulation of biological process; response to stimulus; transport		3.40909e+08	2468	270.468	4.80518
P49591	SARS	Serine--tRNA ligase, cytoplasmic OS=Homo sapiens GN=SARS PE=1 SV=3 - [SYSC_HUMAN]	458.88	16.93	1	7	7	13	catalytic activity; nucleotide binding; RNA binding	cytoplasm; cytosol; extracellular; mitochondrion	metabolic process	Pf00587; Pf02403	5.6857e+08	514	58.7401	6.43018
P49720	PSMB3	Proteasome subunit beta type-3 OS=Homo sapiens GN=PSMB3 PE=1 SV=2 - [PSB3_HUMAN]	1294.82	39.51	1	7	7	29	catalytic activity; protein binding	cytoplasm; cytoskeleton; cytosol; extracellular; Golgi; mitochondrion; nucleus; organelle lumen; proteasome	cell communication; cell death; metabolic process; regulation of biological process; response to stimulus	Pf00227	2.68504e+09	205	22.9335	6.55127
P49755	TMED10	Transmembrane emp24 domain-containing protein 10 OS=Homo sapiens GN=TMED10 PE=1 SV=2 - [TMEDA_HUMAN]	963.162	31.96	1	7	7	23	protein binding	cytoplasm; endoplasmic reticulum; Golgi; membrane	cell organization and biogenesis; development; metabolic process; response to stimulus; transport	Pf01105	2.34958e+09	219	24.96	7.44482
P49756	RBM25	RNA-binding protein 25 OS=Homo sapiens GN=RBM25 PE=1 SV=3 - [RBM25_HUMAN]	313.142	8.54	1	7	7	9	nucleotide binding; protein binding; RNA binding	cytoplasm; nucleus; organelle lumen	cell death; metabolic process; regulation of biological process	Pf00076; Pf01480	4.19687e+08	843	100.124	6.31592
P50479	PDLIM4	PDZ and LIM domain protein 4 OS=Homo sapiens GN=PDLIM4 PE=1 SV=2 - [PDLI4_HUMAN]	379.109	25.76	1	7	7	10	metal ion binding; protein binding			Pf00412; Pf00595	6.40817e+08	330	35.3757	7.91357
P50914	RPL14	60S ribosomal protein L14 OS=Homo sapiens GN=RPL14 PE=1 SV=4 - [RL14_HUMAN]	1518.39	33.02	1	7	7	41	protein binding; RNA binding; structural molecule activity	cytoplasm; cytosol; extracellular; ribosome	cell organization and biogenesis; metabolic process; transport	Pf01929	3.20112e+09	215	23.417	10.9312
P52888	THOP1	Thimet oligopeptidase OS=Homo sapiens GN=THOP1 PE=1 SV=2 - [THOP1_HUMAN]	312.93	9.87	1	7	7	9	catalytic activity; metal ion binding; protein binding	cytoplasm	metabolic process	Pf01432	5.61095e+08	689	78.7895	6.04932
P54578	USP14	Ubiquitin carboxyl-terminal hydrolase 14 OS=Homo sapiens GN=USP14 PE=1 SV=3 - [UBP14_HUMAN]	302.301	17.61	1	7	7	8	catalytic activity; enzyme regulator activity; protein binding	cell surface; cytoplasm; membrane; proteasome	cell communication; metabolic process; regulation of biological process; response to stimulus	Pf00443	3.63756e+08	494	56.033	5.30029
P54920	NAPA	Alpha-soluble NSF attachment protein OS=Homo sapiens GN=NAPA PE=1 SV=3 - [SNAA_HUMAN]	446.006	29.15	1	7	7	9	protein binding	cytoplasm; cytosol; extracellular; membrane	cell communication; cell differentiation; cell organization and biogenesis; development; regulation of biological process; transport		5.82324e+08	295	33.2113	5.36377
P55145	MANF	Mesencephalic astrocyte-derived neurotrophic factor OS=Homo sapiens GN=MANF PE=1 SV=3 - [MANF_HUMAN]	395.323	37.91	1	7	7	13	protein binding; RNA binding	cytoplasm; endoplasmic reticulum; extracellular	response to stimulus	Pf10208	1.07663e+09	182	20.6868	8.68994
P55957	BID	BH3-interacting domain death agonist OS=Homo sapiens GN=BID PE=1 SV=1 - [BID_HUMAN]	857.626	46.15	1	7	7	17	protein binding	cytoplasm; cytosol; membrane; mitochondrion	cell communication; cell death; cell organization and biogenesis; cell proliferation; development; metabolic process; regulation of biological process; response to stimulus; transport	Pf06393	710048797	195	21.981	5.43994
P57105	SYNJ2BP	Synaptojanin-2-binding protein OS=Homo sapiens GN=SYNJ2BP PE=1 SV=2 - [SYJ2B_HUMAN]	593.017	46.9	1	7	7	14	protein binding	cell surface; cytoplasm; membrane; mitochondrion	cell communication; cell organization and biogenesis; metabolic process; regulation of biological process; response to stimulus; transport	Pf00595	8.24882e+08	145	15.9182	6.30322
P61081	UBE2M	NEDD8-conjugating enzyme Ubc12 OS=Homo sapiens GN=UBE2M PE=1 SV=1 - [UBC12_HUMAN]	422.746	41.53	1	7	7	13	catalytic activity; nucleotide binding; protein binding	cytoplasm; cytosol	cell communication; cell death; metabolic process; regulation of biological process; response to stimulus	Pf00179	2.69616e+09	183	20.8866	7.69385
P61086	UBE2K	Ubiquitin-conjugating enzyme E2 K OS=Homo sapiens GN=UBE2K PE=1 SV=3 - [UBE2K_HUMAN]	1101.81	43.5	1	7	7	26	catalytic activity; nucleotide binding; protein binding	cytoplasm	cell communication; cell death; metabolic process; regulation of biological process; response to stimulus	Pf00179; Pf00627	2.44786e+09	200	22.3926	5.43994
P61201	COPS2	COP9 signalosome complex subunit 2 OS=Homo sapiens GN=COPS2 PE=1 SV=1 - [CSN2_HUMAN]	286.43	20.32	1	7	7	8	protein binding; signal transducer activity	cytoplasm; nucleus	cell communication; cell differentiation; cell proliferation; development; metabolic process; regulation of biological process; response to stimulus	Pf01399; Pf10075	3.86061e+08	443	51.5641	5.52881
P62081	RPS7	40S ribosomal protein S7 OS=Homo sapiens GN=RPS7 PE=1 SV=1 - [RS7_HUMAN]	695.469	27.32	1	7	7	33	protein binding; RNA binding; structural molecule activity	cytoplasm; cytoskeleton; cytosol; nucleus; organelle lumen; ribosome	cell organization and biogenesis; metabolic process; transport	Pf01251	3.02824e+09	194	22.1133	10.0962
P62888	RPL30	60S ribosomal protein L30 OS=Homo sapiens GN=RPL30 PE=1 SV=2 - [RL30_HUMAN]	1361.13	55.65	1	7	7	28	RNA binding; structural molecule activity	cytoplasm; cytosol; extracellular; ribosome	cell organization and biogenesis; metabolic process; transport	Pf01248	2.15144e+09	115	12.7757	9.62744
P63241	EIF5A	Eukaryotic translation initiation factor 5A-1 OS=Homo sapiens GN=EIF5A PE=1 SV=2 - [IF5A1_HUMAN]	3247.36	28.57	1	7	7	103	protein binding; RNA binding	cytoplasm; cytosol; endoplasmic reticulum; membrane; nucleus	cell death; cell differentiation; cell organization and biogenesis; cell proliferation; metabolic process; regulation of biological process; transport	Pf01287	9.64795e+09	154	16.8214	5.23682
P82663	MRPS25	28S ribosomal protein S25, mitochondrial OS=Homo sapiens GN=MRPS25 PE=1 SV=1 - [RT25_HUMAN]	274.456	49.13	1	7	7	9	structural molecule activity	cytoplasm; mitochondrion; organelle lumen; ribosome	metabolic process	Pf05047	5.4909e+08	173	20.1033	8.82178
Q00688	FKBP3	Peptidyl-prolyl cis-trans isomerase FKBP3 OS=Homo sapiens GN=FKBP3 PE=1 SV=1 - [FKBP3_HUMAN]	386.262	35.27	1	7	7	12	catalytic activity; protein binding; receptor activity	membrane; nucleus	metabolic process	Pf00254	2.21167e+09	224	25.1613	9.27588
Q02809	PLOD1	Procollagen-lysine,2-oxoglutarate 5-dioxygenase 1 OS=Homo sapiens GN=PLOD1 PE=1 SV=2 - [PLOD1_HUMAN]	319.84	11.14	1	7	7	11	catalytic activity; metal ion binding; protein binding	cytoplasm; endoplasmic reticulum; extracellular; membrane	cell organization and biogenesis; development; metabolic process; response to stimulus	Pf03171	3.44876e+08	727	83.4974	6.94678
Q04837	SSBP1	Single-stranded DNA-binding protein, mitochondrial OS=Homo sapiens GN=SSBP1 PE=1 SV=1 - [SSBP_HUMAN]	1689.51	52.7	1	7	7	42	DNA binding; protein binding; RNA binding	cytoplasm; extracellular; mitochondrion; organelle lumen	cell organization and biogenesis; metabolic process; regulation of biological process	Pf00436	4.15444e+09	148	17.249	9.59814
Q07020	RPL18	60S ribosomal protein L18 OS=Homo sapiens GN=RPL18 PE=1 SV=2 - [RL18_HUMAN]	2498.53	42.02	1	7	7	50	RNA binding; structural molecule activity	cytoplasm; cytosol; nucleus; organelle lumen; ribosome	cell organization and biogenesis; metabolic process; transport	Pf00828	3.17331e+09	188	21.6211	11.7222
Q07812	BAX	Apoptosis regulator BAX OS=Homo sapiens GN=BAX PE=1 SV=1 - [BAX_HUMAN]	500.17	39.58	1	7	7	13	protein binding; transporter activity	cytoplasm; cytosol; endoplasmic reticulum; extracellular; membrane; mitochondrion; nucleus	cell communication; cell death; cell differentiation; cell organization and biogenesis; cell proliferation; cellular component movement; cellular homeostasis; development; metabolic process; regulation of biological process; reproduction; response to stimulus; transport	Pf00452	7.30963e+08	192	21.1708	5.22412
Q07960	ARHGAP1	Rho GTPase-activating protein 1 OS=Homo sapiens GN=ARHGAP1 PE=1 SV=1 - [RHG01_HUMAN]	349.87	20.27	1	7	7	9	enzyme regulator activity; protein binding	cytoplasm; cytosol; extracellular; membrane	cell communication; metabolic process; regulation of biological process; response to stimulus	Pf00620; Pf00650	616768686	439	50.4042	6.29053
Q08379	GOLGA2	Golgin subfamily A member 2 OS=Homo sapiens GN=GOLGA2 PE=1 SV=3 - [GOGA2_HUMAN]	331.366	7.78	1	7	7	8	catalytic activity; motor activity; protein binding	cytoplasm; cytoskeleton; Golgi; membrane	cell differentiation; cell organization and biogenesis; development; regulation of biological process	Pf01576; Pf12128	1.72641e+08	1002	113.017	5.021
Q13442	PDAP1	28 kDa heat- and acid-stable phosphoprotein OS=Homo sapiens GN=PDAP1 PE=1 SV=1 - [HAP28_HUMAN]	651.196	33.15	1	7	7	13			cell communication; cell proliferation; regulation of biological process; response to stimulus	Pf10252	1.58808e+09	181	20.6176	8.86572
Q13505	MTX1	Metaxin-1 OS=Homo sapiens GN=MTX1 PE=1 SV=2 - [MTX1_HUMAN]	463.164	17.6	1	7	7	9		cytoplasm; membrane; mitochondrion	cell organization and biogenesis; metabolic process; transport	Pf10568; Pf11801	553841213	466	51.4446	9.78857
Q14232	EIF2B1	Translation initiation factor eIF-2B subunit alpha OS=Homo sapiens GN=EIF2B1 PE=1 SV=1 - [EI2BA_HUMAN]	332.56	26.89	1	7	7	10	catalytic activity; enzyme regulator activity; nucleotide binding; protein binding; RNA binding	cytoplasm; cytosol; membrane	cell differentiation; development; metabolic process; regulation of biological process; response to stimulus	Pf01008	511373772	305	33.6908	7.32764
Q14789	GOLGB1	Golgin subfamily B member 1 OS=Homo sapiens GN=GOLGB1 PE=1 SV=2 - [GOGB1_HUMAN]	310.441	3.07	1	7	7	8	catalytic activity; motor activity; protein binding; transporter activity	cytoplasm; cytoskeleton; Golgi; membrane	cell organization and biogenesis; transport	Pf01496; Pf01576; Pf07888; Pf09726	88961943	3259	375.79	4.99561
Q15631	TSN	Translin OS=Homo sapiens GN=TSN PE=1 SV=1 - [TSN_HUMAN]	570.737	25	1	7	7	15	catalytic activity; DNA binding; protein binding; RNA binding	cytoplasm; nucleus	metabolic process	Pf01997	1.24706e+09	228	26.1668	6.44287
Q15637	SF1	Splicing factor 1 OS=Homo sapiens GN=SF1 PE=1 SV=4 - [SF01_HUMAN]	405.708	13.46	1	7	7	12	metal ion binding; RNA binding	cytoplasm; nucleus; organelle lumen; ribosome; spliceosomal complex	cell differentiation; cell organization and biogenesis; cell proliferation; development; metabolic process; regulation of biological process; reproduction	Pf00013	6.88595e+08	639	68.2859	8.98291
Q5T749	KPRP	Keratinocyte proline-rich protein OS=Homo sapiens GN=KPRP PE=1 SV=1 - [KPRP_HUMAN]	275.078	9.84	1	7	7	11		cytoplasm; extracellular			5.5251e+07	579	64.0932	8.26514
Q6FI81	CIAPIN1	Anamorsin OS=Homo sapiens GN=CIAPIN1 PE=1 SV=2 - [CPIN1_HUMAN]	370.043	22.12	1	7	7	10	catalytic activity; metal ion binding; protein binding	cytoplasm; mitochondrion; nucleus; organelle lumen	cell death; cell organization and biogenesis; development; metabolic process; regulation of biological process	Pf05093; Pf08241	771019594	312	33.5611	5.61768
Q6IN85	SMEK1	Serine/threonine-protein phosphatase 4 regulatory subunit 3A OS=Homo sapiens GN=SMEK1 PE=1 SV=1 - [P4R3A_HUMAN]	319.43	9.72	1	7	7	8		cytoplasm; cytoskeleton; nucleus	metabolic process; regulation of biological process	Pf04802	2.26066e+08	833	95.308	4.94482
Q6YHK3	CD109	CD109 antigen OS=Homo sapiens GN=CD109 PE=1 SV=2 - [CD109_HUMAN]	316.47	6.3	1	7	7	11	enzyme regulator activity; protein binding	extracellular; membrane	cell communication; metabolic process; regulation of biological process; response to stimulus	Pf00207; Pf01835; Pf07677; Pf07678; Pf07703; Pf10569; Pf11974	2.47384e+08	1445	161.587	5.84619
Q7L2E3	DHX30	Putative ATP-dependent RNA helicase DHX30 OS=Homo sapiens GN=DHX30 PE=1 SV=1 - [DHX30_HUMAN]	397.749	7.62	1	7	7	11	catalytic activity; nucleotide binding; protein binding; RNA binding	cytoplasm; mitochondrion; organelle lumen	metabolic process	Pf00270; Pf00271; Pf04408; Pf07717	7.76089e+07	1194	133.855	8.77783
Q86U28	ISCA2	Iron-sulfur cluster assembly 2 homolog, mitochondrial OS=Homo sapiens GN=ISCA2 PE=1 SV=2 - [ISCA2_HUMAN]	321.148	53.25	1	7	7	7	metal ion binding; structural molecule activity	cytoplasm; mitochondrion	cell organization and biogenesis; metabolic process	Pf01521	103221072	154	16.4662	5.24951
Q8IX12	CCAR1	Cell division cycle and apoptosis regulator protein 1 OS=Homo sapiens GN=CCAR1 PE=1 SV=2 - [CCAR1_HUMAN]	299.17	7.65	1	7	7	9	metal ion binding; protein binding	cytoplasm; nucleus; organelle lumen	cell death; metabolic process; regulation of biological process	Pf02037	4.08232e+08	1150	132.739	5.75732
Q8N5K1	CISD2	CDGSH iron-sulfur domain-containing protein 2 OS=Homo sapiens GN=CISD2 PE=1 SV=1 - [CISD2_HUMAN]	477.29	50.37	1	7	7	12	metal ion binding; protein binding	cytoplasm; endoplasmic reticulum; membrane; mitochondrion	development; metabolic process; regulation of biological process	Pf09360; Pf10660	8.90585e+08	135	15.2685	9.61279
Q92797	SYMPK	Symplekin OS=Homo sapiens GN=SYMPK PE=1 SV=2 - [SYMPK_HUMAN]	337.275	7.14	1	7	7	8	protein binding	cytoplasm; cytoskeleton; membrane; nucleus; organelle lumen	metabolic process; regulation of biological process	Pf11935; Pf12295	1.05408e+08	1274	141.059	6.12549
Q92878	RAD50	DNA repair protein RAD50 OS=Homo sapiens GN=RAD50 PE=1 SV=1 - [RAD50_HUMAN]	449.56	4.88	1	7	7	11	catalytic activity; DNA binding; metal ion binding; nucleotide binding; protein binding; structural molecule activity	chromosome; nucleus; organelle lumen	cell division; cell organization and biogenesis; metabolic process; regulation of biological process; reproduction; response to stimulus	Pf00901; Pf02463; Pf04423; Pf12128	2.05863e+08	1312	153.797	6.88818
Q93009	USP7	Ubiquitin carboxyl-terminal hydrolase 7 OS=Homo sapiens GN=USP7 PE=1 SV=2 - [UBP7_HUMAN]	366.14	6.72	1	7	7	11	catalytic activity; protein binding	cytoplasm; cytosol; nucleus; organelle lumen	development; metabolic process; regulation of biological process; response to stimulus	Pf00443; Pf00917; Pf12436	2.19778e+08	1102	128.22	5.5542
Q96D15	RCN3	Reticulocalbin-3 OS=Homo sapiens GN=RCN3 PE=1 SV=1 - [RCN3_HUMAN]	569.176	25.61	1	7	7	12	metal ion binding; protein binding	cytoplasm; endoplasmic reticulum; organelle lumen			756672827	328	37.47	4.89404
Q96FW1	OTUB1	Ubiquitin thioesterase OTUB1 OS=Homo sapiens GN=OTUB1 PE=1 SV=2 - [OTUB1_HUMAN]	1057.61	33.21	1	7	7	24	catalytic activity; nucleotide binding; protein binding	cytoplasm; cytosol; extracellular; nucleus; organelle lumen	cell communication; cell organization and biogenesis; defense response; metabolic process; regulation of biological process; response to stimulus	Pf02338; Pf10275	1.63853e+09	271	31.2644	4.94482
Q96KP4	CNDP2	Cytosolic non-specific dipeptidase OS=Homo sapiens GN=CNDP2 PE=1 SV=2 - [CNDP2_HUMAN]	290.908	16.21	1	7	7	10	catalytic activity; metal ion binding	cytoplasm; cytosol; extracellular	metabolic process; response to stimulus	Pf01546; Pf07687	3.12296e+08	475	52.8449	5.97314
Q96TA1	FAM129B	Niban-like protein 1 OS=Homo sapiens GN=FAM129B PE=1 SV=3 - [NIBL1_HUMAN]	356.096	12.33	1	7	7	8		cytoplasm; cytoskeleton; cytosol; extracellular; membrane; nucleus; organelle lumen	cell death; regulation of biological process		3.39893e+08	746	84.0847	6.18896
Q99584	S100A13	Protein S100-A13 OS=Homo sapiens GN=S100A13 PE=1 SV=1 - [S10AD_HUMAN]	203.458	55.1	1	7	7	9	metal ion binding; protein binding	cytoplasm; cytosol; extracellular; nucleus; vacuole	cell communication; cell organization and biogenesis; cell proliferation; regulation of biological process; response to stimulus; transport	Pf01023	1.12858e+09	98	11.4641	6.16357
Q9BTT0	ANP32E	Acidic leucine-rich nuclear phosphoprotein 32 family member E OS=Homo sapiens GN=ANP32E PE=1 SV=1 - [AN32E_HUMAN]	1043.07	25.75	1	7	7	20	enzyme regulator activity; protein binding	chromosome; cytoplasm; nucleus; organelle lumen	cell organization and biogenesis; metabolic process; regulation of biological process	Pf12799	2.61191e+09	268	30.6738	3.85303
Q9BUJ2	HNRNPUL1	Heterogeneous nuclear ribonucleoprotein U-like protein 1 OS=Homo sapiens GN=HNRNPUL1 PE=1 SV=2 - [HNRL1_HUMAN]	591.02	9.7	1	7	7	15	protein binding; RNA binding	nucleus; organelle lumen	metabolic process; regulation of biological process; response to stimulus	Pf00622	684178597	856	95.6793	6.91748
Q9BUQ8	DDX23	Probable ATP-dependent RNA helicase DDX23 OS=Homo sapiens GN=DDX23 PE=1 SV=3 - [DDX23_HUMAN]	373.587	8.29	1	7	7	8	catalytic activity; DNA binding; nucleotide binding; protein binding	cytoplasm; extracellular; membrane; mitochondrion; nucleus; organelle lumen; spliceosomal complex	cell organization and biogenesis; metabolic process	Pf00270; Pf00271; Pf04851	119812182	820	95.5239	9.5542
Q9H0D6	XRN2	5'-3' exoribonuclease 2 OS=Homo sapiens GN=XRN2 PE=1 SV=1 - [XRN2_HUMAN]	476.736	10.11	1	7	7	11	catalytic activity; metal ion binding	nucleus; organelle lumen	cell growth; metabolic process; regulation of biological process; reproduction	Pf03159	2.26247e+08	950	108.513	7.47412
Q9HB71	CACYBP	Calcyclin-binding protein OS=Homo sapiens GN=CACYBP PE=1 SV=2 - [CYBP_HUMAN]	520.167	23.25	1	7	7	15	protein binding	cytoplasm; extracellular; nucleus; organelle lumen	cell death; cell differentiation; development; metabolic process; regulation of biological process; response to stimulus	Pf04969; Pf05002; Pf09032	1.45769e+09	228	26.1936	8.25049
Q9NSE4	IARS2	Isoleucine--tRNA ligase, mitochondrial OS=Homo sapiens GN=IARS2 PE=1 SV=2 - [SYIM_HUMAN]	279.994	7.71	1	7	7	8	catalytic activity; nucleotide binding	cytoplasm; mitochondrion; organelle lumen	metabolic process; regulation of biological process	Pf00133; Pf06827; Pf08264; Pf09334	195501538	1012	113.719	7.1958
Q9NTK5	OLA1	Obg-like ATPase 1 OS=Homo sapiens GN=OLA1 PE=1 SV=2 - [OLA1_HUMAN]	546.282	20.96	1	7	7	14	catalytic activity; nucleotide binding; protein binding; transporter activity	cytoplasm; extracellular; membrane; nucleus; organelle lumen	metabolic process; transport	Pf01926; Pf02421; Pf06071	1.65581e+09	396	44.7153	7.81104
Q9NU22	MDN1	Midasin OS=Homo sapiens GN=MDN1 PE=1 SV=2 - [MDN1_HUMAN]	235.865	1.27	1	7	7	7	catalytic activity; nucleotide binding; protein binding	cytoplasm; cytoskeleton; nucleus; organelle lumen	cell organization and biogenesis; metabolic process	Pf00004; Pf00092; Pf07726; Pf07728	5.70887e+07	5596	632.42	5.68115
Q9NUQ9	FAM49B	Protein FAM49B OS=Homo sapiens GN=FAM49B PE=1 SV=1 - [FA49B_HUMAN]	424.692	26.54	1	7	7	10		extracellular		Pf07159	6.95706e+08	324	36.7246	6.06201
Q9NX46	ADPRHL2	Poly(ADP-ribose) glycohydrolase ARH3 OS=Homo sapiens GN=ADPRHL2 PE=1 SV=1 - [ARHL2_HUMAN]	239.02	26.72	1	7	7	7	catalytic activity; metal ion binding	cytoplasm; mitochondrion; nucleus; organelle lumen	metabolic process	Pf03747	449434412	363	38.9222	5.07178
Q9NX63	CHCHD3	Coiled-coil-helix-coiled-coil-helix domain-containing protein 3, mitochondrial OS=Homo sapiens GN=CHCHD3 PE=1 SV=1 - [CHCH3_HUMAN]	413.041	25.55	1	7	7	10	protein binding; structural molecule activity	cytoplasm; extracellular; membrane; mitochondrion; nucleus	cell organization and biogenesis; metabolic process; regulation of biological process	Pf05300; Pf06747	9.13127e+08	227	26.1362	8.27979
Q9P273	TENM3	Teneurin-3 OS=Homo sapiens GN=TENM3 PE=2 SV=3 - [TEN3_HUMAN]	323.514	2.78	1	7	7	9	protein binding	cell surface; membrane	cell communication; cell differentiation; cell organization and biogenesis; development; regulation of biological process; response to stimulus	Pf06247; Pf06484	132185737	2699	300.76	6.41748
Q9UBG0	MRC2	C-type mannose receptor 2 OS=Homo sapiens GN=MRC2 PE=1 SV=2 - [MRC2_HUMAN]	659.02	6.09	1	7	7	12	protein binding	membrane	metabolic process; transport	Pf00040; Pf00059	2.57308e+08	1479	166.568	5.8335
Q9UHX1	PUF60	Poly(U)-binding-splicing factor PUF60 OS=Homo sapiens GN=PUF60 PE=1 SV=1 - [PUF60_HUMAN]	474.94	16.1	1	7	7	13	catalytic activity; DNA binding; nucleotide binding; protein binding; RNA binding	nucleus; organelle lumen	cell death; cellular homeostasis; metabolic process; regulation of biological process	Pf00076	3.83161e+08	559	59.8376	5.2876
Q9UIJ7	AK3	GTP:AMP phosphotransferase, mitochondrial OS=Homo sapiens GN=AK3 PE=1 SV=4 - [KAD3_HUMAN]	473.804	35.68	1	7	7	10	catalytic activity; nucleotide binding; protein binding	cytoplasm; mitochondrion; organelle lumen	coagulation; metabolic process; response to stimulus	Pf00406; Pf05191	6.41043e+08	227	25.5495	9.15869
Q9UNZ2	NSFL1C	NSFL1 cofactor p47 OS=Homo sapiens GN=NSFL1C PE=1 SV=2 - [NSF1C_HUMAN]	464.92	22.43	1	7	7	11	protein binding	chromosome; cytoplasm; cytoskeleton; Golgi; membrane; nucleus; organelle lumen		Pf00789; Pf08059	6.8557e+08	370	40.5483	5.09717
Q9Y263	PLAA	Phospholipase A-2-activating protein OS=Homo sapiens GN=PLAA PE=1 SV=2 - [PLAP_HUMAN]	343.541	10.82	1	7	7	10	enzyme regulator activity; protein binding	extracellular	cell communication; defense response; metabolic process; regulation of biological process; response to stimulus	Pf00400; Pf08324; Pf09070	221460691	795	87.1014	6.3667
Q9Y618	NCOR2	Nuclear receptor corepressor 2 OS=Homo sapiens GN=NCOR2 PE=1 SV=2 - [NCOR2_HUMAN]	384.007	3.21	1	7	7	11	DNA binding; protein binding	nucleus; organelle lumen	cell communication; metabolic process; regulation of biological process; response to stimulus	Pf00249	1.76804e+08	2525	274.635	7.59131
P02533	KRT14	Keratin, type I cytoskeletal 14 OS=Homo sapiens GN=KRT14 PE=1 SV=4 - [K1C14_HUMAN]	8150.52	46.19	1	6	25	226	protein binding; structural molecule activity	cytoplasm; cytoskeleton; cytosol; extracellular; nucleus; organelle lumen	cell differentiation; cell organization and biogenesis; development; response to stimulus	Pf00038; Pf12128	1.67504e+10	472	51.5294	5.16064
P35241	RDX	Radixin OS=Homo sapiens GN=RDX PE=1 SV=1 - [RADI_HUMAN]	2167.4	23.84	1	6	16	60	protein binding	cytoplasm; cytoskeleton; extracellular; membrane	cell differentiation; cell organization and biogenesis; metabolic process; regulation of biological process	Pf00373; Pf00769; Pf09379; Pf09380	5.48242e+09	583	68.5214	6.3667
Q9Y4G6	TLN2	Talin-2 OS=Homo sapiens GN=TLN2 PE=1 SV=4 - [TLN2_HUMAN]	1272.45	6.69	1	6	14	30	protein binding; structural molecule activity	cytoplasm; cytoskeleton; membrane	cell organization and biogenesis	Pf00373; Pf01608; Pf02174; Pf08913; Pf09141; Pf09379	1293193451	2542	271.443	5.56689
P63010	AP2B1	AP-2 complex subunit beta OS=Homo sapiens GN=AP2B1 PE=1 SV=1 - [AP2B1_HUMAN]	983.351	15.37	1	6	13	29	protein binding; transporter activity	cytoplasm; cytosol; membrane	cell communication; cell differentiation; cell organization and biogenesis; cellular component movement; defense response; development; regulation of biological process; response to stimulus; transport	Pf01602; Pf02883; Pf09066; Pf12717	535111532	937	104.486	5.37646
O75746	SLC25A12	Calcium-binding mitochondrial carrier protein Aralar1 OS=Homo sapiens GN=SLC25A12 PE=1 SV=2 - [CMC1_HUMAN]	574.669	16.67	1	6	10	17	metal ion binding; transporter activity	cytoplasm; membrane; mitochondrion	metabolic process; response to stimulus; transport	Pf00153	2.28496e+08	678	74.7149	8.38232
Q8TAQ2	SMARCC2	SWI/SNF complex subunit SMARCC2 OS=Homo sapiens GN=SMARCC2 PE=1 SV=1 - [SMRC2_HUMAN]	449.172	10.21	1	6	10	12	DNA binding; protein binding	nucleus; organelle lumen	cell organization and biogenesis; development; metabolic process; regulation of biological process	Pf04433	4.17993e+08	1214	132.797	5.69385
O43390	HNRNPR	Heterogeneous nuclear ribonucleoprotein R OS=Homo sapiens GN=HNRNPR PE=1 SV=1 - [HNRPR_HUMAN]	1016.47	17.22	1	6	9	30	nucleotide binding; protein binding; RNA binding	cytoplasm; nucleus; organelle lumen; spliceosomal complex	metabolic process	Pf00076	2143411234	633	70.8993	8.1333
Q15436	SEC23A	Protein transport protein Sec23A OS=Homo sapiens GN=SEC23A PE=1 SV=2 - [SC23A_HUMAN]	1506.1	15.29	1	6	9	32	metal ion binding; protein binding	cytoplasm; cytosol; endoplasmic reticulum; Golgi; membrane	cell organization and biogenesis; metabolic process; transport	Pf00626; Pf04810; Pf04811; Pf04815; Pf08033	6.80675e+08	765	86.1053	7.07861
P11216	PYGB	Glycogen phosphorylase, brain form OS=Homo sapiens GN=PYGB PE=1 SV=5 - [PYGB_HUMAN]	793.539	12.81	1	6	8	18	catalytic activity; protein binding	cytoplasm	metabolic process	Pf00343	287311962	843	96.6345	6.85889
P14550	AKR1A1	Alcohol dehydrogenase [NADP(+)] OS=Homo sapiens GN=AKR1A1 PE=1 SV=3 - [AK1A1_HUMAN]	645.156	26.46	1	6	8	18	catalytic activity	cytoplasm; cytosol; extracellular; membrane	metabolic process	Pf00248	9.49185e+08	325	36.5499	6.78564
P18085	ARF4	ADP-ribosylation factor 4 OS=Homo sapiens GN=ARF4 PE=1 SV=3 - [ARF4_HUMAN]	2045.66	45	1	6	8	57	catalytic activity; nucleotide binding; protein binding; signal transducer activity	cytoplasm; cytosol; extracellular; Golgi; membrane; nucleus	cell communication; cell death; cellular component movement; development; metabolic process; regulation of biological process; response to stimulus; transport	Pf00025; Pf00071; Pf00503; Pf04670; Pf08477; Pf09439	4.30615e+09	180	20.4977	7.13721
Q92538	GBF1	Golgi-specific brefeldin A-resistance guanine nucleotide exchange factor 1 OS=Homo sapiens GN=GBF1 PE=1 SV=2 - [GBF1_HUMAN]	602.825	5	1	6	8	19	protein binding	cytoplasm; endoplasmic reticulum; Golgi; membrane; mitochondrion; organelle lumen	cell communication; cell organization and biogenesis; metabolic process; regulation of biological process; response to stimulus; transport	Pf01369; Pf12783	5.22971e+09	1859	206.315	5.73193
Q9Y6M1	IGF2BP2	Insulin-like growth factor 2 mRNA-binding protein 2 OS=Homo sapiens GN=IGF2BP2 PE=1 SV=2 - [IF2B2_HUMAN]	769.651	18.03	1	6	8	21	nucleotide binding; protein binding; RNA binding; translation regulator activity	cytoplasm; cytoskeleton; cytosol; nucleus	metabolic process; regulation of biological process; transport	Pf00013; Pf00076	1.31101e+09	599	66.0806	8.45557
O15479	MAGEB2	Melanoma-associated antigen B2 OS=Homo sapiens GN=MAGEB2 PE=1 SV=3 - [MAGB2_HUMAN]	553.204	22.88	1	6	7	16				Pf01454	1.28415e+09	319	35.2551	8.76318
O95486	SEC24A	Protein transport protein Sec24A OS=Homo sapiens GN=SEC24A PE=1 SV=2 - [SC24A_HUMAN]	372.587	7.32	1	6	7	13	metal ion binding	cytoplasm; cytosol; endoplasmic reticulum; Golgi; membrane	cell organization and biogenesis; metabolic process; transport	Pf00626; Pf04810; Pf04811; Pf04815; Pf08033	70636582	1093	119.674	7.66455
O96008	TOMM40	Mitochondrial import receptor subunit TOM40 homolog OS=Homo sapiens GN=TOMM40 PE=1 SV=1 - [TOM40_HUMAN]	1610.46	16.34	1	6	7	28	transporter activity	cytoplasm; membrane; mitochondrion	cell organization and biogenesis; metabolic process; regulation of biological process; transport	Pf01459	5.02325e+08	361	37.8691	7.25439
P06748	NPM1	Nucleophosmin OS=Homo sapiens GN=NPM1 PE=1 SV=2 - [NPM_HUMAN]	5028.11	22.45	1	6	7	98	enzyme regulator activity; protein binding; RNA binding	cytoplasm; cytoskeleton; cytosol; nucleus; organelle lumen	cell communication; cell death; cell organization and biogenesis; cell proliferation; metabolic process; regulation of biological process; response to stimulus; transport	Pf03066	2.84849e+10	294	32.5548	4.77979
P20674	COX5A	Cytochrome c oxidase subunit 5A, mitochondrial OS=Homo sapiens GN=COX5A PE=1 SV=2 - [COX5A_HUMAN]	529.696	27.33	1	6	7	17	catalytic activity; metal ion binding; transporter activity	cytoplasm; membrane; mitochondrion	metabolic process; transport	Pf02284	3.00612e+09	150	16.7517	6.78564
P30050	RPL12	60S ribosomal protein L12 OS=Homo sapiens GN=RPL12 PE=1 SV=1 - [RL12_HUMAN]	4648.35	52.12	1	6	7	111	protein binding; RNA binding; structural molecule activity	cytoplasm; cytosol; extracellular; ribosome	cell organization and biogenesis; metabolic process; transport	Pf00298; Pf03946	7.538e+09	165	17.8075	9.42236
P31942	HNRNPH3	Heterogeneous nuclear ribonucleoprotein H3 OS=Homo sapiens GN=HNRNPH3 PE=1 SV=2 - [HNRH3_HUMAN]	821.139	26.01	1	6	7	16	nucleotide binding; RNA binding	nucleus; organelle lumen; spliceosomal complex	cell differentiation; metabolic process	Pf00076	2.03883e+09	346	36.9031	6.87354
P49721	PSMB2	Proteasome subunit beta type-2 OS=Homo sapiens GN=PSMB2 PE=1 SV=1 - [PSB2_HUMAN]	779.152	33.83	1	6	7	24	catalytic activity; protein binding	cytoplasm; cytosol; extracellular; nucleus; organelle lumen; proteasome	cell communication; cell death; metabolic process; regulation of biological process; response to stimulus	Pf00227	3015383705	201	22.8217	7.02002
P62917	RPL8	60S ribosomal protein L8 OS=Homo sapiens GN=RPL8 PE=1 SV=2 - [RL8_HUMAN]	1388.95	21.4	1	6	7	37	RNA binding; structural molecule activity	cytoplasm; cytosol; ribosome	cell organization and biogenesis; metabolic process; transport	Pf00181; Pf03947	3.18561e+09	257	28.0073	11.0337
Q13185	CBX3	Chromobox protein homolog 3 OS=Homo sapiens GN=CBX3 PE=1 SV=4 - [CBX3_HUMAN]	1486.63	36.07	1	6	7	36	protein binding	chromosome; cytoskeleton; membrane; nucleus; organelle lumen	cell organization and biogenesis; metabolic process; regulation of biological process	Pf00385; Pf01393	3.12413e+09	183	20.7984	5.32568
Q13247	SRSF6	Serine/arginine-rich splicing factor 6 OS=Homo sapiens GN=SRSF6 PE=1 SV=2 - [SRSF6_HUMAN]	591.501	15.99	1	6	7	17	nucleotide binding; RNA binding	nucleus; organelle lumen	cell death; cell differentiation; cell organization and biogenesis; cell proliferation; development; metabolic process; regulation of biological process; response to stimulus; transport	Pf00076; Pf08777	2.65629e+09	344	39.5634	11.4292
Q15365	PCBP1	Poly(rC)-binding protein 1 OS=Homo sapiens GN=PCBP1 PE=1 SV=2 - [PCBP1_HUMAN]	1459.84	25.56	1	6	7	31	DNA binding; protein binding; RNA binding	cytoplasm; extracellular; nucleus; organelle lumen	metabolic process	Pf00013	7.601e+09	356	37.4739	7.09326
Q15417	CNN3	Calponin-3 OS=Homo sapiens GN=CNN3 PE=1 SV=1 - [CNN3_HUMAN]	958.957	24.62	1	6	7	26	protein binding	cytoskeleton	cell differentiation; cell organization and biogenesis; metabolic process; regulation of biological process	Pf00307; Pf00402	3294785498	329	36.3908	6.04932
Q5JRA6	MIA3	Melanoma inhibitory activity protein 3 OS=Homo sapiens GN=MIA3 PE=1 SV=1 - [MIA3_HUMAN]	290.934	4.82	1	6	7	8	protein binding	cytoplasm; endoplasmic reticulum; membrane	cell differentiation; cell organization and biogenesis; cellular component movement; development; regulation of biological process; response to stimulus; transport	Pf02463; Pf04156; Pf07653; Pf09726	1.37388e+08	1907	213.57	4.84326
Q8N1N4	KRT78	Keratin, type II cytoskeletal 78 OS=Homo sapiens GN=KRT78 PE=2 SV=2 - [K2C78_HUMAN]	591.835	14.04	1	6	7	24	structural molecule activity	cytoskeleton; extracellular		Pf00038	1.00726e+09	520	56.8305	6.02393
Q9BPW8	NIPSNAP1	Protein NipSnap homolog 1 OS=Homo sapiens GN=NIPSNAP1 PE=1 SV=1 - [NIPS1_HUMAN]	380.166	23.24	1	6	7	11		cytoplasm; membrane; mitochondrion		Pf07978	6.1372e+08	284	33.2888	9.30518
O00422	SAP18	Histone deacetylase complex subunit SAP18 OS=Homo sapiens GN=SAP18 PE=1 SV=1 - [SAP18_HUMAN]	424.639	28.76	1	6	6	13	protein binding; RNA binding	cytoplasm; membrane; nucleus; organelle lumen	cell death; metabolic process; regulation of biological process	Pf06487	9.87002e+08	153	17.55	9.34912
O00469	PLOD2	Procollagen-lysine,2-oxoglutarate 5-dioxygenase 2 OS=Homo sapiens GN=PLOD2 PE=1 SV=2 - [PLOD2_HUMAN]	486.55	10.18	1	6	6	11	catalytic activity; metal ion binding	cytoplasm; endoplasmic reticulum; extracellular; membrane	cell organization and biogenesis; metabolic process; response to stimulus	Pf03171	6.80185e+08	737	84.6316	6.7124
O00567	NOP56	Nucleolar protein 56 OS=Homo sapiens GN=NOP56 PE=1 SV=4 - [NOP56_HUMAN]	257.682	12.29	1	6	6	7	protein binding; RNA binding	cytoplasm; nucleus; organelle lumen	cell death; metabolic process	Pf01798; Pf08060; Pf08156	1.63929e+08	594	66.0087	9.18799
O14497	ARID1A	AT-rich interactive domain-containing protein 1A OS=Homo sapiens GN=ARID1A PE=1 SV=3 - [ARI1A_HUMAN]	188.834	3.81	1	6	6	6	DNA binding; protein binding	chromosome; nucleus; organelle lumen	cell communication; cell organization and biogenesis; development; metabolic process; regulation of biological process; response to stimulus	Pf01388; Pf12031	131161015	2285	241.892	6.69775
O43617	TRAPPC3	Trafficking protein particle complex subunit 3 OS=Homo sapiens GN=TRAPPC3 PE=1 SV=1 - [TPPC3_HUMAN]	245.705	30.56	1	6	6	9	protein binding	cytoplasm; cytosol; endoplasmic reticulum; Golgi; membrane	transport	Pf04051	4.00921e+08	180	20.2611	4.95752
O60341	KDM1A	Lysine-specific histone demethylase 1A OS=Homo sapiens GN=KDM1A PE=1 SV=2 - [KDM1A_HUMAN]	158.426	8.1	1	6	6	7	catalytic activity; DNA binding; nucleotide binding; protein binding	chromosome; nucleus; organelle lumen	cell communication; cell death; cell differentiation; cell organization and biogenesis; cell proliferation; coagulation; development; metabolic process; regulation of biological process; response to stimulus	Pf01593; Pf04433	1.42593e+08	852	92.8447	6.52197
O60493	SNX3	Sorting nexin-3 OS=Homo sapiens GN=SNX3 PE=1 SV=3 - [SNX3_HUMAN]	290.491	37.65	1	6	6	9	protein binding	cytoplasm; cytosol; endosome; extracellular; membrane	cell communication; transport	Pf00787	1.23064e+09	162	18.7508	8.66064
O75400	PRPF40A	Pre-mRNA-processing factor 40 homolog A OS=Homo sapiens GN=PRPF40A PE=1 SV=2 - [PR40A_HUMAN]	345.16	8.25	1	6	6	9	protein binding	cytoplasm; nucleus; organelle lumen	cell division; cell organization and biogenesis; cellular component movement; metabolic process; regulation of biological process	Pf00397; Pf01846	442507644	957	108.737	7.56201
O75663	TIPRL	TIP41-like protein OS=Homo sapiens GN=TIPRL PE=1 SV=2 - [TIPRL_HUMAN]	376.02	27.21	1	6	6	10	protein binding	cytoplasm	metabolic process; regulation of biological process; response to stimulus	Pf04176	3.96425e+08	272	31.4237	5.90967
O75937	DNAJC8	DnaJ homolog subfamily C member 8 OS=Homo sapiens GN=DNAJC8 PE=1 SV=2 - [DNJC8_HUMAN]	336.916	20.95	1	6	6	10	protein binding	nucleus; organelle lumen	metabolic process	Pf00226	1.04009e+09	253	29.8234	9.05615
O94826	TOMM70A	Mitochondrial import receptor subunit TOM70 OS=Homo sapiens GN=TOMM70A PE=1 SV=1 - [TOM70_HUMAN]	339.937	13.16	1	6	6	7	protein binding; transporter activity	cytoplasm; membrane; mitochondrion	cell organization and biogenesis; metabolic process; transport	Pf00515; Pf07719	7.61409e+08	608	67.412	7.12256
O94874	UFL1	E3 UFM1-protein ligase 1 OS=Homo sapiens GN=UFL1 PE=1 SV=2 - [UFL1_HUMAN]	339.298	8.69	1	6	6	10	catalytic activity; protein binding	cytoplasm; endoplasmic reticulum; nucleus; organelle lumen	metabolic process; regulation of biological process; response to stimulus	Pf09743	1.50322e+08	794	89.5398	6.78564
O95071	UBR5	E3 ubiquitin-protein ligase UBR5 OS=Homo sapiens GN=UBR5 PE=1 SV=2 - [UBR5_HUMAN]	249.869	2.54	1	6	6	6	catalytic activity; metal ion binding; protein binding; RNA binding	cytoplasm; nucleus; organelle lumen	cell communication; cell organization and biogenesis; cell proliferation; metabolic process; regulation of biological process; response to stimulus; transport	Pf00632; Pf00658; Pf02207; Pf11547	88171060	2799	309.158	5.84619
O95793	STAU1	Double-stranded RNA-binding protein Staufen homolog 1 OS=Homo sapiens GN=STAU1 PE=1 SV=2 - [STAU1_HUMAN]	252.84	12.48	1	6	6	8	protein binding; RNA binding	cytoplasm; cytoskeleton; endoplasmic reticulum; extracellular		Pf00035	2.14195e+08	577	63.1428	9.43701
O95983	MBD3	Methyl-CpG-binding domain protein 3 OS=Homo sapiens GN=MBD3 PE=1 SV=1 - [MBD3_HUMAN]	291.791	21.31	1	6	6	7	DNA binding; nucleotide binding; protein binding	chromosome; cytoplasm; nucleus; organelle lumen	cell organization and biogenesis; development; metabolic process; regulation of biological process	Pf01429	3.55976e+08	291	32.8233	5.33838
P00374	DHFR	Dihydrofolate reductase OS=Homo sapiens GN=DHFR PE=1 SV=2 - [DYR_HUMAN]	270.511	37.97	1	6	6	8	catalytic activity; nucleotide binding; RNA binding	cytoplasm; cytosol; nucleus; organelle lumen	metabolic process; regulation of biological process; response to stimulus	Pf00186	419555688	187	21.439	7.41553
P00505	GOT2	Aspartate aminotransferase, mitochondrial OS=Homo sapiens GN=GOT2 PE=1 SV=3 - [AATM_HUMAN]	961.352	15.35	1	6	6	18	catalytic activity	cytoplasm; extracellular; membrane; mitochondrion; organelle lumen	metabolic process; response to stimulus; transport	Pf00155	1.24533e+09	430	47.4873	9.01221
P04637	TP53	Cellular tumor antigen p53 OS=Homo sapiens GN=TP53 PE=1 SV=4 - [P53_HUMAN]	239	18.58	1	6	6	6	DNA binding; enzyme regulator activity; metal ion binding; nucleotide binding; protein binding	chromosome; cytoplasm; cytosol; endoplasmic reticulum; mitochondrion; nucleus; organelle lumen	cell communication; cell death; cell differentiation; cell growth; cell organization and biogenesis; cell proliferation; coagulation; development; metabolic process; regulation of biological process; response to stimulus; transport	Pf00870; Pf07710; Pf08563	2.60753e+08	393	43.6254	6.78564
P05114	HMGN1	Non-histone chromosomal protein HMG-14 OS=Homo sapiens GN=HMGN1 PE=1 SV=3 - [HMGN1_HUMAN]	510.311	49	1	6	6	12	DNA binding; protein binding	chromosome; cytoplasm; nucleus	cell organization and biogenesis; cell proliferation; development; metabolic process; regulation of biological process; response to stimulus		1.04637e+09	100	10.6526	9.59814
P05387	RPLP2	60S acidic ribosomal protein P2 OS=Homo sapiens GN=RPLP2 PE=1 SV=1 - [RLA2_HUMAN]	1969.84	41.74	1	6	6	34	RNA binding; structural molecule activity	cytoplasm; cytosol; extracellular; ribosome	cell organization and biogenesis; metabolic process; transport	Pf00428	8.128e+09	115	11.6578	4.53857
P06454	PTMA	Prothymosin alpha OS=Homo sapiens GN=PTMA PE=1 SV=2 - [PTMA_HUMAN]	1215.95	23.42	1	6	6	22		cytoplasm; nucleus; organelle lumen	metabolic process		1.28392e+09	111	12.196	3.77686
P07602	PSAP	Proactivator polypeptide OS=Homo sapiens GN=PSAP PE=1 SV=2 - [SAP_HUMAN]	539.412	11.64	1	6	6	16	enzyme regulator activity; protein binding	cytoplasm; extracellular; Golgi; membrane; mitochondrion; organelle lumen; vacuole	cell communication; cell differentiation; coagulation; development; metabolic process; regulation of biological process; reproduction; response to stimulus; transport	Pf02199; Pf03489; Pf05184	1.16322e+09	524	58.0739	5.17334
P09417	QDPR	Dihydropteridine reductase OS=Homo sapiens GN=QDPR PE=1 SV=2 - [DHPR_HUMAN]	402.257	36.89	1	6	6	10	catalytic activity; nucleotide binding; protein binding	cytoplasm; cytosol; extracellular; mitochondrion	development; metabolic process; response to stimulus		4.15606e+08	244	25.773	7.37158
P11177	PDHB	Pyruvate dehydrogenase E1 component subunit beta, mitochondrial OS=Homo sapiens GN=PDHB PE=1 SV=3 - [ODPB_HUMAN]	651.97	25.35	1	6	6	12	catalytic activity; protein binding	cytoplasm; mitochondrion; organelle lumen	metabolic process; regulation of biological process	Pf02779; Pf02780	5.823e+08	359	39.208	6.65381
P11233	RALA	Ras-related protein Ral-A OS=Homo sapiens GN=RALA PE=1 SV=1 - [RALA_HUMAN]	386.3	28.16	1	6	6	10	catalytic activity; nucleotide binding; protein binding	cell surface; cytoplasm; extracellular; membrane	cell communication; cell division; cell organization and biogenesis; metabolic process; regulation of biological process; response to stimulus; transport	Pf00025; Pf00071; Pf08477	6.09102e+08	206	23.552	7.10791
P11310	ACADM	Medium-chain specific acyl-CoA dehydrogenase, mitochondrial OS=Homo sapiens GN=ACADM PE=1 SV=1 - [ACADM_HUMAN]	293.51	16.39	1	6	6	8	catalytic activity; nucleotide binding; protein binding	cytoplasm; membrane; mitochondrion; organelle lumen	cell differentiation; cell organization and biogenesis; development; metabolic process; regulation of biological process; response to stimulus	Pf00441; Pf02770; Pf02771; Pf08028; Pf11794	5.15244e+08	421	46.5586	8.36768
P12110	COL6A2	Collagen alpha-2(VI) chain OS=Homo sapiens GN=COL6A2 PE=1 SV=4 - [CO6A2_HUMAN]	154	5.89	1	6	6	6	protein binding; structural molecule activity	cytoplasm; endoplasmic reticulum; extracellular; membrane; organelle lumen	cell differentiation; cell organization and biogenesis; cellular component movement; development; metabolic process; response to stimulus	Pf00092; Pf01391	4.38205e+08	1019	108.512	6.21436
P13693	TPT1	Translationally-controlled tumor protein OS=Homo sapiens GN=TPT1 PE=1 SV=1 - [TCTP_HUMAN]	972.58	38.37	1	6	6	25	metal ion binding; protein binding; RNA binding	cytoplasm; cytoskeleton; endosome; extracellular; nucleus; organelle lumen	cell communication; cell death; cell differentiation; cellular homeostasis; regulation of biological process; response to stimulus; transport	Pf00838	5.51176e+09	172	19.5826	4.93213
P15170	GSPT1	Eukaryotic peptide chain release factor GTP-binding subunit ERF3A OS=Homo sapiens GN=GSPT1 PE=1 SV=1 - [ERF3A_HUMAN]	276.611	12.63	1	6	6	11	catalytic activity; nucleotide binding; protein binding; RNA binding		cell organization and biogenesis; metabolic process	Pf00009; Pf03143; Pf03144	4.16387e+08	499	55.7203	5.61768
P17812	CTPS1	CTP synthase 1 OS=Homo sapiens GN=CTPS1 PE=1 SV=2 - [PYRG1_HUMAN]	730.509	12.18	1	6	6	16	catalytic activity; nucleotide binding	cytoplasm; cytosol	metabolic process; response to stimulus	Pf00117; Pf06418; Pf07722	286008612	591	66.648	6.45557
P19022	CDH2	Cadherin-2 OS=Homo sapiens GN=CDH2 PE=1 SV=4 - [CADH2_HUMAN]	217.53	8.94	1	6	6	6	metal ion binding; protein binding	membrane	cell communication; cell differentiation; cell organization and biogenesis; cellular component movement; development; metabolic process; regulation of biological process; response to stimulus	Pf00028; Pf01049; Pf08758	350416437	906	99.7473	4.80518
P20042	EIF2S2	Eukaryotic translation initiation factor 2 subunit 2 OS=Homo sapiens GN=EIF2S2 PE=1 SV=2 - [IF2B_HUMAN]	328.566	19.52	1	6	6	8	metal ion binding; protein binding; RNA binding	cytoplasm; cytosol	cell proliferation; development; metabolic process; reproduction	Pf01873; Pf04147	5.92034e+08	333	38.3644	5.79541
P20073	ANXA7	Annexin A7 OS=Homo sapiens GN=ANXA7 PE=1 SV=3 - [ANXA7_HUMAN]	282.88	14.34	1	6	6	6	metal ion binding; protein binding	cytoplasm; cytosol; endoplasmic reticulum; extracellular; membrane; nucleus	cell differentiation; cell organization and biogenesis; cell proliferation; cellular homeostasis; regulation of biological process; response to stimulus	Pf00191	5.27522e+08	488	52.7058	5.68115
P22695	UQCRC2	Cytochrome b-c1 complex subunit 2, mitochondrial OS=Homo sapiens GN=UQCRC2 PE=1 SV=3 - [QCR2_HUMAN]	349.774	17.66	1	6	6	10	catalytic activity; metal ion binding; protein binding	cytoplasm; membrane; mitochondrion	metabolic process; transport	Pf00675; Pf05193	3.80357e+08	453	48.4129	8.63135
P25398	RPS12	40S ribosomal protein S12 OS=Homo sapiens GN=RPS12 PE=1 SV=3 - [RS12_HUMAN]	770.55	40.15	1	6	6	23	RNA binding; structural molecule activity	cytoplasm; cytosol; ribosome	cell organization and biogenesis; metabolic process; transport	Pf01248	7245677384	132	14.5055	7.21045
P26373	RPL13	60S ribosomal protein L13 OS=Homo sapiens GN=RPL13 PE=1 SV=4 - [RL13_HUMAN]	1905.78	27.01	1	6	6	42	protein binding; RNA binding; structural molecule activity	cytoplasm; cytosol; nucleus; organelle lumen; ribosome	cell organization and biogenesis; metabolic process; transport	Pf01294	3.14289e+09	211	24.2465	11.6489
P28066	PSMA5	Proteasome subunit alpha type-5 OS=Homo sapiens GN=PSMA5 PE=1 SV=3 - [PSA5_HUMAN]	1561.72	28.63	1	6	6	40	catalytic activity; protein binding	cytoplasm; cytosol; extracellular; nucleus; organelle lumen; proteasome	cell communication; cell death; metabolic process; regulation of biological process; response to stimulus	Pf00227; Pf10584	4.77051e+09	241	26.3942	4.79248
P29323	EPHB2	Ephrin type-B receptor 2 OS=Homo sapiens GN=EPHB2 PE=1 SV=5 - [EPHB2_HUMAN]	502.633	7.58	1	6	6	11	catalytic activity; nucleotide binding; protein binding; receptor activity; signal transducer activity	membrane	cell communication; cell differentiation; cell organization and biogenesis; cellular component movement; development; metabolic process; regulation of biological process; response to stimulus	Pf00041; Pf00069; Pf00536; Pf01404; Pf07647; Pf07699; Pf07714	9.82284e+07	1055	117.417	6.55127
P30048	PRDX3	Thioredoxin-dependent peroxide reductase, mitochondrial OS=Homo sapiens GN=PRDX3 PE=1 SV=3 - [PRDX3_HUMAN]	605.576	27.73	1	6	6	18	antioxidant activity; catalytic activity; enzyme regulator activity; protein binding	cytoplasm; cytosol; endosome; mitochondrion; organelle lumen	cell death; cell differentiation; cell organization and biogenesis; cell proliferation; development; metabolic process; regulation of biological process; reproduction; response to stimulus	Pf00578; Pf08534; Pf10417	1.87544e+09	256	27.6752	7.78174
P30084	ECHS1	Enoyl-CoA hydratase, mitochondrial OS=Homo sapiens GN=ECHS1 PE=1 SV=4 - [ECHM_HUMAN]	347.783	26.55	1	6	6	10	catalytic activity; protein binding	cytoplasm; mitochondrion; organelle lumen	metabolic process	Pf00378	353299768	290	31.3671	8.07471
P30520	ADSS	Adenylosuccinate synthetase isozyme 2 OS=Homo sapiens GN=ADSS PE=1 SV=3 - [PURA2_HUMAN]	266.461	15.35	1	6	6	7	catalytic activity; metal ion binding; nucleotide binding; protein binding	cytoplasm; cytosol; membrane	metabolic process; response to stimulus	Pf00709	4.34351e+08	456	50.0658	6.55127
P31040	SDHA	Succinate dehydrogenase [ubiquinone] flavoprotein subunit, mitochondrial OS=Homo sapiens GN=SDHA PE=1 SV=2 - [DHSA_HUMAN]	654.246	11.3	1	6	6	13	catalytic activity; nucleotide binding; protein binding	cytoplasm; membrane; mitochondrion	development; metabolic process; transport	Pf00890; Pf02910	1.76212e+08	664	72.6453	7.38623
P31949	S100A11	Protein S100-A11 OS=Homo sapiens GN=S100A11 PE=1 SV=2 - [S10AB_HUMAN]	2722.11	52.38	1	6	6	63	metal ion binding; protein binding	cytoplasm; extracellular; nucleus; organelle lumen	cell communication; cell proliferation; metabolic process; regulation of biological process; response to stimulus	Pf00036; Pf01023	8.76755e+09	105	11.7328	7.12256
P32969	RPL9	60S ribosomal protein L9 OS=Homo sapiens GN=RPL9 PE=1 SV=1 - [RL9_HUMAN]	479.535	29.69	1	6	6	17	RNA binding; structural molecule activity	cytoplasm; cytosol; nucleus; organelle lumen; ribosome	cell organization and biogenesis; metabolic process; transport	Pf00347	1.27416e+09	192	21.8498	9.94971
P35237	SERPINB6	Serpin B6 OS=Homo sapiens GN=SERPINB6 PE=1 SV=3 - [SPB6_HUMAN]	343.218	19.95	1	6	6	11	enzyme regulator activity; protein binding	cytoplasm; cytoskeleton; cytosol; extracellular	metabolic process; regulation of biological process	Pf00079	2.44172e+08	376	42.5941	5.2749
P35270	SPR	Sepiapterin reductase OS=Homo sapiens GN=SPR PE=1 SV=1 - [SPRE_HUMAN]	594.306	30.65	1	6	6	10	catalytic activity; nucleotide binding	cytoplasm; cytosol; extracellular; nucleus; organelle lumen	metabolic process; regulation of biological process	Pf00106	238599616	261	28.0308	8.04541
P35573	AGL	Glycogen debranching enzyme OS=Homo sapiens GN=AGL PE=1 SV=3 - [GDE_HUMAN]	387.206	4.5	1	6	6	10	catalytic activity; protein binding	cytoplasm; cytosol; endoplasmic reticulum; nucleus; organelle lumen	metabolic process; response to stimulus	Pf06202	6.64183e+07	1532	174.652	6.75635
P39656	DDOST	Dolichyl-diphosphooligosaccharide--protein glycosyltransferase 48 kDa subunit OS=Homo sapiens GN=DDOST PE=1 SV=4 - [OST48_HUMAN]	990.675	14.04	1	6	6	24	catalytic activity; protein binding	cytoplasm; endoplasmic reticulum; membrane	cell organization and biogenesis; defense response; metabolic process; response to stimulus; transport	Pf03345	555169178	456	50.769	6.55127
P39748	FEN1	Flap endonuclease 1 OS=Homo sapiens GN=FEN1 PE=1 SV=1 - [FEN1_HUMAN]	573.152	14.74	1	6	6	15	catalytic activity; DNA binding; metal ion binding; protein binding	cytoplasm; mitochondrion; nucleus; organelle lumen	cell communication; cell organization and biogenesis; metabolic process; regulation of biological process; response to stimulus	Pf00752; Pf00867; Pf01367	1.23381e+09	380	42.5661	8.6167
P40429	RPL13A	60S ribosomal protein L13a OS=Homo sapiens GN=RPL13A PE=1 SV=2 - [RL13A_HUMAN]	462.363	22.66	1	6	6	18	RNA binding; structural molecule activity	cytoplasm; cytosol; ribosome	cell organization and biogenesis; defense response; metabolic process; regulation of biological process; response to stimulus; transport	Pf00572	1.29759e+09	203	23.5624	10.9312
P47985	UQCRFS1	Cytochrome b-c1 complex subunit Rieske, mitochondrial OS=Homo sapiens GN=UQCRFS1 PE=1 SV=2 - [UCRI_HUMAN]	467.404	22.26	1	6	6	13	catalytic activity; metal ion binding; protein binding; transporter activity	cytoplasm; membrane; mitochondrion	metabolic process; response to stimulus; transport	Pf00355; Pf02921; Pf09165	3.50115e+08	274	29.6494	8.32373
P48634	PRRC2A	Protein PRRC2A OS=Homo sapiens GN=PRRC2A PE=1 SV=3 - [PRC2A_HUMAN]	240.992	4.08	1	6	6	6	protein binding	cytoplasm; extracellular; nucleus		Pf07001	2.0014e+08	2157	228.724	9.45166
P49589	CARS	Cysteine--tRNA ligase, cytoplasmic OS=Homo sapiens GN=CARS PE=1 SV=3 - [SYCC_HUMAN]	210.03	9.63	1	6	6	6	catalytic activity; metal ion binding; nucleotide binding; protein binding; RNA binding	cytoplasm; cytosol	metabolic process	Pf00133; Pf01406; Pf09334	3.86385e+08	748	85.4192	6.75635
P50416	CPT1A	Carnitine O-palmitoyltransferase 1, liver isoform OS=Homo sapiens GN=CPT1A PE=1 SV=2 - [CPT1A_HUMAN]	434.616	10.22	1	6	6	12	catalytic activity; protein binding	cytoplasm; membrane; mitochondrion	cell communication; cell differentiation; cell organization and biogenesis; metabolic process; regulation of biological process; response to stimulus; transport	Pf00755	143691795	773	88.3107	8.646
P50897	PPT1	Palmitoyl-protein thioesterase 1 OS=Homo sapiens GN=PPT1 PE=1 SV=1 - [PPT1_HUMAN]	517.31	20.59	1	6	6	10	catalytic activity	cytoplasm; cytosol; extracellular; Golgi; membrane; nucleus; vacuole	cell communication; cell death; cell differentiation; cell growth; cell organization and biogenesis; cellular homeostasis; development; metabolic process; regulation of biological process; response to stimulus; transport	Pf02089	1.29418e+09	306	34.1713	6.52197
P53004	BLVRA	Biliverdin reductase A OS=Homo sapiens GN=BLVRA PE=1 SV=2 - [BIEA_HUMAN]	554.726	26.69	1	6	6	15	catalytic activity; metal ion binding; nucleotide binding	cytoplasm; cytosol; extracellular	metabolic process	Pf01408; Pf09166	1.51795e+09	296	33.4073	6.44287
P53634	CTSC	Dipeptidyl peptidase 1 OS=Homo sapiens GN=CTSC PE=1 SV=2 - [CATC_HUMAN]	618.16	15.33	1	6	6	14	catalytic activity; enzyme regulator activity; protein binding	cytoplasm; endoplasmic reticulum; extracellular; Golgi; vacuole	cell communication; cell death; metabolic process; regulation of biological process; response to stimulus	Pf00112; Pf03051; Pf08773	5.01257e+08	463	51.8203	6.99072
P53701	HCCS	Cytochrome c-type heme lyase OS=Homo sapiens GN=HCCS PE=1 SV=1 - [CCHL_HUMAN]	201.078	25	1	6	6	6	catalytic activity; metal ion binding	cytoplasm; membrane; mitochondrion	development; metabolic process	Pf01265	219434717	268	30.5818	6.68311
P53992	SEC24C	Protein transport protein Sec24C OS=Homo sapiens GN=SEC24C PE=1 SV=3 - [SC24C_HUMAN]	328.905	7.4	1	6	6	12	DNA binding; metal ion binding; protein binding	cytoplasm; cytosol; endoplasmic reticulum; Golgi; membrane; nucleus; organelle lumen	cell organization and biogenesis; metabolic process; regulation of biological process; transport	Pf00626; Pf03154; Pf04503; Pf04652; Pf04810; Pf04811; Pf04815; Pf07223; Pf08033; Pf09606; Pf09770	268121691	1094	118.249	7.06396
P55010	EIF5	Eukaryotic translation initiation factor 5 OS=Homo sapiens GN=EIF5 PE=1 SV=2 - [IF5_HUMAN]	353.207	16.94	1	6	6	10	catalytic activity; nucleotide binding; protein binding; RNA binding	cytoplasm; cytosol; membrane	metabolic process; regulation of biological process	Pf01873; Pf02020	9.45148e+08	431	49.1918	5.57959
P59998	ARPC4	Actin-related protein 2/3 complex subunit 4 OS=Homo sapiens GN=ARPC4 PE=1 SV=3 - [ARPC4_HUMAN]	721.309	30.95	1	6	6	28	protein binding	cytoplasm; cytoskeleton; cytosol; extracellular	cell communication; cell organization and biogenesis; defense response; regulation of biological process; response to stimulus; transport	Pf05856	3.39136e+09	168	19.6543	8.42627
P60953	CDC42	Cell division control protein 42 homolog OS=Homo sapiens GN=CDC42 PE=1 SV=2 - [CDC42_HUMAN]	869.949	38.22	1	6	6	27	catalytic activity; nucleotide binding; protein binding	cytoplasm; cytoskeleton; cytosol; extracellular; Golgi; membrane	cell communication; cell death; cell differentiation; cell division; cell organization and biogenesis; cell proliferation; cellular component movement; coagulation; defense response; development; metabolic process; regulation of biological process; response to stimulus; transport	Pf00025; Pf00071; Pf08477	1473126120	191	21.245	6.55127
P61019	RAB2A	Ras-related protein Rab-2A OS=Homo sapiens GN=RAB2A PE=1 SV=1 - [RAB2A_HUMAN]	877.194	38.21	1	6	6	20	catalytic activity; nucleotide binding	cytoplasm; endoplasmic reticulum; extracellular; Golgi; membrane; nucleus; vacuole	cell communication; metabolic process; regulation of biological process; response to stimulus; transport	Pf00025; Pf00071; Pf04670; Pf08477	1.25562e+09	212	23.5308	6.53662
P61088	UBE2N	Ubiquitin-conjugating enzyme E2 N OS=Homo sapiens GN=UBE2N PE=1 SV=1 - [UBE2N_HUMAN]	382.55	35.53	1	6	6	11	catalytic activity; nucleotide binding; protein binding; RNA binding	cytoplasm; cytosol; extracellular; nucleus	cell communication; cell organization and biogenesis; defense response; metabolic process; regulation of biological process; response to stimulus	Pf00179	4.90099e+09	152	17.127	6.56592
P61619	SEC61A1	Protein transport protein Sec61 subunit alpha isoform 1 OS=Homo sapiens GN=SEC61A1 PE=1 SV=2 - [S61A1_HUMAN]	302.385	13.87	1	6	6	11	protein binding; transporter activity	cytoplasm; endoplasmic reticulum; membrane	cell growth; cell organization and biogenesis; defense response; response to stimulus; transport	Pf00344; Pf10559	9.1015e+08	476	52.2305	8.06006
P62244	RPS15A	40S ribosomal protein S15a OS=Homo sapiens GN=RPS15A PE=1 SV=2 - [RS15A_HUMAN]	3472.62	41.54	1	6	6	104	RNA binding; structural molecule activity	cytoplasm; cytosol; extracellular; mitochondrion; ribosome	cell organization and biogenesis; cell proliferation; metabolic process; regulation of biological process; response to stimulus; transport	Pf00410	5.53509e+09	130	14.83	10.1255
P62316	SNRPD2	Small nuclear ribonucleoprotein Sm D2 OS=Homo sapiens GN=SNRPD2 PE=1 SV=1 - [SMD2_HUMAN]	514.197	45.76	1	6	6	17	protein binding; RNA binding	cytoplasm; cytosol; extracellular; nucleus; organelle lumen; spliceosomal complex	cell organization and biogenesis; metabolic process	Pf01423	2.06756e+09	118	13.5182	9.90576
P62495	ETF1	Eukaryotic peptide chain release factor subunit 1 OS=Homo sapiens GN=ETF1 PE=1 SV=3 - [ERF1_HUMAN]	845.244	16.93	1	6	6	20	protein binding; RNA binding	cytoplasm; cytosol	cell organization and biogenesis; metabolic process; regulation of biological process	Pf03463; Pf03464; Pf03465	4.95362e+08	437	49.0002	5.70654
P62633	CNBP	Cellular nucleic acid-binding protein OS=Homo sapiens GN=CNBP PE=1 SV=1 - [CNBP_HUMAN]	424.09	43.5	1	6	6	10	DNA binding; metal ion binding; RNA binding	cytoplasm; cytosol; endoplasmic reticulum; nucleus	cell proliferation; metabolic process; regulation of biological process		1.40579e+09	177	19.4496	7.7085
P62826	RAN	GTP-binding nuclear protein Ran OS=Homo sapiens GN=RAN PE=1 SV=3 - [RAN_HUMAN]	1728.36	31.02	1	6	6	51	catalytic activity; nucleotide binding; protein binding; RNA binding	chromosome; cytoplasm; cytosol; extracellular; membrane; nucleus; organelle lumen	cell communication; cell division; cell organization and biogenesis; metabolic process; regulation of biological process; response to stimulus; transport	Pf00025; Pf00071; Pf01926; Pf08477	6902641456	216	24.4076	7.48877
P62851	RPS25	40S ribosomal protein S25 OS=Homo sapiens GN=RPS25 PE=1 SV=1 - [RS25_HUMAN]	755.951	38.4	1	6	6	22	catalytic activity; nucleotide binding; RNA binding; structural molecule activity	cytoplasm; cytosol; extracellular; nucleus; organelle lumen; ribosome	cell organization and biogenesis; metabolic process; transport	Pf03297	16808977654	125	13.7337	10.1108
P63173	RPL38	60S ribosomal protein L38 OS=Homo sapiens GN=RPL38 PE=1 SV=2 - [RL38_HUMAN]	1795.03	50	1	6	6	43	RNA binding; structural molecule activity	cytoplasm; cytosol; ribosome	cell organization and biogenesis; development; metabolic process; regulation of biological process; transport	Pf01781	4.20503e+09	70	8.21273	10.0962
P69905	HBA1	Hemoglobin subunit alpha OS=Homo sapiens GN=HBA1 PE=1 SV=2 - [HBA_HUMAN]	540.063	42.96	1	6	6	20	antioxidant activity; catalytic activity; metal ion binding; protein binding; transporter activity	cytoplasm; cytosol; extracellular; organelle lumen; ribosome	cell death; cell organization and biogenesis; metabolic process; regulation of biological process; response to stimulus; transport	Pf00042	3.18228e+09	142	15.2479	8.67529
P80723	BASP1	Brain acid soluble protein 1 OS=Homo sapiens GN=BASP1 PE=1 SV=2 - [BASP1_HUMAN]	492.685	41.85	1	6	6	13	DNA binding; protein binding	cytoplasm; cytoskeleton; extracellular; membrane; nucleus; organelle lumen	cell differentiation; cell organization and biogenesis; development; metabolic process; regulation of biological process; reproduction		410897905	227	22.68	4.62744
P82979	SARNP	SAP domain-containing ribonucleoprotein OS=Homo sapiens GN=SARNP PE=1 SV=3 - [SARNP_HUMAN]	558.776	34.29	1	6	6	13	DNA binding; RNA binding	nucleus; organelle lumen	metabolic process; regulation of biological process; transport	Pf02037	1.58513e+09	210	23.6564	6.41748
Q01469	FABP5	Fatty acid-binding protein, epidermal OS=Homo sapiens GN=FABP5 PE=1 SV=3 - [FABP5_HUMAN]	880.026	44.44	1	6	6	22	protein binding; transporter activity	cytoplasm; extracellular	development; metabolic process; response to stimulus; transport	Pf00061	1.96101e+09	135	15.1546	7.00537
Q02413	DSG1	Desmoglein-1 OS=Homo sapiens GN=DSG1 PE=1 SV=2 - [DSG1_HUMAN]	432.913	7.53	1	6	6	10	metal ion binding; protein binding	cytoplasm; cytosol; membrane	cell death; cell organization and biogenesis; metabolic process; regulation of biological process; reproduction; response to stimulus	Pf00028; Pf01049	2.95508e+07	1049	113.676	5.03369
Q02818	NUCB1	Nucleobindin-1 OS=Homo sapiens GN=NUCB1 PE=1 SV=4 - [NUCB1_HUMAN]	350.241	16.05	1	6	6	8	DNA binding; metal ion binding; protein binding	cytoplasm; cytoskeleton; extracellular; Golgi; membrane			378840211	461	53.8463	5.24951
Q06210	GFPT1	Glutamine--fructose-6-phosphate aminotransferase [isomerizing] 1 OS=Homo sapiens GN=GFPT1 PE=1 SV=3 - [GFPT1_HUMAN]	272.364	9.73	1	6	6	12	catalytic activity	cytoplasm; cytosol; extracellular	cell communication; cell organization and biogenesis; metabolic process; regulation of biological process; response to stimulus	Pf00310; Pf01380	127671046	699	78.7563	7.10791
Q07866	KLC1	Kinesin light chain 1 OS=Homo sapiens GN=KLC1 PE=1 SV=2 - [KLC1_HUMAN]	315.84	14.49	1	6	6	8	catalytic activity; motor activity; protein binding	cytoplasm; cytoskeleton; cytosol; membrane	cell organization and biogenesis; cellular component movement; coagulation; metabolic process; response to stimulus; transport	Pf08317; Pf09311; Pf12128	2.81595e+08	573	65.2689	6.20166
Q08380	LGALS3BP	Galectin-3-binding protein OS=Homo sapiens GN=LGALS3BP PE=1 SV=1 - [LG3BP_HUMAN]	437.355	12.99	1	6	6	9	protein binding; receptor activity	extracellular; membrane	cell communication; defense response; regulation of biological process; response to stimulus; transport	Pf00530; Pf07707	2.68025e+08	585	65.2893	5.2749
Q13085	ACACA	Acetyl-CoA carboxylase 1 OS=Homo sapiens GN=ACACA PE=1 SV=2 - [ACACA_HUMAN]	265.271	2.81	1	6	6	7	catalytic activity; metal ion binding; nucleotide binding; protein binding	cytoplasm; cytosol; mitochondrion	cell organization and biogenesis; metabolic process; regulation of biological process; response to stimulus; transport	Pf00289; Pf00364; Pf01039; Pf02222; Pf02655; Pf02785; Pf02786; Pf07478; Pf08326	1.45901e+08	2346	265.385	6.3667
Q13409	DYNC1I2	Cytoplasmic dynein 1 intermediate chain 2 OS=Homo sapiens GN=DYNC1I2 PE=1 SV=3 - [DC1I2_HUMAN]	606.46	11.13	1	6	6	10	catalytic activity; motor activity; protein binding	cytoplasm; cytoskeleton; cytosol	cellular component movement; metabolic process; transport	Pf11540	318730289	638	71.4121	5.19873
Q13418	ILK	Integrin-linked protein kinase OS=Homo sapiens GN=ILK PE=1 SV=2 - [ILK_HUMAN]	415.724	14.16	1	6	6	9	catalytic activity; nucleotide binding; protein binding; signal transducer activity	cytoplasm; cytoskeleton; cytosol; membrane; nucleus; organelle lumen	cell communication; cell death; cell differentiation; cell growth; cell organization and biogenesis; cell proliferation; cellular component movement; development; metabolic process; regulation of biological process; response to stimulus	Pf00023; Pf00069; Pf07714; Pf12796	2.78268e+08	452	51.3859	8.07471
Q13561	DCTN2	Dynactin subunit 2 OS=Homo sapiens GN=DCTN2 PE=1 SV=4 - [DCTN2_HUMAN]	360.574	21.45	1	6	6	8	catalytic activity; motor activity; protein binding	chromosome; cytoplasm; cytoskeleton; cytosol; extracellular; membrane	cell division; cell organization and biogenesis; cell proliferation; metabolic process	Pf04912	7.30397e+08	401	44.2039	5.21143
Q14677	CLINT1	Clathrin interactor 1 OS=Homo sapiens GN=CLINT1 PE=1 SV=1 - [EPN4_HUMAN]	374.716	12.64	1	6	6	8	protein binding	cytoplasm; cytosol; Golgi; membrane; nucleus; organelle lumen	cell organization and biogenesis; transport	Pf01417; Pf07651	2.99427e+08	625	68.2158	6.41748
Q15003	NCAPH	Condensin complex subunit 2 OS=Homo sapiens GN=NCAPH PE=1 SV=3 - [CND2_HUMAN]	334.659	9.18	1	6	6	7	protein binding	chromosome; cytoplasm; cytoskeleton; cytosol; nucleus	cell division; cell organization and biogenesis; metabolic process	Pf05786	1.77622e+08	741	82.5113	5.05908
Q15382	RHEB	GTP-binding protein Rheb OS=Homo sapiens GN=RHEB PE=1 SV=1 - [RHEB_HUMAN]	235.134	30.98	1	6	6	8	catalytic activity; metal ion binding; nucleotide binding; protein binding	cytoplasm; cytosol; extracellular; membrane; nucleus; spliceosomal complex	cell communication; metabolic process; regulation of biological process; response to stimulus	Pf00071; Pf08477	500736211	184	20.4845	5.92236
Q15435	PPP1R7	Protein phosphatase 1 regulatory subunit 7 OS=Homo sapiens GN=PPP1R7 PE=1 SV=1 - [PP1R7_HUMAN]	431.194	20.83	1	6	6	10	enzyme regulator activity; protein binding	cytoplasm; extracellular; nucleus	metabolic process; regulation of biological process	Pf12799	3.29809e+08	360	41.5385	4.90674
Q15758	SLC1A5	Neutral amino acid transporter B(0) OS=Homo sapiens GN=SLC1A5 PE=1 SV=2 - [AAAT_HUMAN]	962.617	13.31	1	6	6	24	receptor activity; transporter activity	cytoplasm; extracellular; Golgi; membrane	response to stimulus; transport	Pf00375	4.90332e+08	541	56.5623	5.47803
Q32P28	LEPRE1	Prolyl 3-hydroxylase 1 OS=Homo sapiens GN=LEPRE1 PE=1 SV=2 - [P3H1_HUMAN]	356.719	9.78	1	6	6	10	catalytic activity; metal ion binding; protein binding	cytoplasm; endoplasmic reticulum; extracellular; nucleus; organelle lumen	cell growth; cell organization and biogenesis; cell proliferation; development; metabolic process; regulation of biological process; transport		4.99685e+08	736	83.3411	5.13525
Q3ZCQ8	TIMM50	Mitochondrial import inner membrane translocase subunit TIM50 OS=Homo sapiens GN=TIMM50 PE=1 SV=2 - [TIM50_HUMAN]	324.314	23.51	1	6	6	9	catalytic activity; protein binding; RNA binding	cytoplasm; membrane; mitochondrion; nucleus; organelle lumen	cell communication; cell death; cell organization and biogenesis; metabolic process; regulation of biological process; response to stimulus; transport	Pf03031	3.96572e+08	353	39.6215	8.36768
Q460N5	PARP14	Poly [ADP-ribose] polymerase 14 OS=Homo sapiens GN=PARP14 PE=1 SV=3 - [PAR14_HUMAN]	297.95	4.83	1	6	6	7	catalytic activity	cytoplasm; membrane; nucleus	metabolic process; regulation of biological process	Pf00644; Pf01661	1.29488e+08	1801	202.672	7.18115
Q56VL3	OCIAD2	OCIA domain-containing protein 2 OS=Homo sapiens GN=OCIAD2 PE=1 SV=1 - [OCAD2_HUMAN]	836.21	38.96	1	6	6	22		cytoplasm; endosome; membrane; mitochondrion		Pf07051	9.20389e+08	154	16.9426	9.02686
Q5JTV8	TOR1AIP1	Torsin-1A-interacting protein 1 OS=Homo sapiens GN=TOR1AIP1 PE=1 SV=2 - [TOIP1_HUMAN]	291.7	11.84	1	6	6	8	enzyme regulator activity; protein binding	membrane; nucleus	cell organization and biogenesis; metabolic process; regulation of biological process	Pf05609	5.84646e+08	583	66.2083	8.17725
Q5SSJ5	HP1BP3	Heterochromatin protein 1-binding protein 3 OS=Homo sapiens GN=HP1BP3 PE=1 SV=1 - [HP1B3_HUMAN]	292.344	12.3	1	6	6	7	DNA binding	chromosome; nucleus; organelle lumen	cell organization and biogenesis; metabolic process	Pf00538	4.896e+08	553	61.1693	9.67139
Q7L2H7	EIF3M	Eukaryotic translation initiation factor 3 subunit M OS=Homo sapiens GN=EIF3M PE=1 SV=1 - [EIF3M_HUMAN]	577.41	21.93	1	6	6	17	protein binding; RNA binding	cytoplasm	cell organization and biogenesis; metabolic process; regulation of biological process	Pf01399	3.98567e+08	374	42.4758	5.63037
Q7RTV0	PHF5A	PHD finger-like domain-containing protein 5A OS=Homo sapiens GN=PHF5A PE=1 SV=1 - [PHF5A_HUMAN]	257.402	48.18	1	6	6	7	DNA binding	nucleus; organelle lumen; spliceosomal complex	metabolic process; regulation of biological process	Pf03660	822497409	110	12.397	8.41162
Q7Z2W4	ZC3HAV1	Zinc finger CCCH-type antiviral protein 1 OS=Homo sapiens GN=ZC3HAV1 PE=1 SV=3 - [ZCCHV_HUMAN]	861.577	8.87	1	6	6	11	catalytic activity; metal ion binding; protein binding; RNA binding	cytoplasm; Golgi; membrane; nucleus	cell communication; defense response; metabolic process; regulation of biological process; response to stimulus	Pf00644; Pf11725	1.67369e+08	902	101.367	8.39697
Q86W92	PPFIBP1	Liprin-beta-1 OS=Homo sapiens GN=PPFIBP1 PE=1 SV=2 - [LIPB1_HUMAN]	219.24	7.72	1	6	6	6	protein binding	chromosome; membrane; nucleus; organelle lumen	cell division; cell organization and biogenesis; reproduction	Pf00536; Pf05483; Pf05911; Pf07647	136280280	1011	113.952	5.5542
Q8N766	EMC1	ER membrane protein complex subunit 1 OS=Homo sapiens GN=EMC1 PE=1 SV=1 - [EMC1_HUMAN]	299.562	7.65	1	6	6	10		cytoplasm; endoplasmic reticulum; membrane		Pf07774	216635734	993	111.689	7.66455
Q8TEQ6	GEMIN5	Gem-associated protein 5 OS=Homo sapiens GN=GEMIN5 PE=1 SV=3 - [GEMI5_HUMAN]	231.157	4.24	1	6	6	8	protein binding; RNA binding	cytoplasm; cytosol; nucleus; organelle lumen; spliceosomal complex	cell organization and biogenesis; metabolic process	Pf00400	1.78887e+08	1508	168.483	6.62451
Q8WVY7	UBLCP1	Ubiquitin-like domain-containing CTD phosphatase 1 OS=Homo sapiens GN=UBLCP1 PE=1 SV=2 - [UBCP1_HUMAN]	350.66	20.44	1	6	6	10	catalytic activity; protein binding	nucleus; organelle lumen	metabolic process	Pf00240; Pf03031	1.42622e+08	318	36.7812	6.45557
Q92542	NCSTN	Nicastrin OS=Homo sapiens GN=NCSTN PE=1 SV=2 - [NICA_HUMAN]	205.244	8.18	1	6	6	9	catalytic activity; protein binding	cytoplasm; endoplasmic reticulum; extracellular; Golgi; membrane; vacuole	cell communication; cell death; cell organization and biogenesis; cell proliferation; metabolic process; regulation of biological process; response to stimulus	Pf05450	6.14428e+08	709	78.3615	5.98584
Q92890	UFD1L	Ubiquitin fusion degradation protein 1 homolog OS=Homo sapiens GN=UFD1L PE=1 SV=3 - [UFD1_HUMAN]	322.37	23.13	1	6	6	8	catalytic activity; protein binding	cytoplasm; cytosol; nucleus	development; metabolic process	Pf03152	529863906	307	34.4783	6.69775
Q92905	COPS5	COP9 signalosome complex subunit 5 OS=Homo sapiens GN=COPS5 PE=1 SV=4 - [CSN5_HUMAN]	257.972	18.26	1	6	6	9	catalytic activity; metal ion binding; protein binding; RNA binding	cytoplasm; nucleus; organelle lumen	cell communication; metabolic process; regulation of biological process; response to stimulus; transport	Pf01398	1.96387e+08	334	37.5547	6.53662
Q96C01	FAM136A	Protein FAM136A OS=Homo sapiens GN=FAM136A PE=1 SV=1 - [F136A_HUMAN]	206.404	47.83	1	6	6	7		cytoplasm; mitochondrion		Pf05811	4.15757e+08	138	15.6307	7.60596
Q96HE7	ERO1L	ERO1-like protein alpha OS=Homo sapiens GN=ERO1L PE=1 SV=2 - [ERO1A_HUMAN]	345.85	15.81	1	6	6	9	catalytic activity; nucleotide binding; protein binding	cytoplasm; endoplasmic reticulum; membrane; organelle lumen	cell communication; cell death; cell differentiation; cellular homeostasis; metabolic process; regulation of biological process; response to stimulus; transport	Pf04137	7.31492e+08	468	54.3581	5.68115
Q99614	TTC1	Tetratricopeptide repeat protein 1 OS=Homo sapiens GN=TTC1 PE=1 SV=1 - [TTC1_HUMAN]	241.02	22.26	1	6	6	8	protein binding	cytoplasm; membrane	metabolic process	Pf00515	472425434	292	33.5052	4.84326
Q9BRG1	VPS25	Vacuolar protein-sorting-associated protein 25 OS=Homo sapiens GN=VPS25 PE=1 SV=1 - [VPS25_HUMAN]	407.036	31.82	1	6	6	11		cytoplasm; cytosol; endosome; extracellular; membrane; mitochondrion; nucleus; organelle lumen	cell organization and biogenesis; metabolic process; regulation of biological process; transport	Pf05871	2.67902e+08	176	20.7345	6.34131
Q9BS26	ERP44	Endoplasmic reticulum resident protein 44 OS=Homo sapiens GN=ERP44 PE=1 SV=1 - [ERP44_HUMAN]	352.413	17.24	1	6	6	8	catalytic activity; metal ion binding; protein binding	cell surface; cytoplasm; endoplasmic reticulum; extracellular; membrane; organelle lumen	cellular homeostasis; metabolic process; regulation of biological process; response to stimulus	Pf00085; Pf01216; Pf07449	1031150444	406	46.9414	5.26221
Q9BWD1	ACAT2	Acetyl-CoA acetyltransferase, cytosolic OS=Homo sapiens GN=ACAT2 PE=1 SV=2 - [THIC_HUMAN]	496.419	15.62	1	6	6	14	catalytic activity	cytoplasm; mitochondrion; nucleus; organelle lumen	metabolic process	Pf00108; Pf00109; Pf02803	3.98839e+08	397	41.3244	6.91748
Q9BWF3	RBM4	RNA-binding protein 4 OS=Homo sapiens GN=RBM4 PE=1 SV=1 - [RBM4_HUMAN]	319.476	17.58	1	6	6	8	metal ion binding; nucleotide binding; protein binding; RNA binding	cytoplasm; nucleus; organelle lumen	cell communication; cell differentiation; metabolic process; regulation of biological process; response to stimulus; transport	Pf00076; Pf00098	4.40982e+08	364	40.2887	7.07861
Q9BZK7	TBL1XR1	F-box-like/WD repeat-containing protein TBL1XR1 OS=Homo sapiens GN=TBL1XR1 PE=1 SV=1 - [TBL1R_HUMAN]	421.164	15.95	1	6	6	12	DNA binding; protein binding	cytoskeleton; nucleus; organelle lumen	cell communication; cell organization and biogenesis; metabolic process; regulation of biological process; response to stimulus	Pf00400; Pf08513; Pf08662	6.48433e+08	514	55.5601	5.5542
Q9H2J4	PDCL3	Phosducin-like protein 3 OS=Homo sapiens GN=PDCL3 PE=1 SV=1 - [PDCL3_HUMAN]	392.897	33.89	1	6	6	9	protein binding	cytoplasm	cell death; cell proliferation; development; metabolic process; regulation of biological process	Pf02114	3.88648e+08	239	27.5971	4.84326
Q9H9J2	MRPL44	39S ribosomal protein L44, mitochondrial OS=Homo sapiens GN=MRPL44 PE=1 SV=1 - [RM44_HUMAN]	445.7	19.88	1	6	6	11	catalytic activity; RNA binding	cytoplasm; mitochondrion; ribosome	cell organization and biogenesis; metabolic process	Pf00636	228081434	332	37.5117	8.39697
Q9NR12	PDLIM7	PDZ and LIM domain protein 7 OS=Homo sapiens GN=PDLIM7 PE=1 SV=1 - [PDLI7_HUMAN]	351.85	14.22	1	6	6	12	metal ion binding; protein binding	cytoplasm; cytoskeleton; nucleus	cell differentiation; cell organization and biogenesis; development; regulation of biological process; transport	Pf00412; Pf00595; Pf05539	2.22901e+08	457	49.8126	8.41162
Q9NUP9	LIN7C	Protein lin-7 homolog C OS=Homo sapiens GN=LIN7C PE=1 SV=1 - [LIN7C_HUMAN]	323.505	32.99	1	6	6	10	protein binding	cytoplasm; cytoskeleton; membrane	cell communication; transport	Pf00595; Pf02828; Pf09829	3.71416e+08	197	21.8205	8.42627
Q9NX40	OCIAD1	OCIA domain-containing protein 1 OS=Homo sapiens GN=OCIAD1 PE=1 SV=1 - [OCAD1_HUMAN]	526.557	26.12	1	6	6	11	protein binding	cytoplasm; endosome; mitochondrion		Pf07051	7.35521e+08	245	27.6088	7.48877
Q9NYL9	TMOD3	Tropomodulin-3 OS=Homo sapiens GN=TMOD3 PE=1 SV=1 - [TMOD3_HUMAN]	310.579	18.75	1	6	6	9	protein binding	cytoplasm; cytoskeleton		Pf03250	4.87778e+08	352	39.5703	5.18604
Q9UBQ5	EIF3K	Eukaryotic translation initiation factor 3 subunit K OS=Homo sapiens GN=EIF3K PE=1 SV=1 - [EIF3K_HUMAN]	611.161	38.53	1	6	6	12	protein binding; RNA binding	cytoplasm; cytosol; nucleus; organelle lumen	cell organization and biogenesis; metabolic process; regulation of biological process	Pf03399; Pf10075	1.44384e+09	218	25.0434	4.93213
Q9UBW8	COPS7A	COP9 signalosome complex subunit 7a OS=Homo sapiens GN=COPS7A PE=1 SV=1 - [CSN7A_HUMAN]	309.169	26.55	1	6	6	7	protein binding	cytoplasm; nucleus; organelle lumen	metabolic process	Pf01399	1.96355e+08	275	30.258	8.22119
Q9UHV9	PFDN2	Prefoldin subunit 2 OS=Homo sapiens GN=PFDN2 PE=1 SV=1 - [PFD2_HUMAN]	663.353	39.61	1	6	6	20	protein binding	cytoplasm; Golgi; mitochondrion; nucleus; organelle lumen	metabolic process	Pf01920	1.15085e+09	154	16.6376	6.58057
Q9UJU6	DBNL	Drebrin-like protein OS=Homo sapiens GN=DBNL PE=1 SV=1 - [DBNL_HUMAN]	486.427	18.84	1	6	6	10	enzyme regulator activity; protein binding	cytoplasm; cytoskeleton; cytosol; extracellular; Golgi; membrane	cell communication; cell death; cell differentiation; cell organization and biogenesis; development; metabolic process; regulation of biological process; response to stimulus; transport	Pf00018; Pf00241; Pf07653	6.35355e+08	430	48.1776	5.04639
Q9Y3D9	MRPS23	28S ribosomal protein S23, mitochondrial OS=Homo sapiens GN=MRPS23 PE=1 SV=2 - [RT23_HUMAN]	330.61	38.95	1	6	6	9	structural molecule activity	cytoplasm; cytoskeleton; membrane; mitochondrion; nucleus; ribosome	metabolic process	Pf10484	746283490	190	21.7573	8.89502
Q9Y4I1	MYO5A	Unconventional myosin-Va OS=Homo sapiens GN=MYO5A PE=1 SV=2 - [MYO5A_HUMAN]	208.16	4.04	1	6	6	6	catalytic activity; metal ion binding; motor activity; nucleotide binding; protein binding	cytoplasm; cytoskeleton; extracellular; Golgi; membrane; mitochondrion; nucleus	cell communication; cell differentiation; cell organization and biogenesis; cellular component movement; development; metabolic process; regulation of biological process; response to stimulus; transport	Pf00063; Pf00612; Pf00769; Pf01442; Pf01576; Pf01843; Pf02463; Pf04156; Pf05262; Pf05557; Pf05622; Pf06160; Pf07888; Pf07926; Pf09726; Pf09731; Pf10174; Pf12128; Pf12718	5.42972e+07	1855	215.269	8.48486
Q9Y6G9	DYNC1LI1	Cytoplasmic dynein 1 light intermediate chain 1 OS=Homo sapiens GN=DYNC1LI1 PE=1 SV=3 - [DC1L1_HUMAN]	524.49	17.4	1	6	6	11	catalytic activity; motor activity; nucleotide binding	chromosome; cytoplasm; cytoskeleton; membrane	cell division; cell organization and biogenesis; cellular component movement; metabolic process; regulation of biological process; transport	Pf05783	3.42092e+08	523	56.544	6.41748
P06753	TPM3	Tropomyosin alpha-3 chain OS=Homo sapiens GN=TPM3 PE=1 SV=2 - [TPM3_HUMAN]	1874.04	45.96	1	5	21	55	protein binding	cytoplasm; cytoskeleton; cytosol; extracellular	cellular component movement; regulation of biological process	Pf00261; Pf12718	13951210405	285	32.9298	4.71631
Q9BUF5	TUBB6	Tubulin beta-6 chain OS=Homo sapiens GN=TUBB6 PE=1 SV=1 - [TBB6_HUMAN]	5105.03	41.03	1	5	16	135	catalytic activity; nucleotide binding; structural molecule activity	cytoplasm; cytoskeleton; extracellular; membrane	cell organization and biogenesis; cellular component movement; metabolic process	Pf00091; Pf03953	2.74955e+10	446	49.825	4.88135
P05141	SLC25A5	ADP/ATP translocase 2 OS=Homo sapiens GN=SLC25A5 PE=1 SV=7 - [ADT2_HUMAN]	2669.68	44.97	1	5	14	98	protein binding; transporter activity	cytoplasm; cytoskeleton; membrane; mitochondrion; organelle lumen	cell communication; cell death; cell organization and biogenesis; cell proliferation; metabolic process; regulation of biological process; response to stimulus; transport	Pf00153	4.20965e+09	298	32.8312	9.68604
P39687	ANP32A	Acidic leucine-rich nuclear phosphoprotein 32 family member A OS=Homo sapiens GN=ANP32A PE=1 SV=1 - [AN32A_HUMAN]	1720.78	36.55	1	5	13	41	protein binding	cytoplasm; endoplasmic reticulum; nucleus; organelle lumen	cell communication; metabolic process; regulation of biological process; response to stimulus; transport	Pf12799	4689340323	249	28.5683	4.09424
Q13838	DDX39B	Spliceosome RNA helicase DDX39B OS=Homo sapiens GN=DDX39B PE=1 SV=1 - [DX39B_HUMAN]	1943.26	29.91	1	5	12	60	catalytic activity; nucleotide binding; protein binding; RNA binding	cytoplasm; nucleus; organelle lumen; spliceosomal complex	cell organization and biogenesis; metabolic process; regulation of biological process; response to stimulus; transport	Pf00270; Pf00271	8.15177e+08	428	48.9599	5.66846
Q92688	ANP32B	Acidic leucine-rich nuclear phosphoprotein 32 family member B OS=Homo sapiens GN=ANP32B PE=1 SV=1 - [AN32B_HUMAN]	1425.54	34.66	1	5	12	37	protein binding	cytoplasm; extracellular; nucleus; organelle lumen	cell death; cell differentiation; cell organization and biogenesis; metabolic process; regulation of biological process; transport	Pf12799	5.90302e+09	251	28.7703	4.05615
P50570	DNM2	Dynamin-2 OS=Homo sapiens GN=DNM2 PE=1 SV=2 - [DYN2_HUMAN]	500.772	11.61	1	5	10	19	catalytic activity; nucleotide binding; protein binding	cytoplasm; cytoskeleton; cytosol; extracellular; Golgi; membrane; nucleus	cell communication; cell death; cell organization and biogenesis; metabolic process; regulation of biological process; response to stimulus; transport	Pf00169; Pf00350; Pf01031; Pf02212	3.36435e+08	870	98.0032	7.44482
P61981	YWHAG	14-3-3 protein gamma OS=Homo sapiens GN=YWHAG PE=1 SV=2 - [1433G_HUMAN]	2782.43	38.87	1	5	10	99	enzyme regulator activity; protein binding; RNA binding	cytoplasm; cytosol; extracellular; membrane	cell communication; cell death; cell differentiation; cell organization and biogenesis; development; metabolic process; regulation of biological process; response to stimulus; transport	Pf00244	3.25554e+10	247	28.2849	4.89404
P04899	GNAI2	Guanine nucleotide-binding protein G(i) subunit alpha-2 OS=Homo sapiens GN=GNAI2 PE=1 SV=3 - [GNAI2_HUMAN]	584.044	29.58	1	5	8	17	catalytic activity; metal ion binding; nucleotide binding; protein binding; signal transducer activity	cytoplasm; cytoskeleton; cytosol; extracellular; membrane; nucleus; organelle lumen	cell communication; cell division; cell proliferation; coagulation; metabolic process; regulation of biological process; response to stimulus; transport	Pf00025; Pf00503	5.17707e+08	355	40.4251	5.5415
P17858	PFKL	6-phosphofructokinase, liver type OS=Homo sapiens GN=PFKL PE=1 SV=6 - [K6PL_HUMAN]	630.332	14.74	1	5	8	17	catalytic activity; metal ion binding; nucleotide binding; protein binding	cytoplasm; cytosol; extracellular	cell communication; cell organization and biogenesis; metabolic process; regulation of biological process; response to stimulus; transport	Pf00365	5.01271e+08	780	84.9642	7.50342
P84085	ARF5	ADP-ribosylation factor 5 OS=Homo sapiens GN=ARF5 PE=1 SV=2 - [ARF5_HUMAN]	955.367	45	1	5	8	30	catalytic activity; nucleotide binding; protein binding; signal transducer activity	cytoplasm; Golgi; membrane; nucleus	cell communication; metabolic process; regulation of biological process; response to stimulus; transport	Pf00025; Pf00071; Pf00503; Pf04670; Pf08477; Pf09439	4.13936e+09	180	20.5166	6.78564
Q14151	SAFB2	Scaffold attachment factor B2 OS=Homo sapiens GN=SAFB2 PE=1 SV=1 - [SAFB2_HUMAN]	545.409	8.6	1	5	8	17	DNA binding; nucleotide binding; protein binding; RNA binding	cytoplasm; nucleus; organelle lumen	metabolic process; regulation of biological process	Pf00076; Pf02037	4.53663e+08	953	107.408	6.16357
O15173	PGRMC2	Membrane-associated progesterone receptor component 2 OS=Homo sapiens GN=PGRMC2 PE=1 SV=1 - [PGRC2_HUMAN]	588.846	28.25	1	5	7	12	receptor activity; signal transducer activity	membrane	cell communication; regulation of biological process; response to stimulus	Pf00173	1.29694e+09	223	23.8037	4.88135
P31689	DNAJA1	DnaJ homolog subfamily A member 1 OS=Homo sapiens GN=DNAJA1 PE=1 SV=2 - [DNJA1_HUMAN]	327.26	19.4	1	5	7	10	metal ion binding; nucleotide binding; protein binding	extracellular; membrane	cell communication; cellular component movement; metabolic process; regulation of biological process; reproduction; response to stimulus	Pf00226; Pf00684; Pf01556	5.49212e+08	397	44.8395	7.07861
Q13162	PRDX4	Peroxiredoxin-4 OS=Homo sapiens GN=PRDX4 PE=1 SV=1 - [PRDX4_HUMAN]	879.065	26.94	1	5	7	31	antioxidant activity; catalytic activity; protein binding	cytoplasm; extracellular; mitochondrion	cell communication; cell proliferation; development; metabolic process; regulation of biological process; reproduction; response to stimulus	Pf00578; Pf08534; Pf10417	8.95032e+09	271	30.5208	6.29053
Q9NQG5	RPRD1B	Regulation of nuclear pre-mRNA domain-containing protein 1B OS=Homo sapiens GN=RPRD1B PE=1 SV=1 - [RPR1B_HUMAN]	607.277	26.38	1	5	7	14	protein binding	nucleus; organelle lumen	cell proliferation; metabolic process; regulation of biological process	Pf04818	8.06056e+08	326	36.8772	5.97314
O43747	AP1G1	AP-1 complex subunit gamma-1 OS=Homo sapiens GN=AP1G1 PE=1 SV=5 - [AP1G1_HUMAN]	231.903	7.79	1	5	6	8	protein binding; transporter activity	cytoplasm; cytosol; endosome; Golgi; membrane; vacuole	cell organization and biogenesis; defense response; regulation of biological process; response to stimulus; transport	Pf01602; Pf02883	1.2252e+08	822	91.2931	6.80029
O95292	VAPB	Vesicle-associated membrane protein-associated protein B/C OS=Homo sapiens GN=VAPB PE=1 SV=3 - [VAPB_HUMAN]	591.096	30.04	1	5	6	14	protein binding; structural molecule activity	cytoplasm; endoplasmic reticulum; Golgi; membrane	cell communication; cell death; cellular homeostasis; metabolic process; regulation of biological process; response to stimulus	Pf00635; Pf00843	1.60048e+09	243	27.2111	7.29834
P20340	RAB6A	Ras-related protein Rab-6A OS=Homo sapiens GN=RAB6A PE=1 SV=3 - [RAB6A_HUMAN]	726.835	30.77	1	5	6	22	catalytic activity; nucleotide binding; protein binding; transporter activity	cytoplasm; cytosol; extracellular; Golgi; membrane; nucleus	cell communication; cellular component movement; metabolic process; regulation of biological process; response to stimulus; transport	Pf00025; Pf00071; Pf02421; Pf04670; Pf08477; Pf09439	1842128190	208	23.5779	5.5415
P28288	ABCD3	ATP-binding cassette sub-family D member 3 OS=Homo sapiens GN=ABCD3 PE=1 SV=1 - [ABCD3_HUMAN]	491.951	11.53	1	5	6	15	catalytic activity; nucleotide binding; protein binding; transporter activity	cytoplasm; cytosol; membrane; mitochondrion; organelle lumen	cell organization and biogenesis; metabolic process; response to stimulus; transport	Pf00005; Pf06472	2.64202e+08	659	75.4276	9.36377
P32119	PRDX2	Peroxiredoxin-2 OS=Homo sapiens GN=PRDX2 PE=1 SV=5 - [PRDX2_HUMAN]	1281.93	28.28	1	5	6	34	antioxidant activity; catalytic activity	cytoplasm; cytosol; extracellular	cell death; metabolic process; regulation of biological process; response to stimulus	Pf00578; Pf08534; Pf10417	11532652368	198	21.8782	5.97314
P46783	RPS10	40S ribosomal protein S10 OS=Homo sapiens GN=RPS10 PE=1 SV=1 - [RS10_HUMAN]	7944.51	33.33	1	5	6	201	protein binding; RNA binding	cytoplasm; cytosol; nucleus; organelle lumen; ribosome	cell organization and biogenesis; metabolic process; transport	Pf03501	7577913649	165	18.8859	10.1548
P50750	CDK9	Cyclin-dependent kinase 9 OS=Homo sapiens GN=CDK9 PE=1 SV=3 - [CDK9_HUMAN]	184.18	17.74	1	5	6	6	catalytic activity; DNA binding; nucleotide binding; protein binding; RNA binding	cytoplasm; nucleus; organelle lumen	cell communication; cell organization and biogenesis; cell proliferation; metabolic process; regulation of biological process; response to stimulus	Pf00069; Pf07714	1.33095e+08	372	42.7502	8.79248
P60981	DSTN	Destrin OS=Homo sapiens GN=DSTN PE=1 SV=3 - [DEST_HUMAN]	872.886	29.7	1	5	6	24	protein binding	cytoplasm; cytoskeleton; extracellular	cell division; cell organization and biogenesis; cellular component movement; regulation of biological process	Pf00241	2.25623e+09	165	18.4935	7.85498
P68036	UBE2L3	Ubiquitin-conjugating enzyme E2 L3 OS=Homo sapiens GN=UBE2L3 PE=1 SV=1 - [UB2L3_HUMAN]	567.935	38.31	1	5	6	18	catalytic activity; nucleotide binding; protein binding; RNA binding	cytoplasm; nucleus	cell proliferation; metabolic process; regulation of biological process; response to stimulus	Pf00179	2.92488e+09	154	17.8502	8.51416
P84103	SRSF3	Serine/arginine-rich splicing factor 3 OS=Homo sapiens GN=SRSF3 PE=1 SV=1 - [SRSF3_HUMAN]	487.569	37.2	1	5	6	17	nucleotide binding; protein binding; RNA binding	cytoplasm; nucleus; organelle lumen	metabolic process; transport	Pf00076	7081433906	164	19.3179	11.6489
Q13242	SRSF9	Serine/arginine-rich splicing factor 9 OS=Homo sapiens GN=SRSF9 PE=1 SV=1 - [SRSF9_HUMAN]	385.257	28.51	1	5	6	13	nucleotide binding; protein binding; RNA binding	nucleus; organelle lumen	cell organization and biogenesis; metabolic process; regulation of biological process; transport	Pf00076	2.95156e+08	221	25.5264	8.646
Q14738	PPP2R5D	Serine/threonine-protein phosphatase 2A 56 kDa regulatory subunit delta isoform OS=Homo sapiens GN=PPP2R5D PE=1 SV=1 - [2A5D_HUMAN]	172.041	12.46	1	5	6	6	catalytic activity; enzyme regulator activity; protein binding	cytoplasm; cytosol; nucleus; organelle lumen	cell communication; defense response; development; metabolic process; regulation of biological process; response to stimulus	Pf01603	1.79581e+08	602	69.9474	8.1333
Q99733	NAP1L4	Nucleosome assembly protein 1-like 4 OS=Homo sapiens GN=NAP1L4 PE=1 SV=1 - [NP1L4_HUMAN]	596.966	18.93	1	5	6	13	protein binding	cytoplasm; nucleus	cell organization and biogenesis; metabolic process	Pf00956	1.62191e+09	375	42.7969	4.69092
Q9H2U2	PPA2	Inorganic pyrophosphatase 2, mitochondrial OS=Homo sapiens GN=PPA2 PE=1 SV=2 - [IPYR2_HUMAN]	546.608	23.95	1	5	6	12	catalytic activity; metal ion binding	cytoplasm; mitochondrion; organelle lumen	metabolic process	Pf00719	6.26949e+08	334	37.896	7.38623
Q9P0L0	VAPA	Vesicle-associated membrane protein-associated protein A OS=Homo sapiens GN=VAPA PE=1 SV=3 - [VAPA_HUMAN]	584.14	22.49	1	5	6	13	protein binding; signal transducer activity; structural molecule activity	cytoplasm; cytoskeleton; endoplasmic reticulum; membrane	cell communication; cell death; cell differentiation; cell organization and biogenesis; development; metabolic process; regulation of biological process; response to stimulus	Pf00635	2.04526e+09	249	27.8752	8.6167
Q9UBI6	GNG12	Guanine nucleotide-binding protein G(I)/G(S)/G(O) subunit gamma-12 OS=Homo sapiens GN=GNG12 PE=1 SV=3 - [GBG12_HUMAN]	1086.36	77.78	1	5	6	27	protein binding; signal transducer activity	cytoskeleton; extracellular; membrane	cell communication; development; metabolic process; regulation of biological process; response to stimulus	Pf00631	1.7647e+09	72	8.00117	8.96826
Q9Y3U8	RPL36	60S ribosomal protein L36 OS=Homo sapiens GN=RPL36 PE=1 SV=3 - [RL36_HUMAN]	884.425	36.19	1	5	6	29	structural molecule activity	cytoplasm; cytosol; nucleus; organelle lumen; ribosome	cell organization and biogenesis; metabolic process; transport	Pf01158	3.33376e+09	105	12.2459	11.5903
O00161	SNAP23	Synaptosomal-associated protein 23 OS=Homo sapiens GN=SNAP23 PE=1 SV=1 - [SNP23_HUMAN]	391.546	34.12	1	5	5	9	catalytic activity; metal ion binding; protein binding	cytoplasm; extracellular; Golgi; membrane; nucleus; organelle lumen; vacuole	cell organization and biogenesis; metabolic process; transport	Pf00835; Pf05739	484728774	211	23.3395	5.0083
O00233	PSMD9	26S proteasome non-ATPase regulatory subunit 9 OS=Homo sapiens GN=PSMD9 PE=1 SV=3 - [PSMD9_HUMAN]	325.654	21.97	1	5	5	6	protein binding	cytoplasm; cytosol; nucleus; organelle lumen; proteasome	cell communication; cell death; cell organization and biogenesis; metabolic process; regulation of biological process; response to stimulus; transport	Pf04495	4.25444e+08	223	24.6665	6.94678
O00267	SUPT5H	Transcription elongation factor SPT5 OS=Homo sapiens GN=SUPT5H PE=1 SV=1 - [SPT5H_HUMAN]	471.445	7.18	1	5	5	7	protein binding	nucleus; organelle lumen	cell communication; cell organization and biogenesis; development; metabolic process; regulation of biological process; response to stimulus	Pf00467; Pf03439; Pf04731; Pf07223; Pf11029; Pf11942; Pf12815	2.10708e+08	1087	120.925	5.05908
O00303	EIF3F	Eukaryotic translation initiation factor 3 subunit F OS=Homo sapiens GN=EIF3F PE=1 SV=1 - [EIF3F_HUMAN]	401.008	17.65	1	5	5	8	catalytic activity; protein binding; RNA binding	cytoplasm; cytosol	cell organization and biogenesis; metabolic process; regulation of biological process	Pf01398	9.43306e+08	357	37.5402	5.45264
O00487	PSMD14	26S proteasome non-ATPase regulatory subunit 14 OS=Homo sapiens GN=PSMD14 PE=1 SV=1 - [PSDE_HUMAN]	596.72	21.29	1	5	5	16	catalytic activity; enzyme regulator activity; metal ion binding; protein binding	cytoplasm; cytosol; nucleus; organelle lumen; proteasome	cell communication; cell death; metabolic process; regulation of biological process; response to stimulus	Pf01398	1.11534e+09	310	34.5546	6.52197
O14617	AP3D1	AP-3 complex subunit delta-1 OS=Homo sapiens GN=AP3D1 PE=1 SV=1 - [AP3D1_HUMAN]	177.25	5.12	1	5	5	6	transporter activity	cytoplasm; endosome; Golgi; membrane; vacuole	cell communication; cell differentiation; cell organization and biogenesis; cellular component movement; development; metabolic process; regulation of biological process; transport	Pf01602; Pf06375	9.91162e+07	1153	130.076	8.48486
O14745	SLC9A3R1	Na(+)/H(+) exchange regulatory cofactor NHE-RF1 OS=Homo sapiens GN=SLC9A3R1 PE=1 SV=4 - [NHRF1_HUMAN]	223.002	15.36	1	5	5	6	protein binding; structural molecule activity	cytoplasm; cytoskeleton; extracellular; membrane; nucleus	cell communication; cell death; cell organization and biogenesis; cell proliferation; cellular component movement; cellular homeostasis; metabolic process; regulation of biological process; response to stimulus; transport	Pf00595; Pf09007	3.87622e+08	358	38.8446	5.77002
O15143	ARPC1B	Actin-related protein 2/3 complex subunit 1B OS=Homo sapiens GN=ARPC1B PE=1 SV=3 - [ARC1B_HUMAN]	740.817	13.71	1	5	5	19	protein binding; structural molecule activity	cytoplasm; cytoskeleton; extracellular	cell organization and biogenesis; cellular component movement; regulation of biological process	Pf00400	5.07192e+08	372	40.9234	8.35303
O15212	PFDN6	Prefoldin subunit 6 OS=Homo sapiens GN=PFDN6 PE=1 SV=1 - [PFD6_HUMAN]	264.905	34.11	1	5	5	9	protein binding		cell organization and biogenesis; metabolic process	Pf01920	1.06016e+09	129	14.5738	8.88037
O15260	SURF4	Surfeit locus protein 4 OS=Homo sapiens GN=SURF4 PE=1 SV=3 - [SURF4_HUMAN]	929.23	20.82	1	5	5	18	protein binding	cytoplasm; endoplasmic reticulum; Golgi; membrane	cell organization and biogenesis; regulation of biological process; transport	Pf02077	5.79714e+08	269	30.3738	7.78174
O15397	IPO8	Importin-8 OS=Homo sapiens GN=IPO8 PE=1 SV=2 - [IPO8_HUMAN]	255.2	5.69	1	5	5	6	protein binding; transporter activity	cytoplasm; membrane; nucleus	cell communication; regulation of biological process; response to stimulus; transport	Pf03810; Pf08506	1.45683e+08	1037	119.861	5.16064
O43396	TXNL1	Thioredoxin-like protein 1 OS=Homo sapiens GN=TXNL1 PE=1 SV=3 - [TXNL1_HUMAN]	271.395	21.11	1	5	5	8	catalytic activity	cytoplasm; nucleus; proteasome	cellular homeostasis; metabolic process; regulation of biological process; transport	Pf00085; Pf06201	1.06356e+09	289	32.2307	4.95752
O43488	AKR7A2	Aflatoxin B1 aldehyde reductase member 2 OS=Homo sapiens GN=AKR7A2 PE=1 SV=3 - [ARK72_HUMAN]	255.8	15.32	1	5	5	6	catalytic activity	cytoplasm; extracellular; Golgi; mitochondrion	metabolic process	Pf00248	4.95189e+08	359	39.5637	7.1665
O43852	CALU	Calumenin OS=Homo sapiens GN=CALU PE=1 SV=2 - [CALU_HUMAN]	240.606	20.63	1	5	5	6	metal ion binding; protein binding	cytoplasm; endoplasmic reticulum; extracellular; Golgi; organelle lumen	coagulation; response to stimulus; transport		5.008e+08	315	37.0835	4.64014
O43920	NDUFS5	NADH dehydrogenase [ubiquinone] iron-sulfur protein 5 OS=Homo sapiens GN=NDUFS5 PE=1 SV=3 - [NDUS5_HUMAN]	244.637	50.94	1	5	5	8	catalytic activity	cytoplasm; membrane; mitochondrion	cell organization and biogenesis; metabolic process; transport	Pf10200	6.01943e+08	106	12.5094	9.14404
O75153	CLUH	Clustered mitochondria protein homolog OS=Homo sapiens GN=CLUH PE=1 SV=2 - [CLU_HUMAN]	211.87	4.05	1	5	5	6	protein binding	cytoplasm	cell organization and biogenesis	Pf12807	1.3021e+08	1309	146.577	6.12549
O75223	GGCT	Gamma-glutamylcyclotransferase OS=Homo sapiens GN=GGCT PE=1 SV=1 - [GGCT_HUMAN]	265.522	31.38	1	5	5	7	catalytic activity; protein binding	cytoplasm; cytosol; extracellular	cell communication; cell death; cell organization and biogenesis; metabolic process; regulation of biological process; response to stimulus	Pf06094	4.83245e+08	188	20.9943	5.13525
O75312	ZNF259	Zinc finger protein ZPR1 OS=Homo sapiens GN=ZNF259 PE=1 SV=1 - [ZPR1_HUMAN]	217.347	12.42	1	5	5	5	metal ion binding; protein binding	cytoplasm; nucleus; organelle lumen	cell communication; cell differentiation; cell organization and biogenesis; cell proliferation; development; regulation of biological process; response to stimulus	Pf03367	1.31485e+08	459	50.893	4.729
O75380	NDUFS6	NADH dehydrogenase [ubiquinone] iron-sulfur protein 6, mitochondrial OS=Homo sapiens GN=NDUFS6 PE=1 SV=1 - [NDUS6_HUMAN]	318.1	41.13	1	5	5	8	catalytic activity	cytoplasm; membrane; mitochondrion	cell organization and biogenesis; development; metabolic process; transport	Pf10276	3.89442e+08	124	13.7028	8.27979
O75494	SRSF10	Serine/arginine-rich splicing factor 10 OS=Homo sapiens GN=SRSF10 PE=1 SV=1 - [SRS10_HUMAN]	273.192	23.28	1	5	5	7	nucleotide binding; protein binding; RNA binding	cytoplasm; nucleus; organelle lumen	cell organization and biogenesis; metabolic process; regulation of biological process; transport	Pf00076	2.02447e+08	262	31.2818	11.2681
O75821	EIF3G	Eukaryotic translation initiation factor 3 subunit G OS=Homo sapiens GN=EIF3G PE=1 SV=2 - [EIF3G_HUMAN]	312.674	19.06	1	5	5	8	nucleotide binding; protein binding; RNA binding	cytoplasm; cytosol; nucleus	cell organization and biogenesis; metabolic process; regulation of biological process	Pf00076; Pf12353	703135334	320	35.5889	6.12549
O75822	EIF3J	Eukaryotic translation initiation factor 3 subunit J OS=Homo sapiens GN=EIF3J PE=1 SV=2 - [EIF3J_HUMAN]	312.24	17.83	1	5	5	7	protein binding; RNA binding	cytoplasm; cytosol	cell organization and biogenesis; metabolic process; regulation of biological process	Pf08597	1.52745e+09	258	29.0445	4.83057
O75964	ATP5L	ATP synthase subunit g, mitochondrial OS=Homo sapiens GN=ATP5L PE=1 SV=3 - [ATP5L_HUMAN]	1129.33	47.57	1	5	5	26	catalytic activity; transporter activity	cytoplasm; membrane; mitochondrion	metabolic process; transport	Pf04718	1.43131e+09	103	11.4212	9.64209
O76003	GLRX3	Glutaredoxin-3 OS=Homo sapiens GN=GLRX3 PE=1 SV=2 - [GLRX3_HUMAN]	187.154	17.31	1	5	5	7	catalytic activity; metal ion binding; protein binding	cytoplasm; nucleus; spliceosomal complex	cell division; cell organization and biogenesis; cellular homeostasis; metabolic process; regulation of biological process; response to stimulus	Pf00085; Pf00462; Pf02114; Pf02966; Pf04908	1.09921e+09	335	37.4082	5.38916
O76021	RSL1D1	Ribosomal L1 domain-containing protein 1 OS=Homo sapiens GN=RSL1D1 PE=1 SV=3 - [RL1D1_HUMAN]	432.26	11.02	1	5	5	15	RNA binding; structural molecule activity	cytoplasm; nucleus; organelle lumen; ribosome	metabolic process; regulation of biological process	Pf00687	2.42523e+08	490	54.9389	10.1255
O95182	NDUFA7	NADH dehydrogenase [ubiquinone] 1 alpha subcomplex subunit 7 OS=Homo sapiens GN=NDUFA7 PE=1 SV=3 - [NDUA7_HUMAN]	178.85	46.02	1	5	5	6	catalytic activity	cytoplasm; membrane; mitochondrion	metabolic process; transport	Pf07347	2.92662e+08	113	12.5436	10.1841
O95249	GOSR1	Golgi SNAP receptor complex member 1 OS=Homo sapiens GN=GOSR1 PE=1 SV=1 - [GOSR1_HUMAN]	238.227	22	1	5	5	6	protein binding	cytoplasm; Golgi; membrane	transport	Pf12352	2.73581e+08	250	28.5946	9.42236
O95372	LYPLA2	Acyl-protein thioesterase 2 OS=Homo sapiens GN=LYPLA2 PE=1 SV=1 - [LYPA2_HUMAN]	160.353	22.51	1	5	5	5	catalytic activity	cytoplasm; extracellular	metabolic process	Pf00561; Pf02230; Pf03959; Pf07859; Pf12695; Pf12697	1495268394	231	24.7207	7.2251
O95747	OXSR1	Serine/threonine-protein kinase OSR1 OS=Homo sapiens GN=OXSR1 PE=1 SV=1 - [OXSR1_HUMAN]	175.03	11.57	1	5	5	5	catalytic activity; metal ion binding; nucleotide binding; protein binding; signal transducer activity	cytoplasm; extracellular	cell communication; metabolic process; regulation of biological process; response to stimulus	Pf00069; Pf07714; Pf09753; Pf12202	2.45355e+08	527	57.9861	6.43018
O95881	TXNDC12	Thioredoxin domain-containing protein 12 OS=Homo sapiens GN=TXNDC12 PE=1 SV=1 - [TXD12_HUMAN]	778.979	34.88	1	5	5	19	catalytic activity	cytoplasm; endoplasmic reticulum; organelle lumen	cellular homeostasis; metabolic process; regulation of biological process	Pf00085	1.86525e+09	172	19.1936	5.40186
O96000	NDUFB10	NADH dehydrogenase [ubiquinone] 1 beta subcomplex subunit 10 OS=Homo sapiens GN=NDUFB10 PE=1 SV=3 - [NDUBA_HUMAN]	207.667	37.21	1	5	5	7	catalytic activity; protein binding	cytoplasm; membrane; mitochondrion	metabolic process; transport	Pf10249	6.29546e+08	172	20.7632	8.48486
P01111	NRAS	GTPase NRas OS=Homo sapiens GN=NRAS PE=1 SV=1 - [RASN_HUMAN]	263.6	31.22	1	5	5	7	catalytic activity; nucleotide binding; protein binding; transporter activity	cytoplasm; extracellular; Golgi; membrane	cell communication; cell death; cell differentiation; cell organization and biogenesis; cell proliferation; cellular component movement; coagulation; defense response; development; metabolic process; regulation of biological process; response to stimulus; transport	Pf00009; Pf00071; Pf02421; Pf08477	8.74195e+08	189	21.2155	5.17334
P02794	FTH1	Ferritin heavy chain OS=Homo sapiens GN=FTH1 PE=1 SV=2 - [FRIH_HUMAN]	314.009	30.6	1	5	5	8	catalytic activity; metal ion binding; protein binding	cytoplasm; cytosol; extracellular; mitochondrion	cell organization and biogenesis; cell proliferation; cellular homeostasis; metabolic process; regulation of biological process; response to stimulus; transport	Pf00210	4.10886e+08	183	21.2123	5.5542
P04040	CAT	Catalase OS=Homo sapiens GN=CAT PE=1 SV=3 - [CATA_HUMAN]	189.394	12.52	1	5	5	5	antioxidant activity; catalytic activity; metal ion binding; nucleotide binding; protein binding	cytoplasm; cytosol; endoplasmic reticulum; Golgi; membrane; mitochondrion; organelle lumen; vacuole	cell communication; cell death; cell division; cell organization and biogenesis; development; metabolic process; regulation of biological process; reproduction; response to stimulus	Pf00199; Pf06628	1.30206e+08	527	59.7188	7.38623
P04632	CAPNS1	Calpain small subunit 1 OS=Homo sapiens GN=CAPNS1 PE=1 SV=1 - [CPNS1_HUMAN]	683.861	19.03	1	5	5	19	catalytic activity; metal ion binding; protein binding	cytoplasm; cytosol; extracellular; membrane	cell organization and biogenesis; cell proliferation; metabolic process; regulation of biological process		6.60813e+08	268	28.2977	5.19873
P05161	ISG15	Ubiquitin-like protein ISG15 OS=Homo sapiens GN=ISG15 PE=1 SV=5 - [ISG15_HUMAN]	228.456	35.76	1	5	5	6	protein binding	cytoplasm; cytosol; extracellular	cell communication; cell differentiation; defense response; development; metabolic process; regulation of biological process; response to stimulus	Pf00240	391042113	165	17.8763	7.44482
P06703	S100A6	Protein S100-A6 OS=Homo sapiens GN=S100A6 PE=1 SV=1 - [S10A6_HUMAN]	824.143	30	1	5	5	31	metal ion binding; protein binding; transporter activity	cytoplasm; cytosol; extracellular; membrane; nucleus	cell communication; cell differentiation; cell organization and biogenesis; cell proliferation; development; regulation of biological process; response to stimulus; transport	Pf01023	17035340590	90	10.1733	5.47803
P06730	EIF4E	Eukaryotic translation initiation factor 4E OS=Homo sapiens GN=EIF4E PE=1 SV=2 - [IF4E_HUMAN]	312.919	23.04	1	5	5	12	protein binding; RNA binding	cytoplasm; cytosol; extracellular	cell communication; development; metabolic process; regulation of biological process; response to stimulus; transport	Pf01652	7.41354e+08	217	25.0815	6.15088
P07203	GPX1	Glutathione peroxidase 1 OS=Homo sapiens GN=GPX1 PE=1 SV=4 - [GPX1_HUMAN]	291.415	24.14	1	5	5	8	antioxidant activity; catalytic activity; enzyme regulator activity; protein binding	cytoplasm; cytosol; mitochondrion; nucleus; organelle lumen	cell communication; cell death; cell differentiation; cell organization and biogenesis; cell proliferation; cellular component movement; cellular homeostasis; defense response; development; metabolic process; regulation of biological process; response to stimulus	Pf00255	5.97109e+08	203	22.0751	6.55127
P07741	APRT	Adenine phosphoribosyltransferase OS=Homo sapiens GN=APRT PE=1 SV=2 - [APT_HUMAN]	474.288	28.89	1	5	5	12	catalytic activity; nucleotide binding	cytoplasm; cytosol; extracellular; nucleus; organelle lumen	development; metabolic process; reproduction; response to stimulus; transport	Pf00156	1119134705	180	19.5954	6.02393
P08621	SNRNP70	U1 small nuclear ribonucleoprotein 70 kDa OS=Homo sapiens GN=SNRNP70 PE=1 SV=2 - [RU17_HUMAN]	201.466	14.42	1	5	5	6	nucleotide binding; protein binding; RNA binding	nucleus; organelle lumen; spliceosomal complex	metabolic process; regulation of biological process	Pf00076; Pf12220	346669952	437	51.5258	9.93506
P09455	RBP1	Retinol-binding protein 1 OS=Homo sapiens GN=RBP1 PE=1 SV=2 - [RET1_HUMAN]	270.102	37.78	1	5	5	8	transporter activity	cytoplasm; cytosol	cell communication; cell differentiation; development; metabolic process; regulation of biological process; response to stimulus; transport	Pf00061	2.43616e+08	135	15.8399	5.10986
P0CW22	RPS17L	40S ribosomal protein S17-like OS=Homo sapiens GN=RPS17L PE=3 SV=1 - [RS17L_HUMAN]	723.138	23.7	1	5	5	20	RNA binding; structural molecule activity	cytoplasm; cytosol; ribosome	cell organization and biogenesis; metabolic process; transport	Pf00833	1.37834e+09	135	15.5404	9.84717
P10155	TROVE2	60 kDa SS-A/Ro ribonucleoprotein OS=Homo sapiens GN=TROVE2 PE=1 SV=2 - [RO60_HUMAN]	449.93	10.97	1	5	5	12	metal ion binding; RNA binding	cytoplasm; nucleus; organelle lumen	cell organization and biogenesis; metabolic process	Pf05731; Pf09967	1.48014e+08	538	60.6312	8.03076
P10515	DLAT	Dihydrolipoyllysine-residue acetyltransferase component of pyruvate dehydrogenase complex, mitochondrial OS=Homo sapiens GN=DLAT PE=1 SV=3 - [ODP2_HUMAN]	334.62	9.43	1	5	5	8	catalytic activity; protein binding	cytoplasm; mitochondrion; organelle lumen	metabolic process; regulation of biological process	Pf00198; Pf00364; Pf02817	229605421	647	68.9531	7.84033
P10606	COX5B	Cytochrome c oxidase subunit 5B, mitochondrial OS=Homo sapiens GN=COX5B PE=1 SV=2 - [COX5B_HUMAN]	429.373	25.58	1	5	5	12	catalytic activity; metal ion binding; transporter activity	cytoplasm; membrane; mitochondrion	metabolic process; transport	Pf01215	3.51524e+09	129	13.6869	8.80713
P11166	SLC2A1	Solute carrier family 2, facilitated glucose transporter member 1 OS=Homo sapiens GN=SLC2A1 PE=1 SV=2 - [GTR1_HUMAN]	374.13	10.16	1	5	5	14	protein binding; transporter activity	cytoplasm; cytoskeleton; extracellular; membrane; nucleus	cell communication; cell organization and biogenesis; metabolic process; regulation of biological process; response to stimulus; transport	Pf00083; Pf07690	266328287	492	54.0485	8.71924
P11498	PC	Pyruvate carboxylase, mitochondrial OS=Homo sapiens GN=PC PE=1 SV=2 - [PYC_HUMAN]	326.996	5.18	1	5	5	10	catalytic activity; DNA binding; metal ion binding; nucleotide binding	cytoplasm; cytosol; membrane; mitochondrion; organelle lumen	metabolic process	Pf00289; Pf00364; Pf00682; Pf02222; Pf02436; Pf02785; Pf02786; Pf07478; Pf08443	8.63087e+07	1178	129.551	6.84424
P12277	CKB	Creatine kinase B-type OS=Homo sapiens GN=CKB PE=1 SV=1 - [KCRB_HUMAN]	339.612	16.8	1	5	5	7	catalytic activity; nucleotide binding; protein binding	cytoplasm; cytosol; extracellular; mitochondrion	cellular homeostasis; development; metabolic process	Pf00217; Pf02807	3.47454e+08	381	42.6173	5.59229
P13861	PRKAR2A	cAMP-dependent protein kinase type II-alpha regulatory subunit OS=Homo sapiens GN=PRKAR2A PE=1 SV=2 - [KAP2_HUMAN]	209.27	15.59	1	5	5	7	enzyme regulator activity; nucleotide binding; protein binding	cytoplasm; cytoskeleton; cytosol; extracellular; membrane	cell communication; cell organization and biogenesis; coagulation; defense response; metabolic process; regulation of biological process; response to stimulus; transport	Pf00027; Pf02197; Pf05758	271337764	404	45.49	5.07178
P14324	FDPS	Farnesyl pyrophosphate synthase OS=Homo sapiens GN=FDPS PE=1 SV=4 - [FPPS_HUMAN]	636.045	13.84	1	5	5	15	catalytic activity; metal ion binding	cytoplasm; cytosol; mitochondrion; nucleus; organelle lumen	metabolic process	Pf00348	9.00964e+08	419	48.2446	6.15088
P14735	IDE	Insulin-degrading enzyme OS=Homo sapiens GN=IDE PE=1 SV=4 - [IDE_HUMAN]	238.755	5.5	1	5	5	8	catalytic activity; metal ion binding; nucleotide binding; protein binding	cell surface; cytoplasm; cytosol; extracellular; membrane; mitochondrion; nucleus; organelle lumen; proteasome	cell communication; cell organization and biogenesis; cellular homeostasis; development; metabolic process; regulation of biological process; response to stimulus	Pf00675; Pf05193	322552220	1019	117.893	6.60986
P14854	COX6B1	Cytochrome c oxidase subunit 6B1 OS=Homo sapiens GN=COX6B1 PE=1 SV=2 - [CX6B1_HUMAN]	715.534	53.49	1	5	5	23	catalytic activity; transporter activity	cytoplasm; membrane; mitochondrion	development; metabolic process; transport	Pf02297	7.55982e+08	86	10.1857	7.04932
P14927	UQCRB	Cytochrome b-c1 complex subunit 7 OS=Homo sapiens GN=UQCRB PE=1 SV=2 - [QCR7_HUMAN]	308.565	34.23	1	5	5	9	catalytic activity; transporter activity	cytoplasm; membrane; mitochondrion	metabolic process; transport	Pf02271	4.87777e+08	111	13.522	8.77783
P16401	HIST1H1B	Histone H1.5 OS=Homo sapiens GN=HIST1H1B PE=1 SV=3 - [H15_HUMAN]	465.403	15.04	1	5	5	13	DNA binding	chromosome; nucleus; organelle lumen	cell organization and biogenesis; metabolic process	Pf00538	5.28457e+09	226	22.5665	10.9165
P17931	LGALS3	Galectin-3 OS=Homo sapiens GN=LGALS3 PE=1 SV=5 - [LEG3_HUMAN]	596.268	25.6	1	5	5	14	protein binding	cytoplasm; extracellular; membrane; mitochondrion; nucleus; spliceosomal complex	cell communication; cell death; cell differentiation; cell organization and biogenesis; cellular component movement; defense response; development; metabolic process; regulation of biological process; response to stimulus; transport	Pf00337	1.36038e+09	250	26.1361	8.55811
P18754	RCC1	Regulator of chromosome condensation OS=Homo sapiens GN=RCC1 PE=1 SV=1 - [RCC1_HUMAN]	235.426	14.25	1	5	5	6	DNA binding; protein binding	chromosome; cytoplasm; membrane; nucleus; organelle lumen	cell division; cell organization and biogenesis; metabolic process; regulation of biological process	Pf00415	1.85565e+08	421	44.9406	7.51807
P18858	LIG1	DNA ligase 1 OS=Homo sapiens GN=LIG1 PE=1 SV=1 - [DNLI1_HUMAN]	282.498	6.2	1	5	5	9	catalytic activity; DNA binding; metal ion binding; nucleotide binding	cytoplasm; Golgi; nucleus; organelle lumen	cell division; cell organization and biogenesis; development; metabolic process; response to stimulus	Pf01068; Pf04675; Pf04679	143629027	919	101.673	5.61768
P19404	NDUFV2	NADH dehydrogenase [ubiquinone] flavoprotein 2, mitochondrial OS=Homo sapiens GN=NDUFV2 PE=1 SV=2 - [NDUV2_HUMAN]	359.717	21.29	1	5	5	9	catalytic activity; metal ion binding; nucleotide binding	cytoplasm; membrane; mitochondrion	development; metabolic process; transport	Pf01257	6.53943e+08	249	27.374	8.06006
P19525	EIF2AK2	Interferon-induced, double-stranded RNA-activated protein kinase OS=Homo sapiens GN=EIF2AK2 PE=1 SV=2 - [E2AK2_HUMAN]	266.1	11.62	1	5	5	8	catalytic activity; enzyme regulator activity; nucleotide binding; protein binding; RNA binding	cytoplasm; cytosol; nucleus	cell communication; cell differentiation; cell organization and biogenesis; cell proliferation; defense response; development; metabolic process; regulation of biological process; response to stimulus	Pf00035; Pf00069; Pf07714	2.85344e+08	551	62.0556	8.39697
P19623	SRM	Spermidine synthase OS=Homo sapiens GN=SRM PE=1 SV=1 - [SPEE_HUMAN]	204.125	17.22	1	5	5	7	catalytic activity; protein binding	cytoplasm; cytosol	metabolic process	Pf01564	412349496	302	33.8027	5.49072
P20290	BTF3	Transcription factor BTF3 OS=Homo sapiens GN=BTF3 PE=1 SV=1 - [BTF3_HUMAN]	444.826	28.16	1	5	5	9	protein binding	cytoplasm; nucleus	development; metabolic process; regulation of biological process; transport	Pf01849	2346333009	206	22.1544	9.37842
P20962	PTMS	Parathymosin OS=Homo sapiens GN=PTMS PE=1 SV=2 - [PTMS_HUMAN]	801.314	23.53	1	5	5	20		cytoplasm; cytosol; nucleus	metabolic process		3517325380	102	11.5232	4.15771
P21291	CSRP1	Cysteine and glycine-rich protein 1 OS=Homo sapiens GN=CSRP1 PE=1 SV=3 - [CSRP1_HUMAN]	797.86	38.34	1	5	5	17	metal ion binding	extracellular; nucleus		Pf00412	9.45078e+08	193	20.5538	8.57275
P22087	FBL	rRNA 2'-O-methyltransferase fibrillarin OS=Homo sapiens GN=FBL PE=1 SV=2 - [FBRL_HUMAN]	506.304	21.18	1	5	5	11	catalytic activity; protein binding; RNA binding	extracellular; nucleus; organelle lumen	cell organization and biogenesis; metabolic process	Pf01135; Pf01269	2.88752e+08	321	33.7634	10.1841
P26196	DDX6	Probable ATP-dependent RNA helicase DDX6 OS=Homo sapiens GN=DDX6 PE=1 SV=2 - [DDX6_HUMAN]	209.262	11.18	1	5	5	7	catalytic activity; nucleotide binding; protein binding; RNA binding	cytoplasm; cytosol	cell organization and biogenesis; metabolic process	Pf00270; Pf00271	3.25655e+08	483	54.3823	8.66064
P28340	POLD1	DNA polymerase delta catalytic subunit OS=Homo sapiens GN=POLD1 PE=1 SV=2 - [DPOD1_HUMAN]	168.462	3.88	1	5	5	7	catalytic activity; DNA binding; metal ion binding; nucleotide binding; protein binding	chromosome; cytoplasm; nucleus; organelle lumen	cell organization and biogenesis; metabolic process; regulation of biological process; response to stimulus	Pf00136; Pf03104	6.56565e+07	1107	123.553	7.03467
P29034	S100A2	Protein S100-A2 OS=Homo sapiens GN=S100A2 PE=1 SV=3 - [S10A2_HUMAN]	382.801	27.55	1	5	5	13	metal ion binding; protein binding		cellular component movement	Pf01023	2.33737e+08	98	11.1094	4.77979
P29144	TPP2	Tripeptidyl-peptidase 2 OS=Homo sapiens GN=TPP2 PE=1 SV=4 - [TPP2_HUMAN]	143.028	4.56	1	5	5	6	catalytic activity	cytoplasm; cytosol; nucleus	metabolic process	Pf00082; Pf12580	1.56215e+08	1249	138.263	6.31592
P30046	DDT	D-dopachrome decarboxylase OS=Homo sapiens GN=DDT PE=1 SV=3 - [DOPD_HUMAN]	824.485	49.15	1	5	5	26	catalytic activity	cytoplasm; extracellular	metabolic process	Pf01187	2.04579e+09	118	12.7037	7.29834
P31153	MAT2A	S-adenosylmethionine synthase isoform type-2 OS=Homo sapiens GN=MAT2A PE=1 SV=1 - [METK2_HUMAN]	618.67	17.22	1	5	5	15	catalytic activity; metal ion binding; nucleotide binding; protein binding	cytoplasm; cytosol	metabolic process; response to stimulus	Pf00438; Pf02772; Pf02773	5.53812e+08	395	43.6333	6.48096
P31937	HIBADH	3-hydroxyisobutyrate dehydrogenase, mitochondrial OS=Homo sapiens GN=HIBADH PE=1 SV=2 - [3HIDH_HUMAN]	394.698	21.13	1	5	5	9	catalytic activity; nucleotide binding	cytoplasm; mitochondrion; organelle lumen	metabolic process	Pf02826; Pf03446; Pf03807	407541599	336	35.3058	8.1333
P35080	PFN2	Profilin-2 OS=Homo sapiens GN=PFN2 PE=1 SV=3 - [PROF2_HUMAN]	683.283	36.43	1	5	5	17	enzyme regulator activity; nucleotide binding; protein binding	cytoplasm; cytoskeleton; extracellular	cell communication; cell organization and biogenesis; cellular component movement; metabolic process; regulation of biological process; transport	Pf00235	2.60794e+09	140	15.0363	6.99072
P35250	RFC2	Replication factor C subunit 2 OS=Homo sapiens GN=RFC2 PE=1 SV=3 - [RFC2_HUMAN]	330.695	16.1	1	5	5	7	catalytic activity; DNA binding; nucleotide binding; protein binding	chromosome; nucleus; organelle lumen	cell organization and biogenesis; metabolic process; response to stimulus	Pf00004; Pf01078; Pf01443; Pf03215; Pf05496; Pf08542	572905147	354	39.1321	6.44287
P35251	RFC1	Replication factor C subunit 1 OS=Homo sapiens GN=RFC1 PE=1 SV=4 - [RFC1_HUMAN]	193.24	5.57	1	5	5	5	catalytic activity; DNA binding; enzyme regulator activity; nucleotide binding; protein binding	chromosome; cytoplasm; extracellular; Golgi; nucleus; organelle lumen	cell organization and biogenesis; metabolic process; regulation of biological process; response to stimulus	Pf00004; Pf00533; Pf03215; Pf05496; Pf06414; Pf08519; Pf12738	2.11612e+07	1148	128.175	9.36377
P36405	ARL3	ADP-ribosylation factor-like protein 3 OS=Homo sapiens GN=ARL3 PE=1 SV=2 - [ARL3_HUMAN]	203.244	30.77	1	5	5	6	catalytic activity; metal ion binding; nucleotide binding; protein binding; signal transducer activity	cytoplasm; cytoskeleton; extracellular; Golgi; membrane; nucleus; organelle lumen	cell communication; cell differentiation; cell division; cell organization and biogenesis; cellular component movement; development; metabolic process; regulation of biological process; response to stimulus; transport	Pf00009; Pf00025; Pf00071; Pf00503; Pf01926; Pf04670; Pf08477; Pf09439	1.7742e+09	182	20.4428	7.23975
P36639	NUDT1	7,8-dihydro-8-oxoguanine triphosphatase OS=Homo sapiens GN=NUDT1 PE=1 SV=3 - [8ODP_HUMAN]	428.183	26.9	1	5	5	10	catalytic activity; metal ion binding; RNA binding	cytoplasm; cytosol; mitochondrion; nucleus; organelle lumen	cell communication; metabolic process; response to stimulus	Pf00293	4.61655e+08	197	22.5051	5.2749
P40616	ARL1	ADP-ribosylation factor-like protein 1 OS=Homo sapiens GN=ARL1 PE=1 SV=1 - [ARL1_HUMAN]	543.297	30.94	1	5	5	15	catalytic activity; enzyme regulator activity; metal ion binding; nucleotide binding; protein binding; signal transducer activity	cytoplasm; Golgi; membrane; nucleus	cell communication; cell organization and biogenesis; metabolic process; regulation of biological process; response to stimulus; transport	Pf00025; Pf00071; Pf00503; Pf01926; Pf04670; Pf08477; Pf09439	4.16422e+08	181	20.4044	5.71924
P40763	STAT3	Signal transducer and activator of transcription 3 OS=Homo sapiens GN=STAT3 PE=1 SV=2 - [STAT3_HUMAN]	436.346	9.35	1	5	5	8	DNA binding; metal ion binding; protein binding; signal transducer activity	cytoplasm; cytosol; membrane; nucleus; organelle lumen	cell communication; cell death; cell differentiation; cell proliferation; cellular component movement; defense response; development; metabolic process; regulation of biological process; reproduction; response to stimulus; transport	Pf00017; Pf01017; Pf02864; Pf02865	7.42988e+07	770	88.0114	6.30322
P41567	EIF1	Eukaryotic translation initiation factor 1 OS=Homo sapiens GN=EIF1 PE=1 SV=1 - [EIF1_HUMAN]	599.028	39.82	1	5	5	12	RNA binding	cytoplasm	metabolic process; regulation of biological process; response to stimulus	Pf01253	1207394098	113	12.7246	7.44482
P42765	ACAA2	3-ketoacyl-CoA thiolase, mitochondrial OS=Homo sapiens GN=ACAA2 PE=1 SV=2 - [THIM_HUMAN]	222.326	14.11	1	5	5	6	catalytic activity; protein binding	cytoplasm; membrane; mitochondrion	cell communication; cell death; cell organization and biogenesis; metabolic process; regulation of biological process; response to stimulus; transport	Pf00108; Pf02801; Pf02803	3.70989e+08	397	41.8976	8.08936
P43487	RANBP1	Ran-specific GTPase-activating protein OS=Homo sapiens GN=RANBP1 PE=1 SV=1 - [RANG_HUMAN]	299.384	20.9	1	5	5	10	enzyme regulator activity; protein binding	cytoplasm; cytoskeleton; nucleus	cell communication; cell division; cell organization and biogenesis; metabolic process; regulation of biological process; response to stimulus; transport	Pf00638	1.95387e+09	201	23.2956	5.2876
P46109	CRKL	Crk-like protein OS=Homo sapiens GN=CRKL PE=1 SV=1 - [CRKL_HUMAN]	199.94	21.45	1	5	5	5	protein binding; RNA binding; signal transducer activity	cytoplasm; cytosol; endosome	cell communication; development; metabolic process; regulation of biological process; response to stimulus	Pf00017; Pf00018; Pf07653	304569567	303	33.7559	6.7417
P48507	GCLM	Glutamate--cysteine ligase regulatory subunit OS=Homo sapiens GN=GCLM PE=1 SV=1 - [GSH0_HUMAN]	241.11	23.72	1	5	5	6	catalytic activity; protein binding	cytoplasm; cytosol	cell communication; cell death; cell organization and biogenesis; metabolic process; regulation of biological process; response to stimulus	Pf00248	576050211	274	30.7078	6.02393
P48556	PSMD8	26S proteasome non-ATPase regulatory subunit 8 OS=Homo sapiens GN=PSMD8 PE=1 SV=2 - [PSMD8_HUMAN]	323.011	16	1	5	5	8		cytoplasm; cytosol; nucleus; organelle lumen; proteasome	cell communication; cell death; metabolic process; regulation of biological process; response to stimulus	Pf03399; Pf10075	1.08666e+09	350	39.5868	9.70068
P49207	RPL34	60S ribosomal protein L34 OS=Homo sapiens GN=RPL34 PE=1 SV=3 - [RL34_HUMAN]	260.673	30.77	1	5	5	10	RNA binding; structural molecule activity	cytoplasm; cytosol; extracellular; nucleus; organelle lumen; ribosome	cell organization and biogenesis; metabolic process; transport	Pf01199	1391954201	117	13.2845	11.4731
P49585	PCYT1A	Choline-phosphate cytidylyltransferase A OS=Homo sapiens GN=PCYT1A PE=1 SV=2 - [PCY1A_HUMAN]	473.059	19.07	1	5	5	11	catalytic activity; protein binding	cytoplasm; cytosol; endoplasmic reticulum; membrane	metabolic process; response to stimulus	Pf01467	4.74309e+08	367	41.7048	7.25439
P49959	MRE11A	Double-strand break repair protein MRE11A OS=Homo sapiens GN=MRE11A PE=1 SV=3 - [MRE11_HUMAN]	289.538	8.47	1	5	5	6	catalytic activity; DNA binding; metal ion binding; protein binding	chromosome; cytoplasm; cytosol; nucleus; organelle lumen	cell division; cell organization and biogenesis; cell proliferation; defense response; development; metabolic process; regulation of biological process; reproduction; response to stimulus	Pf00149; Pf04152	2.83604e+08	708	80.5433	5.89697
P50402	EMD	Emerin OS=Homo sapiens GN=EMD PE=1 SV=1 - [EMD_HUMAN]	246.835	23.62	1	5	5	8	protein binding	cytoplasm; cytoskeleton; endoplasmic reticulum; membrane; nucleus	cell communication; cell differentiation; cell organization and biogenesis; cell proliferation; development; regulation of biological process; response to stimulus; transport	Pf03020	4.46212e+08	254	28.9759	5.50342
P51610	HCFC1	Host cell factor 1 OS=Homo sapiens GN=HCFC1 PE=1 SV=2 - [HCFC1_HUMAN]	145.459	2.75	1	5	5	5	catalytic activity; protein binding	cytoplasm; mitochondrion; nucleus; organelle lumen	cell organization and biogenesis; metabolic process; regulation of biological process	Pf01344	217918406	2035	208.602	7.45947
P52306	RAP1GDS1	Rap1 GTPase-GDP dissociation stimulator 1 OS=Homo sapiens GN=RAP1GDS1 PE=1 SV=3 - [GDS1_HUMAN]	210.9	10.38	1	5	5	5	enzyme regulator activity; protein binding	extracellular	cell organization and biogenesis; metabolic process; regulation of biological process	Pf00514	209701226	607	66.2745	5.31299
P52565	ARHGDIA	Rho GDP-dissociation inhibitor 1 OS=Homo sapiens GN=ARHGDIA PE=1 SV=3 - [GDIR1_HUMAN]	1248.29	22.06	1	5	5	26	enzyme regulator activity; protein binding	cytoplasm; cytoskeleton; cytosol; extracellular; membrane	cell communication; cell death; cell differentiation; cell organization and biogenesis; cellular component movement; development; metabolic process; regulation of biological process; response to stimulus	Pf02115	3803423750	204	23.1927	5.10986
P52566	ARHGDIB	Rho GDP-dissociation inhibitor 2 OS=Homo sapiens GN=ARHGDIB PE=1 SV=3 - [GDIR2_HUMAN]	291.08	28.86	1	5	5	8	enzyme regulator activity	cytoplasm; cytoskeleton; cytosol; extracellular	cell communication; cell organization and biogenesis; cellular component movement; development; metabolic process; regulation of biological process; response to stimulus	Pf02115	1.94852e+09	201	22.9736	5.21143
P53041	PPP5C	Serine/threonine-protein phosphatase 5 OS=Homo sapiens GN=PPP5C PE=1 SV=1 - [PPP5_HUMAN]	138.93	10.42	1	5	5	5	catalytic activity; metal ion binding; protein binding; RNA binding; signal transducer activity	cytoplasm; cytosol; Golgi; membrane; nucleus; organelle lumen	cell communication; cell death; cell division; cell organization and biogenesis; metabolic process; regulation of biological process; response to stimulus	Pf00149; Pf00515; Pf07719; Pf08321	1.93226e+08	499	56.8423	6.27783
P54687	BCAT1	Branched-chain-amino-acid aminotransferase, cytosolic OS=Homo sapiens GN=BCAT1 PE=1 SV=3 - [BCAT1_HUMAN]	694.446	15.8	1	5	5	13	catalytic activity; protein binding	cytoplasm; cytosol; mitochondrion	cell proliferation; metabolic process	Pf01063	2.18209e+08	386	42.9385	5.30029
P55036	PSMD4	26S proteasome non-ATPase regulatory subunit 4 OS=Homo sapiens GN=PSMD4 PE=1 SV=1 - [PSMD4_HUMAN]	339.78	16.71	1	5	5	8	metal ion binding; protein binding	cytoplasm; cytosol; nucleus; organelle lumen; proteasome	cell communication; cell death; metabolic process; regulation of biological process; response to stimulus	Pf04056	1314229678	377	40.7112	4.79248
P56385	ATP5I	ATP synthase subunit e, mitochondrial OS=Homo sapiens GN=ATP5I PE=1 SV=2 - [ATP5I_HUMAN]	864.67	62.32	1	5	5	33	catalytic activity; transporter activity	cytoplasm; membrane; mitochondrion	metabolic process; transport	Pf05680	1.06447e+09	69	7.92833	9.34912
P57088	TMEM33	Transmembrane protein 33 OS=Homo sapiens GN=TMEM33 PE=1 SV=2 - [TMM33_HUMAN]	484.042	19.03	1	5	5	13		cytoplasm; membrane		Pf03661	525857526	247	27.9598	9.70068
P60903	S100A10	Protein S100-A10 OS=Homo sapiens GN=S100A10 PE=1 SV=2 - [S10AA_HUMAN]	750.925	34.02	1	5	5	23	metal ion binding; protein binding	extracellular; membrane	cell communication; cell differentiation; cell organization and biogenesis; metabolic process; regulation of biological process; response to stimulus; transport	Pf01023	1885108111	97	11.1955	7.37158
P61011	SRP54	Signal recognition particle 54 kDa protein OS=Homo sapiens GN=SRP54 PE=1 SV=1 - [SRP54_HUMAN]	256.986	11.71	1	5	5	6	catalytic activity; nucleotide binding; RNA binding	cytoplasm; cytosol; nucleus; organelle lumen	cell organization and biogenesis; metabolic process; response to stimulus; transport	Pf00448; Pf01656; Pf02881; Pf02978; Pf03205; Pf09974	2.05411e+08	504	55.6683	8.74854
P62263	RPS14	40S ribosomal protein S14 OS=Homo sapiens GN=RPS14 PE=1 SV=3 - [RS14_HUMAN]	2022.75	35.76	1	5	5	34	RNA binding; structural molecule activity; translation regulator activity	cytoplasm; cytosol; extracellular; mitochondrion; nucleus; organelle lumen; ribosome	cell differentiation; cell organization and biogenesis; development; metabolic process; regulation of biological process; transport	Pf00411	6.75867e+09	151	16.2625	10.0522
P62277	RPS13	40S ribosomal protein S13 OS=Homo sapiens GN=RPS13 PE=1 SV=2 - [RS13_HUMAN]	1534.85	29.8	1	5	5	50	protein binding; RNA binding; structural molecule activity	cytoplasm; cytosol; extracellular; nucleus; organelle lumen; ribosome	cell organization and biogenesis; metabolic process; regulation of biological process; transport	Pf00312; Pf08069	6.39953e+09	151	17.2117	10.5356
P62312	LSM6	U6 snRNA-associated Sm-like protein LSm6 OS=Homo sapiens GN=LSM6 PE=1 SV=1 - [LSM6_HUMAN]	287.718	56.25	1	5	5	11	protein binding; RNA binding	cytoplasm; cytosol; nucleus; spliceosomal complex	metabolic process	Pf01423	6.77371e+08	80	9.12177	9.5835
P62753	RPS6	40S ribosomal protein S6 OS=Homo sapiens GN=RPS6 PE=1 SV=1 - [RS6_HUMAN]	1296.65	22.89	1	5	5	28	protein binding; RNA binding; structural molecule activity	cytoplasm; cytosol; nucleus; organelle lumen; ribosome	cell communication; cell death; cell organization and biogenesis; metabolic process; regulation of biological process; response to stimulus; transport	Pf01092	3225705584	249	28.663	10.8433
P62910	RPL32	60S ribosomal protein L32 OS=Homo sapiens GN=RPL32 PE=1 SV=2 - [RL32_HUMAN]	911.955	38.52	1	5	5	25	structural molecule activity	cytoplasm; cytosol; ribosome	cell organization and biogenesis; metabolic process; transport	Pf01655	1727430982	135	15.8498	11.3267
P62942	FKBP1A	Peptidyl-prolyl cis-trans isomerase FKBP1A OS=Homo sapiens GN=FKBP1A PE=1 SV=2 - [FKB1A_HUMAN]	1020.57	41.67	1	5	5	21	catalytic activity; protein binding; receptor activity; signal transducer activity; transporter activity	cytoplasm; cytosol; endoplasmic reticulum; membrane	cell communication; cell organization and biogenesis; cellular homeostasis; development; metabolic process; regulation of biological process; response to stimulus; transport	Pf00254	2.17968e+09	108	11.9431	8.1626
P62993	GRB2	Growth factor receptor-bound protein 2 OS=Homo sapiens GN=GRB2 PE=1 SV=1 - [GRB2_HUMAN]	202.744	25.35	1	5	5	8	protein binding; RNA binding	cytoplasm; cytosol; endosome; extracellular; Golgi; membrane; nucleus	cell communication; cell differentiation; cell organization and biogenesis; cellular component movement; coagulation; defense response; development; metabolic process; regulation of biological process; response to stimulus; transport	Pf00017; Pf00018; Pf07653; Pf08239	3.9782e+08	217	25.1904	6.31592
P63208	SKP1	S-phase kinase-associated protein 1 OS=Homo sapiens GN=SKP1 PE=1 SV=2 - [SKP1_HUMAN]	333.99	30.06	1	5	5	8	catalytic activity; protein binding	cytoplasm; cytosol; nucleus; organelle lumen	cell communication; cell organization and biogenesis; metabolic process; regulation of biological process; response to stimulus	Pf01466; Pf03931	1001203792	163	18.6462	4.53857
P63220	RPS21	40S ribosomal protein S21 OS=Homo sapiens GN=RPS21 PE=1 SV=1 - [RS21_HUMAN]	2200.53	45.78	1	5	5	45	protein binding; RNA binding; structural molecule activity	cytoplasm; cytosol; ribosome	cell organization and biogenesis; metabolic process; transport	Pf01249	9.16724e+08	83	9.10557	8.49951
P63279	UBE2I	SUMO-conjugating enzyme UBC9 OS=Homo sapiens GN=UBE2I PE=1 SV=1 - [UBC9_HUMAN]	542.69	22.78	1	5	5	19	catalytic activity; nucleotide binding; protein binding; RNA binding	chromosome; cytoplasm; nucleus; organelle lumen	cell communication; cell division; cell organization and biogenesis; metabolic process; regulation of biological process; response to stimulus	Pf00179	1149079032	158	17.9952	8.66064
P78330	PSPH	Phosphoserine phosphatase OS=Homo sapiens GN=PSPH PE=1 SV=2 - [SERB_HUMAN]	258.267	26.22	1	5	5	7	catalytic activity; metal ion binding; protein binding	cytoplasm; cytosol	metabolic process; response to stimulus	Pf00702; Pf05822; Pf11019; Pf12710	8.5655e+08	225	24.9919	5.69385
P82650	MRPS22	28S ribosomal protein S22, mitochondrial OS=Homo sapiens GN=MRPS22 PE=1 SV=1 - [RT22_HUMAN]	257.148	15.83	1	5	5	6	structural molecule activity	cytoplasm; mitochondrion; organelle lumen; ribosome		Pf10245	5.65625e+08	360	41.2544	7.89893
P82909	MRPS36	28S ribosomal protein S36, mitochondrial OS=Homo sapiens GN=MRPS36 PE=1 SV=2 - [RT36_HUMAN]	297.16	52.43	1	5	5	9	structural molecule activity	cytoplasm; mitochondrion; organelle lumen; ribosome	metabolic process		4.17041e+08	103	11.459	9.99365
P82930	MRPS34	28S ribosomal protein S34, mitochondrial OS=Homo sapiens GN=MRPS34 PE=1 SV=2 - [RT34_HUMAN]	143.42	23.85	1	5	5	6		cytoplasm; mitochondrion; ribosome			4.86736e+08	218	25.6345	9.979
P83731	RPL24	60S ribosomal protein L24 OS=Homo sapiens GN=RPL24 PE=1 SV=1 - [RL24_HUMAN]	877.129	26.75	1	5	5	20	RNA binding; structural molecule activity	cytoplasm; cytosol; extracellular; ribosome	cell organization and biogenesis; metabolic process; transport	Pf01246	4.09558e+09	157	17.7679	11.2534
P99999	CYCS	Cytochrome c OS=Homo sapiens GN=CYCS PE=1 SV=2 - [CYC_HUMAN]	452.266	39.05	1	5	5	13	catalytic activity; metal ion binding; protein binding	cytoplasm; cytosol; membrane; mitochondrion; nucleus	cell communication; cell death; cell organization and biogenesis; metabolic process; regulation of biological process; response to stimulus; transport	Pf00034	2962825760	105	11.7411	9.56885
Q01081	U2AF1	Splicing factor U2AF 35 kDa subunit OS=Homo sapiens GN=U2AF1 PE=1 SV=3 - [U2AF1_HUMAN]	376.713	21.67	1	5	5	9	metal ion binding; nucleotide binding; protein binding; RNA binding	nucleus; organelle lumen; spliceosomal complex	metabolic process; transport	Pf00076; Pf00642	1.24716e+09	240	27.8545	8.80713
Q01105	SET	Protein SET OS=Homo sapiens GN=SET PE=1 SV=3 - [SET_HUMAN]	444.08	17.93	1	5	5	12	DNA binding; enzyme regulator activity; protein binding	cytoplasm; cytosol; endoplasmic reticulum; nucleus; organelle lumen	cell death; cell organization and biogenesis; metabolic process; regulation of biological process; transport	Pf00956	9.67358e+09	290	33.4687	4.32275
Q02543	RPL18A	60S ribosomal protein L18a OS=Homo sapiens GN=RPL18A PE=1 SV=2 - [RL18A_HUMAN]	606.792	28.41	1	5	5	18	RNA binding; structural molecule activity	cytoplasm; cytosol; ribosome	cell organization and biogenesis; metabolic process; transport	Pf01775	1.42889e+09	176	20.7489	10.7114
Q07666	KHDRBS1	KH domain-containing, RNA-binding, signal transduction-associated protein 1 OS=Homo sapiens GN=KHDRBS1 PE=1 SV=1 - [KHDR1_HUMAN]	688.38	13.09	1	5	5	16	DNA binding; protein binding; RNA binding	cytoplasm; membrane; nucleus; organelle lumen	cell communication; cell proliferation; metabolic process; regulation of biological process; response to stimulus; transport	Pf00013	2.14163e+09	443	48.1972	8.66064
Q08257	CRYZ	Quinone oxidoreductase OS=Homo sapiens GN=CRYZ PE=1 SV=1 - [QOR_HUMAN]	194.231	17.02	1	5	5	7	catalytic activity; metal ion binding; nucleotide binding; RNA binding	cytoplasm; cytosol; extracellular; Golgi	cell organization and biogenesis; metabolic process; response to stimulus	Pf00107; Pf08240	1.93999e+08	329	35.1845	8.44092
Q10713	PMPCA	Mitochondrial-processing peptidase subunit alpha OS=Homo sapiens GN=PMPCA PE=1 SV=2 - [MPPA_HUMAN]	197.75	11.24	1	5	5	7	catalytic activity; metal ion binding	cytoplasm; extracellular; membrane; mitochondrion; organelle lumen	cell organization and biogenesis; metabolic process; transport	Pf00675; Pf05193	7.3134e+07	525	58.2156	6.91748
Q12846	STX4	Syntaxin-4 OS=Homo sapiens GN=STX4 PE=1 SV=2 - [STX4_HUMAN]	149.236	19.53	1	5	5	5	protein binding; transporter activity	cell surface; cytoplasm; cytosol; extracellular; membrane; vacuole	cell communication; cell organization and biogenesis; coagulation; response to stimulus; transport	Pf00804; Pf01496; Pf05739	1.61442e+08	297	34.1589	6.27783
Q12874	SF3A3	Splicing factor 3A subunit 3 OS=Homo sapiens GN=SF3A3 PE=1 SV=1 - [SF3A3_HUMAN]	204.92	10.78	1	5	5	7	metal ion binding; protein binding	nucleus; organelle lumen; spliceosomal complex	cell organization and biogenesis; metabolic process	Pf11931; Pf12108	5.55168e+08	501	58.8123	5.37646
Q12907	LMAN2	Vesicular integral-membrane protein VIP36 OS=Homo sapiens GN=LMAN2 PE=1 SV=1 - [LMAN2_HUMAN]	260.428	14.89	1	5	5	8	metal ion binding	cytoplasm; endoplasmic reticulum; extracellular; Golgi; membrane	transport	Pf03388	6.52617e+08	356	40.2031	6.94678
Q12996	CSTF3	Cleavage stimulation factor subunit 3 OS=Homo sapiens GN=CSTF3 PE=1 SV=1 - [CSTF3_HUMAN]	257.374	9.76	1	5	5	10	RNA binding	nucleus; organelle lumen	metabolic process	Pf05843	1.49249e+08	717	82.8687	8.11865
Q13098	GPS1	COP9 signalosome complex subunit 1 OS=Homo sapiens GN=GPS1 PE=1 SV=4 - [CSN1_HUMAN]	373.94	13.24	1	5	5	8	enzyme regulator activity; protein binding	cytoplasm; nucleus	cell communication; metabolic process; regulation of biological process; response to stimulus	Pf01399; Pf10602	2.00362e+08	491	55.5012	6.7417
Q13148	TARDBP	TAR DNA-binding protein 43 OS=Homo sapiens GN=TARDBP PE=1 SV=1 - [TADBP_HUMAN]	378.254	12.08	1	5	5	9	DNA binding; nucleotide binding; protein binding; RNA binding	nucleus; organelle lumen	cell death; metabolic process; regulation of biological process	Pf00076	4.89873e+08	414	44.7113	6.18896
Q13177	PAK2	Serine/threonine-protein kinase PAK 2 OS=Homo sapiens GN=PAK2 PE=1 SV=3 - [PAK2_HUMAN]	211.06	13.17	1	5	5	6	catalytic activity; enzyme regulator activity; nucleotide binding; protein binding	cytoplasm; cytosol; membrane; nucleus; organelle lumen	cell communication; cell death; cell differentiation; cell organization and biogenesis; cellular component movement; defense response; development; metabolic process; regulation of biological process; response to stimulus	Pf00069; Pf00786; Pf07714	3.75795e+08	524	58.0059	5.96045
Q13405	MRPL49	39S ribosomal protein L49, mitochondrial OS=Homo sapiens GN=MRPL49 PE=1 SV=1 - [RM49_HUMAN]	334.113	33.73	1	5	5	10	protein binding; structural molecule activity	cytoplasm; mitochondrion; organelle lumen; ribosome	metabolic process	Pf05046	4.84323e+08	166	19.1859	9.45166
Q13492	PICALM	Phosphatidylinositol-binding clathrin assembly protein OS=Homo sapiens GN=PICALM PE=1 SV=2 - [PICAL_HUMAN]	222.118	9.36	1	5	5	7	protein binding	cytoplasm; Golgi; membrane; nucleus	cell differentiation; cell organization and biogenesis; development; metabolic process; regulation of biological process; transport	Pf01417; Pf07651	132047476	652	70.71	7.89893
Q13573	SNW1	SNW domain-containing protein 1 OS=Homo sapiens GN=SNW1 PE=1 SV=1 - [SNW1_HUMAN]	189.628	11.57	1	5	5	6	protein binding	chromosome; nucleus; organelle lumen; spliceosomal complex	cell communication; cell death; cell differentiation; cell organization and biogenesis; development; metabolic process; regulation of biological process; response to stimulus	Pf02731	2.78049e+08	536	61.4565	9.5249
Q13618	CUL3	Cullin-3 OS=Homo sapiens GN=CUL3 PE=1 SV=2 - [CUL3_HUMAN]	217.266	7.42	1	5	5	5	catalytic activity; protein binding	cytoplasm; cytoskeleton; extracellular; Golgi; membrane; nucleus	cell communication; cell death; cell differentiation; cell division; cell organization and biogenesis; cell proliferation; cellular component movement; development; metabolic process; regulation of biological process; response to stimulus; transport	Pf00888; Pf10557	1.60768e+08	768	88.8735	8.48486
Q14160	SCRIB	Protein scribble homolog OS=Homo sapiens GN=SCRIB PE=1 SV=4 - [SCRIB_HUMAN]	147.547	3.44	1	5	5	5	protein binding	cytoplasm; extracellular; membrane	cell communication; cell death; cell differentiation; cell proliferation; cellular component movement; development; metabolic process; regulation of biological process; response to stimulus; transport	Pf00595; Pf12799	1.13188e+08	1630	174.778	5.07178
Q14197	ICT1	Peptidyl-tRNA hydrolase ICT1, mitochondrial OS=Homo sapiens GN=ICT1 PE=1 SV=1 - [ICT1_HUMAN]	226.64	29.13	1	5	5	6	catalytic activity; RNA binding	cytoplasm; mitochondrion; organelle lumen; ribosome	cell organization and biogenesis; metabolic process	Pf00472	3.54993e+08	206	23.6154	10.0669
Q14669	TRIP12	E3 ubiquitin-protein ligase TRIP12 OS=Homo sapiens GN=TRIP12 PE=1 SV=1 - [TRIPC_HUMAN]	276.523	3.41	1	5	5	5	catalytic activity; protein binding	nucleus; organelle lumen	cell organization and biogenesis; development; metabolic process; regulation of biological process; response to stimulus	Pf00632; Pf02825	9.79954e+07	1992	220.296	8.48486
Q14690	PDCD11	Protein RRP5 homolog OS=Homo sapiens GN=PDCD11 PE=1 SV=3 - [RRP5_HUMAN]	308.669	3.47	1	5	5	7	protein binding; RNA binding	cytoplasm; cytosol; nucleus; organelle lumen	metabolic process	Pf00575	82557854	1871	208.57	8.86572
Q14739	LBR	Lamin-B receptor OS=Homo sapiens GN=LBR PE=1 SV=2 - [LBR_HUMAN]	155.838	7.97	1	5	5	6	catalytic activity; DNA binding; protein binding	cytoplasm; membrane; mitochondrion; nucleus	metabolic process	Pf01222; Pf06966; Pf09465	2.20479e+08	615	70.658	9.36377
Q15102	PAFAH1B3	Platelet-activating factor acetylhydrolase IB subunit gamma OS=Homo sapiens GN=PAFAH1B3 PE=1 SV=1 - [PA1B3_HUMAN]	340.392	19.91	1	5	5	10	catalytic activity; protein binding	cytoplasm; cytosol	development; metabolic process; reproduction	Pf00657	8.79995e+08	231	25.7182	6.84424
Q15154	PCM1	Pericentriolar material 1 protein OS=Homo sapiens GN=PCM1 PE=1 SV=4 - [PCM1_HUMAN]	209.07	2.87	1	5	5	6	protein binding	cytoplasm; cytoskeleton; cytosol; membrane; nucleus	cell differentiation; cell organization and biogenesis; cell proliferation; development; regulation of biological process		42896229	2024	228.392	5.021
Q15185	PTGES3	Prostaglandin E synthase 3 OS=Homo sapiens GN=PTGES3 PE=1 SV=1 - [TEBP_HUMAN]	509.156	26.88	1	5	5	12	catalytic activity; protein binding	chromosome; cytoplasm; cytosol; nucleus; organelle lumen	cell communication; cell organization and biogenesis; metabolic process; regulation of biological process; response to stimulus	Pf04969	3.87782e+09	160	18.6854	4.53857
Q15363	TMED2	Transmembrane emp24 domain-containing protein 2 OS=Homo sapiens GN=TMED2 PE=1 SV=1 - [TMED2_HUMAN]	309.45	26.37	1	5	5	10	protein binding	cytoplasm; endoplasmic reticulum; Golgi; membrane	cell organization and biogenesis; development; metabolic process; regulation of biological process; reproduction; transport	Pf01105	2.27594e+08	201	22.7464	5.17334
Q15404	RSU1	Ras suppressor protein 1 OS=Homo sapiens GN=RSU1 PE=1 SV=3 - [RSU1_HUMAN]	369.453	15.16	1	5	5	10	protein binding	cytoplasm; cytosol; extracellular	cell communication; cell organization and biogenesis; regulation of biological process; response to stimulus	Pf12799	7.56105e+08	277	31.5207	8.646
Q16539	MAPK14	Mitogen-activated protein kinase 14 OS=Homo sapiens GN=MAPK14 PE=1 SV=3 - [MK14_HUMAN]	186.056	19.17	1	5	5	5	catalytic activity; nucleotide binding; protein binding; signal transducer activity	cytoplasm; cytoskeleton; cytosol; mitochondrion; nucleus; organelle lumen	cell communication; cell death; cell differentiation; cell organization and biogenesis; cellular component movement; coagulation; defense response; development; metabolic process; regulation of biological process; response to stimulus; transport	Pf00069; Pf07714	296770573	360	41.267	5.78271
Q16630	CPSF6	Cleavage and polyadenylation specificity factor subunit 6 OS=Homo sapiens GN=CPSF6 PE=1 SV=2 - [CPSF6_HUMAN]	253.284	11.25	1	5	5	7	nucleotide binding; protein binding; RNA binding	nucleus; organelle lumen	cell organization and biogenesis; metabolic process	Pf00076	7.43821e+08	551	59.1734	7.15186
Q16718	NDUFA5	NADH dehydrogenase [ubiquinone] 1 alpha subcomplex subunit 5 OS=Homo sapiens GN=NDUFA5 PE=1 SV=3 - [NDUA5_HUMAN]	357.895	43.97	1	5	5	11	catalytic activity	cytoplasm; membrane; mitochondrion	metabolic process; transport	Pf04716	7.12135e+08	116	13.4502	5.98584
Q4VC31	CCDC58	Coiled-coil domain-containing protein 58 OS=Homo sapiens GN=CCDC58 PE=1 SV=1 - [CCD58_HUMAN]	334.713	45.14	1	5	5	8		cytoplasm; mitochondrion		Pf09774	6.62281e+08	144	16.6095	7.81104
Q5D862	FLG2	Filaggrin-2 OS=Homo sapiens GN=FLG2 PE=1 SV=1 - [FILA2_HUMAN]	634.297	2.47	1	5	5	16	metal ion binding; structural molecule activity	cytoplasm	development		9.96345e+07	2391	247.928	8.30908
Q5T1M5	FKBP15	FK506-binding protein 15 OS=Homo sapiens GN=FKBP15 PE=1 SV=2 - [FKB15_HUMAN]	154.26	6.07	1	5	5	5	catalytic activity; motor activity; protein binding; transporter activity	chromosome; cytoplasm; cytoskeleton; endosome; extracellular; Golgi; membrane; mitochondrion; nucleus; organelle lumen	cell differentiation; cell division; cell organization and biogenesis; cellular component movement; development; metabolic process; regulation of biological process; reproduction; transport	Pf00038; Pf00254; Pf00769; Pf01442; Pf01496; Pf01576; Pf01875; Pf02029; Pf02463; Pf03154; Pf03938; Pf03961; Pf03962; Pf04111; Pf04156; Pf04849; Pf05029; Pf05483; Pf05557; Pf05622; Pf05667; Pf05701; Pf05911; Pf06008; Pf06160; Pf06248; Pf07111; Pf07888; Pf07926; Pf08317; Pf08457; Pf08614; Pf09726; Pf09728; Pf09730; Pf09731; Pf09744; Pf09755; Pf09789; Pf10174; Pf10186; Pf10211; Pf10234; Pf10498; Pf1…	7.61259e+07	1219	133.547	5.19873
Q6NUK1	SLC25A24	Calcium-binding mitochondrial carrier protein SCaMC-1 OS=Homo sapiens GN=SLC25A24 PE=1 SV=2 - [SCMC1_HUMAN]	184.5	13	1	5	5	5	metal ion binding; transporter activity	cytoplasm; extracellular; membrane; mitochondrion	cell communication; cell death; regulation of biological process; response to stimulus; transport	Pf00036; Pf00153; Pf10591; Pf12763	191028822	477	53.3203	6.32861
Q6NVY1	HIBCH	3-hydroxyisobutyryl-CoA hydrolase, mitochondrial OS=Homo sapiens GN=HIBCH PE=1 SV=2 - [HIBCH_HUMAN]	220.46	15.03	1	5	5	6	catalytic activity	cytoplasm; mitochondrion; organelle lumen	metabolic process	Pf00378	2.9612e+08	386	43.4544	8.19189
Q6P179	ERAP2	Endoplasmic reticulum aminopeptidase 2 OS=Homo sapiens GN=ERAP2 PE=1 SV=2 - [ERAP2_HUMAN]	135.103	4.9	1	5	5	6	catalytic activity; metal ion binding	cytoplasm; endoplasmic reticulum; membrane; organelle lumen	metabolic process	Pf01433	1.85571e+08	960	110.391	6.7124
Q6P2E9	EDC4	Enhancer of mRNA-decapping protein 4 OS=Homo sapiens GN=EDC4 PE=1 SV=1 - [EDC4_HUMAN]	126.75	4.07	1	5	5	5	protein binding	cytoplasm; cytosol; nucleus; organelle lumen	metabolic process	Pf00400	116856998	1401	151.567	5.85889
Q6PCE3	PGM2L1	Glucose 1,6-bisphosphate synthase OS=Homo sapiens GN=PGM2L1 PE=1 SV=3 - [PGM2L_HUMAN]	280.1	9	1	5	5	8	catalytic activity	cytoplasm; cytosol	metabolic process	Pf00408; Pf02878; Pf02879; Pf02880	2.86577e+08	622	70.3965	7.15186
Q7LBC6	KDM3B	Lysine-specific demethylase 3B OS=Homo sapiens GN=KDM3B PE=1 SV=2 - [KDM3B_HUMAN]	317.73	4.15	1	5	5	6	catalytic activity; metal ion binding; protein binding	nucleus; organelle lumen	cell organization and biogenesis; metabolic process; regulation of biological process	Pf02373	6.64061e+07	1761	191.461	7.18115
Q86V48	LUZP1	Leucine zipper protein 1 OS=Homo sapiens GN=LUZP1 PE=1 SV=2 - [LUZP1_HUMAN]	171.768	5.67	1	5	5	5		nucleus	development		1.11389e+08	1076	120.202	8.49951
Q8IXH7	TH1L	Negative elongation factor C/D OS=Homo sapiens GN=TH1L PE=1 SV=2 - [NELFD_HUMAN]	180.98	11.02	1	5	5	6	protein binding	nucleus; organelle lumen	metabolic process; regulation of biological process	Pf04858	1.34993e+08	590	66.2043	5.09717
[truncated: 1,530 more rows]

## Sheet: UW228_Nonredundant Proteins
List of proteins detected in UW228, with 2 or more unique peptides
[truncated: 1,236 more rows]
