# Supplementary material for: Integrated Proteomic and Transcriptomic-Based Approaches to Identifying Signature Biomarkers and Pathways for Elucidation of Daoy and UW228 Subtypes
Source: Proteomes. 2017 Feb 3;5(1):5. doi: 10.3390/proteomes5010005 (PMC5372226; doi:10.3390/proteomes5010005)
Supplement: Supplementary file 1 [file proteomes-05-00005-s001.zip › Supplemental Table S2.xlsx]

## Sheet: Overexpressed Proteins in Daoy
List of proteins overexpressed in Daoy, relative to UW228
Accession	Gene Symbol	Chromosome	Number of Unique Peptides										Fold Change (Daoy/UW228)
			Daoy_1	Daoy_2	Daoy_3	Daoy_Ave		UW228_1	UW228_2	UW228_3	UW228_Ave
Q14839	CHD4	12p13	24	24	20	22.6667		0	0	1	0.333333		68
P05787	KRT8	12q13	18	19	19	18.6667		1	0	0	0.333333		56
P54136	RARS	5q34	16	18	17	17		1	0	0	0.333333		51
Q15021	NCAPD2	12p13	17	14	13	14.6667		1	0	0	0.333333		44
Q92621	NUP205	7q33	12	13	13	12.6667		1	0	0	0.333333		38
Q5VYK3	ECM29 (KIAA0368)	9q31	25	24	19	22.6667		2	0	0	0.666667		34
Q15046	KARS	16q23	10	11	10	10.3333		1	0	0	0.333333		31
O75643	SNRNP200	2q11	42	41	36	39.6667		1	3	0	1.33333		29.75
Q9UIG0	BAZ1B	7q11	11	11	7	9.66667		1	0	0	0.333333		29
Q8N1G4	LRRC47	1p36	11	8	9	9.33333		0	0	1	0.333333		28
Q9Y3F4	STRAP	12p12	10	8	10	9.33333		1	0	0	0.333333		28
Q9Y224	C14orf166	14q22	8	10	9	9		1	0	0	0.333333		27
P12111	COL6A3	2q37	28	31	20	26.3333		0	0	0	0		26.33
O60306	AQR	15q14	6	10	8	8		1	0	0	0.333333		24
Q09161	NCBP1	9q22	8	6	10	8		0	1	0	0.333333		24
Q9Y5K5	UCHL5	1q31	7	9	6	7.33333		0	1	0	0.333333		22
O14980	XPO1	2p15	22	22	20	21.3333		1	1	1	1		21.3333
P49750	YLPM1	14q24	6	9	6	7		0	1	0	0.333333		21
P26358	DNMT1	19p13	15	12	11	12.6667		2	0	0	0.666667		19
Q13428	TCOF1	5q32	14	13	11	12.6667		2	0	0	0.666667		19
Q9Y5B9	SUPT16H	14q11	18	19	18	18.3333		0	0	0	0		18.33
Q96AY3	FKBP10	17q21	19	16	19	18		0	0	0	0		18
Q02952	AKAP12	6q25	12	11	12	11.6667		1	1	0	0.666667		17.5
P55265	ADAR	1q21	12	11	11	11.3333		2	0	0	0.666667		17
Q9NR30	DDX21	10q22	10	13	9	10.6667		2	0	0	0.666667		16
P23919	DTYMK	2q37	10	12	10	10.6667		1	1	0	0.666667		16
P06493	CDK1	10q21	9	11	11	10.3333		2	0	0	0.666667		15.5
Q9BQG0	MYBBP1A	17p13	20	20	21	20.3333		2	1	1	1.33333		15.25
O60716	CTNND1	11q12	15	12	15	14		2	1	0	1		14
Q9NTJ3	SMC4	3q25	19	19	17	18.3333		4	0	0	1.33333		13.75
O60264	SMARCA5	4q31	10	9	8	9		1	0	1	0.666667		13.5
O00203	AP3B1	5q14	9	9	9	9		2	0	0	0.666667		13.5
O75694	NUP155	5p13	14	12	13	13		0	0	0	0		13
O00116	AGPS	2q31	9	8	9	8.66667		1	0	1	0.666667		13
P52701	MSH6	2p16	7	10	8	8.33333		2	0	0	0.666667		12.5
P00491	PNP	14q11	13	12	11	12		0	0	0	0		12
P49915	GMPS	3q25	12	12	12	12		1	1	1	1		12
O00425	IGF2BP3	7p15	9	7	8	8		1	1	0	0.666667		12
O94776	MTA2	11q12	9	9	6	8		1	1	0	0.666667		12
O43847	NRD1 (NRDC)	1p32	7	9	8	8		2	0	0	0.666667		12
P35249	RFC4	3q27	8	9	7	8		1	0	1	0.666667		12
Q8NBJ7	SUMF2	7p11	8	9	7	8		0	1	1	0.666667		12
Q9H9B4	SFXN1	5q35	8	9	7	8		1	0	1	0.666667		12
Q9Y3B7	MRPL11	11q13	8	9	7	8		0	1	1	0.666667		12
Q9UNM6	PSMD13	11p15	11	14	10	11.6667		2	1	0	1		11.6667
P35658	NUP214	9q34	11	6	6	7.66667		1	0	1	0.666667		11.5
P23921	RRM1	11p15	9	7	7	7.66667		1	0	1	0.666667		11.5
Q02790	FKBP4	12p13	13	11	10	11.3333		3	0	0	1		11.3333
Q9HCE1	MOV10	1p13	10	13	11	11.3333		0	0	0	0		11.33
Q15029	EFTUD2	17q21	20	19	17	18.6667		2	1	2	1.66667		11.2
Q9HC35	EML4	2p21	11	10	11	10.6667		0	0	0	0		10.67
Q9NYU2	UGGT1	2q14	22	23	19	21.3333		4	1	1	2		10.6667
P22234	PAICS	4q12	10	9	13	10.6667		3	0	0	1		10.6667
O43592	XPOT	12q14	12	10	10	10.6667		1	1	1	1		10.6667
Q16401	PSMD5	9q33	6	6	9	7		2	0	0	0.666667		10.5
Q9P0J0	NDUFA13	19p13	9	6	6	7		1	0	1	0.666667		10.5
Q86XP3	DDX42	17q23	10	9	12	10.3333		2	0	1	1		10.3333
Q08945	SSRP1	11q12	10	10	11	10.3333		0	0	0	0		10.33
P17987	TCP1	6q25	18	15	18	17		4	1	0	1.66667		10.2
Q99873	PRMT1	19q13	3	4	3	3.33333		1	0	0	0.333333		10
Q92616	GCN1L1 (GCN1)	12q24	65	65	60	63.3333		9	6	4	6.33333		10
P46087	NOP2	12p13	11	8	11	10		0	0	0	0		10
Q7L014	DDX46	5q31	10	11	9	10		0	0	0	0		10
Q92499	DDX1	2p24	9	10	11	10		1	1	1	1		10
P14868	DARS	2q21	12	14	13	13		1	2	1	1.33333		9.75
Q9NZI8	IGF2BP1	17q21	10	8	11	9.66667		0	0	0	0		9.67
Q8TEX9	IPO4	14q12	19	18	21	19.3333		3	1	2	2		9.66667
Q9UL46	PSME2	14q12	10	10	9	9.66667		1	1	1	1		9.66667
P27708	CAD	2p23	33	32	30	31.6667		5	3	2	3.33333		9.5
P41091	EIF2S3	Xp22	8	9	11	9.33333		3	0	0	1		9.33333
O00429	DNM1L	12p11	9	9	10	9.33333		0	2	1	1		9.33333
Q14997	PSME4	2p16	8	12	8	9.33333		0	0	0	0		9.33
Q9NSD9	FARSB	2q36	9	9	10	9.33333		0	0	0	0		9.33
Q6P2Q9	PRPF8	17p13	38	40	33	37		6	3	3	4		9.25
P33991	MCM4	8q11	19	21	23	21		3	2	2	2.33333		9
Q7L576	CYFIP1	15q11	15	14	16	15		5	0	0	1.66667		9
Q12931	TRAP1	16p13	9	11	7	9		2	0	1	1		9
Q13347	EIF3I	1p35	10	8	9	9		2	0	1	1		9
Q9Y5L0	TNPO3	7q32	10	9	8	9		1	1	1	1		9
Q08378	GOLGA3	12q24	4	9	5	6		1	1	0	0.666667		9
Q13283	G3BP1	5q33	9	9	9	9		1	1	1	1		9
O60732	MAGEC1	Xq27	9	9	8	8.66667		0	0	0	0		8.67
Q8IZL8	PELP1	17p13	9	9	8	8.66667		0	0	0	0		8.67
Q96PK6	RBM14	11q13	9	9	8	8.66667		0	0	0	0		8.67
P33993	MCM7	7q22	21	16	15	17.3333		2	2	2	2		8.66667
P22102	GART	21q22	18	16	18	17.3333		3	2	1	2		8.66667
O15067	PFAS	17p13	9	10	7	8.66667		1	1	1	1		8.66667
O14776	TCERG1	5q32	8	9	9	8.66667		1	1	1	1		8.66667
P49736	MCM2	3q21	16	17	18	17		2	2	2	2		8.5
Q16795	NDUFA9	12p13	7	9	9	8.33333		0	0	0	0		8.33
O15042	U2SURP	3q23	12	11	10	11		2	1	1	1.33333		8.25
Q9Y230	RUVBL2	19q13	16	10	15	13.6667		2	0	3	1.66667		8.2
P11388	TOP2A	17q21	5	13	6	8		0	0	0	0		8
Q9BPX3	NCAPG	4p15	12	11	9	10.6667		2	0	2	1.33333		8
O14744	PRMT5	14q11	8	10	6	8		2	0	1	1		8
Q92922	SMARCC1	3p21	7	8	9	8		0	0	0	0		8
P32455	GBP1	1p22	8	7	9	8		1	0	2	1		8
P50213	IDH3A	15q25	8	9	7	8		0	0	0	0		8
Q8WVM8	SCFD1	14q12	8	7	9	8		1	1	1	1		8
Q9HB07	C12orf10	12q13	8	9	7	8		0	0	0	0		8
Q9NZL4	HSPBP1	19q13	7	9	8	8		0	0	0	0		8
P02452	COL1A1	17q21	24	26	21	23.6667		3	2	4	3		7.88889
O75165	DNAJC13	3q22	7	11	5	7.66667		0	0	0	0		7.67
P46459	NSF	17q21	10	6	7	7.66667		0	0	0	0		7.67
P24928	POLR2A	17p13	7	9	7	7.66667		0	0	0	0		7.67
Q9GZZ1	NAA50	3q13	7	7	9	7.66667		1	1	1	1		7.66667
O60841	EIF5B	2q11	15	13	10	12.6667		1	2	2	1.66667		7.6
O95347	SMC2	9q31	14	16	15	15		3	2	1	2		7.5
P28074	PSMB5	14q11	11	11	8	10		3	0	1	1.33333		7.5
Q15020	SART3	12q23	10	9	11	10		2	1	1	1.33333		7.5
Q86YZ3	HRNR	1q21	11	9	10	10		0	2	2	1.33333		7.5
O60610	DIAPH1	5q31	10	15	12	12.3333		1	3	1	1.66667		7.4
Q13200	PSMD2	3q27	19	21	19	19.6667		4	2	2	2.66667		7.375
Q7Z406	MYH14	19q13	6	10	6	7.33333		1	1	1	1		7.33333
Q9HAV4	XPO5	6p21	7	6	9	7.33333		1	1	1	1		7.33333
P09960	LTA4H	12q23	9	9	11	9.66667		1	2	1	1.33333		7.25
Q15459	SF3A1	22q12	13	15	15	14.3333		2	2	2	2		7.16667
Q14980	NUMA1	11q13	48	46	34	42.6667		7	7	4	6		7.11111
Q9P2J5	LARS	5q32	25	19	20	21.3333		3	3	3	3		7.11111
P33992	MCM5	22q12	18	16	22	18.6667		3	3	2	2.66667		7
O43290	SART1	11q13	7	5	9	7		0	0	0	0		7
Q9H307	PNN	14q21	12	10	11	11		3	2	0	1.66667		6.6
P26640	VARS	6p21	24	28	27	26.3333		4	5	3	4		6.58333
Q9UBB4	ATXN10	22q13	8	8	10	8.66667		1	1	2	1.33333		6.5
O94906	PRPF6	20q13	9	10	7	8.66667		2	1	1	1.33333		6.5
P52209	PGD	1p36	8	10	8	8.66667		3	1	0	1.33333		6.5
Q14566	MCM6	2q21	20	19	19	19.3333		5	2	2	3		6.44444
Q16531	DDB1	11q12	18	15	18	17		2	3	3	2.66667		6.375
A5YKK6	CNOT1	16q21	10	8	7	8.33333		2	2	0	1.33333		6.25
Q92888	ARHGEF1	19q13	10	7	8	8.33333		2	1	1	1.33333		6.25
O15144	ARPC2	2q35	8	9	8	8.33333		2	1	1	1.33333		6.25
Q5T4S7	UBR4	1p36	15	21	18	18		7	0	2	3		6
Q9H4A4	RNPEP	1q32	12	9	9	10		1	2	2	1.66667		6
P27695	APEX1	14q11	10	11	9	10		3	1	1	1.66667		6
P30085	CMPK1	1p33	10	9	11	10		1	2	2	1.66667		6
P40939	HADHA	2p23	11	8	11	10		3	0	2	1.66667		6
P24539	ATP5F1	1p13	8	7	9	8		1	2	1	1.33333		6
Q15785	TOMM34	20q13	8	7	9	8		2	2	0	1.33333		6
P49411	TUFM	16p11	16	16	15	15.6667		3	2	3	2.66667		5.875
Q15393	SF3B3	16q22	25	25	20	23.3333		7	3	2	4		5.83333
P14866	HNRNPL	19q13	11	10	8	9.66667		3	0	2	1.66667		5.8
P15924	DSP	6p24	11	9	9	9.66667		0	3	2	1.66667		5.8
Q00325	SLC25A3	12q23	10	9	10	9.66667		1	2	2	1.66667		5.8
O43143	DHX15	4p15	15	15	16	15.3333		5	2	1	2.66667		5.75
P24821	TNC	9q33	5	14	4	7.66667		2	2	0	1.33333		5.75
Q92900	UPF1	19p13	13	14	13	13.3333		4	1	2	2.33333		5.71429
Q15008	PSMD6	3p14	11	11	12	11.3333		4	1	1	2		5.66667
Q6PKG0	LARP1	5q33	8	11	9	9.33333		2	2	1	1.66667		5.6
P51991	HNRNPA3	2q31	10	9	9	9.33333		1	2	2	1.66667		5.6
O75533	SF3B1	2q33	26	24	21	23.6667		6	3	4	4.33333		5.46154
P53618	COPB1	11p15	18	16	15	16.3333		5	2	2	3		5.44444
P46063	RECQL	12p12	9	10	8	9		3	1	1	1.66667		5.4
Q9UBE0	SAE1	19q13	10	10	7	9		2	1	2	1.66667		5.4
P13010	XRCC5	2q35	14	14	15	14.3333		4	2	2	2.66667		5.375
P25685	DNAJB1	19p13	10	12	10	10.6667		3	2	1	2		5.33333
O75534	CSDE1	1p13	11	12	9	10.6667		2	2	2	2		5.33333
Q99615	DNAJC7	17q21	10	12	10	10.6667		2	2	2	2		5.33333
Q00839	HNRNPU	1q44	22	21	20	21		1	5	6	4		5.25
P56192	MARS	12q13	14	12	16	14		5	2	1	2.66667		5.25
P05455	SSB	2q31	13	14	15	14		3	1	4	2.66667		5.25
P35606	COPB2	3q23	15	14	13	14		5	1	2	2.66667		5.25
O75947	ATP5H	17q25	10	8	8	8.66667		1	2	2	1.66667		5.2
P50995	ANXA11	10q22	8	8	10	8.66667		3	1	1	1.66667		5.2
P46777	RPL5	1p22	10	11	10	10.3333		4	1	1	2		5.16667
Q9P258	RCC2	1p36	13	15	13	13.6667		2	3	3	2.66667		5.125
P48643	CCT5	5p15	16	16	14	15.3333		4	2	3	3		5.11111
O43175	PHGDH	1p12	12	14	14	13.3333		4	2	2	2.66667		5
P55884	EIF3B	7p22	17	18	15	16.6667		4	2	4	3.33333		5
Q9UHB9	SRP68	17q25	10	10	10	10		4	0	2	2		5
P00533	EGFR	7p11	8	9	8	8.33333		2	2	1	1.66667		5
P25205	MCM3	6p12	20	20	19	19.6667		6	3	3	4		4.91667
P08107	HSPA1A	6p21	16	15	18	16.3333		3	3	4	3.33333		4.9
O00231	PSMD11	17q11	14	14	16	14.6667		3	4	2	3		4.88889
P12081	HARS	5q31	11	10	13	11.3333		4	2	1	2.33333		4.85714
P38117	ETFB	19q13	8	12	9	9.66667		2	2	2	2		4.83333
P34897	SHMT2	12q13	10	9	10	9.66667		4	1	1	2		4.83333
P31939	ATIC	2q35	19	17	17	17.6667		7	2	2	3.66667		4.81818
P05198	EIF2S1	14q23	7	7	10	8		1	2	2	1.66667		4.8
P51532	SMARCA4	19p13	9	8	7	8		3	1	1	1.66667		4.8
P27694	RPA1	17p13	8	9	7	8		3	1	1	1.66667		4.8
P51659	HSD17B4	5q23	9	6	9	8		3	1	1	1.66667		4.8
P78347	GTF2I	7q11	12	11	15	12.6667		3	3	2	2.66667		4.75
Q9Y262	EIF3L	22q13	12	12	14	12.6667		4	2	2	2.66667		4.75
P47897	QARS	3p21	16	16	15	15.6667		7	2	1	3.33333		4.7
P20930	FLG	1q21	2	1	11	4.66667		0	0	0	0		4.67
O43242	PSMD3	17q21	15	15	12	14		6	1	2	3		4.66667
O75347	TBCA	5q14	9	11	8	9.33333		2	3	1	2		4.66667
P05783	KRT18	12q13	17	14	15	15.3333		5	1	4	3.33333		4.6
Q9UQE7	SMC3	10q25	12	16	17	15		4	3	3	3.33333		4.5
P48735	IDH2	15q26	10	12	14	12		4	2	2	2.66667		4.5
P17980	PSMC3	11p11	12	11	13	12		4	2	2	2.66667		4.5
P62195	PSMC5	17q23	8	8	11	9		2	2	2	2		4.5
P12268	IMPDH2	3p21	10	7	10	9		3	1	2	2		4.5
Q15126	PMVK	1q21	8	10	9	9		0	2	4	2		4.5
Q8WWM7	ATXN2L	16p11	10	9	8	9		3	2	1	2		4.5
O60506	SYNCRIP	6q14	9	9	9	9		3	1	2	2		4.5
P09661	SNRPA1	15q26	7	11	8	8.66667		3	2	1	2		4.33333
O43491	EPB41L2	6q23	11	10	9	10		2	3	2	2.33333		4.28571
P12270	TPR	1q31	40	46	38	41.3333		12	9	8	9.66667		4.27586
P22061	PCMT1	6q25	6	9	6	7		1	2	2	1.66667		4.2
Q9Y2A7	NCKAP1	2q32	7	9	5	7		3	1	1	1.66667		4.2
P40227	CCT6A	7p11	17	17	16	16.6667		5	3	4	4		4.16667
Q9P2B2	PTGFRN	1p13	8	9	8	8.33333		2	2	2	2		4.16667
P49792	RANBP2	2q13	20	19	15	18		7	3	3	4.33333		4.15385
P49748	ACADVL	17p13	12	10	10	10.6667		5	1	2	2.66667		4
O43809	NUDT21	16q13	9	11	8	9.33333		1	3	3	2.33333		4
P09622	DLD	7q31	10	11	11	10.6667		4	2	2	2.66667		4
P28331	NDUFS1	2q33	7	7	10	8		1	3	2	2		4
Q92896	GLG1	16q23	10	10	8	9.33333		2	3	2	2.33333		4
P60228	EIF3E	8q23	9	8	7	8		2	2	2	2		4
P62158	CALM1	14q32	8	7	9	8		2	2	2	2		4
Q8N1F7	NUP93	16q13	8	7	9	8		3	2	1	2		4
P16615	ATP2A2	12q24	17	15	15	15.6667		6	4	2	4		3.91667
O43776	NARS	18q21	13	11	11	11.6667		5	2	2	3		3.88889
Q9UQ80	PA2G4	12q13	12	12	11	11.6667		2	3	4	3		3.88889
P31948	STIP1	11q13	20	20	18	19.3333		6	5	4	5		3.86667
P61289	PSME3	17q21	7	10	10	9		3	2	2	2.33333		3.85714
Q92598	HSPH1	13q12	15	14	17	15.3333		5	3	4	4		3.83333
P51149	RAB7A	3q21	12	11	11	11.3333		2	3	4	3		3.77778
P60900	PSMA6	14q13	11	12	11	11.3333		2	3	4	3		3.77778
O00232	PSMD12	17q24	11	10	9	10		3	2	3	2.66667		3.75
Q9BXP5	SRRT	7q22	8	8	10	8.66667		4	1	2	2.33333		3.71429
Q06323	PSME1	14q12	12	13	12	12.3333		4	3	3	3.33333		3.7
P16152	CBR1	21q22	7	8	10	8.33333		4	2	1	2.33333		3.57143
P61313	RPL15	3p24	8	10	7	8.33333		4	1	2	2.33333		3.57143
Q99439	CNN2	19p13	9	9	7	8.33333		3	2	2	2.33333		3.57143
Q14152	EIF3A	10q26	21	33	23	25.6667		7	8	7	7.33333		3.5
Q9UKV3	ACIN1	14q11	8	12	8	9.33333		3	3	2	2.66667		3.5
Q8NE71	ABCF1	6p21	9	10	9	9.33333		4	2	2	2.66667		3.5
P42704	LRPPRC	2p21	36	35	30	33.6667		15	7	7	9.66667		3.48276
P20700	LMNB1	5q23	23	21	22	22		7	5	7	6.33333		3.47368
Q99460	PSMD1	2q37	12	14	12	12.6667		5	3	3	3.66667		3.45455
Q14195	DPYSL3	5q32	9	12	10	10.3333		4	3	2	3		3.44444
Q16643	DBN1	5q35	9	10	12	10.3333		5	2	2	3		3.44444
Q12888	TP53BP1	15q15	9	8	7	8		4	2	1	2.33333		3.42857
Q99714	HSD17B10	Xp11	7	9	8	8		2	2	3	2.33333		3.42857
P41252	IARS	9q22	24	19	22	21.6667		7	6	6	6.33333		3.42105
Q1KMD3	HNRNPUL2	11q12	8	11	8	9		2	3	3	2.66667		3.375
P12956	XRCC6	22q13	20	22	22	21.3333		9	4	6	6.33333		3.36842
Q13620	CUL4B	Xq24	9	11	10	10		5	2	2	3		3.33333
Q15155	NOMO1	16p13	3	4	6	4.33333		0	0	0	0		3.33
Q03252	LMNB2	19p13	17	18	18	17.6667		6	3	7	5.33333		3.3125
Q9UQ35	SRRM2	16p13	12	12	9	11		5	3	2	3.33333		3.3
P07910	HNRNPC	14q11	14	11	11	12		5	4	2	3.66667		3.27273
P62258	YWHAE	17p13	18	16	15	16.3333		6	5	4	5		3.26667
P41250	GARS	7p14	13	13	13	13		4	4	4	4		3.25
P09874	PARP1	1q42	18	19	21	19.3333		6	6	6	6		3.22222
P39023	RPL3	22q13	10	10	9	9.66667		5	2	2	3		3.22222
P78371	CCT2	12q15	20	23	21	21.3333		8	6	6	6.66667		3.2
P51858	HDGF	1q23	12	11	9	10.6667		2	4	4	3.33333		3.2
P13804	ETFA	15q24	10	11	11	10.6667		3	4	3	3.33333		3.2
Q9Y265	RUVBL1	3q21	11	13	14	12.6667		6	3	3	4		3.16667
P23193	TCEA1	8q11	5	10	7	7.33333		2	2	3	2.33333		3.14286
Q16891	IMMT	2p11	15	15	17	15.6667		6	4	5	5		3.13333
Q9UJ70	NAGK	2p13	7	8	10	8.33333		3	3	2	2.66667		3.125
Q8NBJ5	GLT25D1 (COLGALT1 )	19p13	9	9	7	8.33333		4	2	2	2.66667		3.125
P23246	SFPQ	1p34	17	18	18	17.6667		8	4	5	5.66667		3.11765
O75489	NDUFS3	11p11	10	9	9	9.33333		3	3	3	3		3.11111
P43490	NAMPT	7q22	10	8	10	9.33333		7	1	1	3		3.11111
P62280	RPS11	19q13	9	9	10	9.33333		4	2	3	3		3.11111
Q8N163	CCAR2 (KIAA1967)	8p21	13	13	14	13.3333		6	3	4	4.33333		3.07692
Q01082	SPTBN1	2p16	49	69	51	56.3333		24	17	14	18.3333		3.07273
P34932	HSPA4	5q31	24	26	25	25		9	8	8	8.33333		3
Q13263	TRIM28	19q13	14	15	16	15		4	6	5	5		3
Q15233	NONO	Xq13	11	10	12	11		3	3	5	3.66667		3
P61106	RAB14	9q33	8	10	6	8		2	2	4	2.66667		3
Q99798	ACO2	22q13	8	10	9	9		3	4	2	3		3
Q8IUD2	ERC1	12p13	9	7	8	8		2	3	3	2.66667		3
Q99832	CCT7	2p13	14	14	16	14.6667		6	4	5	5		2.93333
Q02878	RPL6	12q24	13	13	12	12.6667		7	2	4	4.33333		2.92308
Q13813	SPTAN1	9q34	66	78	60	68		24	29	17	23.3333		2.91429
P55060	CSE1L	20q13	29	31	30	30		15	7	9	10.3333		2.90323
P38606	ATP6V1A	3q13	11	7	8	8.66667		3	3	3	3		2.88889
Q02218	OGDH	7p13	7	9	7	7.66667		6	1	1	2.66667		2.875
P49327	FASN	17q25	49	53	50	50.6667		30	7	16	17.6667		2.86792
P63244	GNB2L1 (RACK1)	5q35	13	13	11	12.3333		6	3	4	4.33333		2.84615
P17844	DDX5	17q23	11	10	10	10.3333		5	3	3	3.66667		2.81818
P07814	EPRS	1q41	31	26	24	27		13	7	9	9.66667		2.7931
Q08211	DHX9	1q25	32	37	31	33.3333		18	10	8	12		2.77778
Q14683	SMC1A	Xp11	7	8	10	8.33333		3	3	3	3		2.77778
P78344	EIF4G2	11p15	7	10	8	8.33333		5	2	2	3		2.77778
P78417	GSTO1	10q25	8	9	8	8.33333		3	3	3	3		2.77778
Q14019	COTL1	16q24	9	9	7	8.33333		3	3	3	3		2.77778
Q04637	EIF4G1	3q27	26	27	19	24		10	11	5	8.66667		2.76923
O95373	IPO7	11p15	12	12	12	12		7	3	3	4.33333		2.76923
P35998	PSMC2	7q22	14	15	15	14.6667		7	4	5	5.33333		2.75
Q8NC51	SERBP1	1p31	11	12	10	11		5	3	4	4		2.75
Q99623	PHB2	12p13	11	11	11	11		5	3	4	4		2.75
P43243	MATR3	5q31	19	17	19	18.3333		11	3	6	6.66667		2.75
P36578	RPL4	15q22	14	13	14	13.6667		6	3	6	5		2.73333
P28838	LAP3	4p15	8	9	10	9		3	3	4	3.33333		2.7
Q9Y3I0	C22orf28 (RTCB)	22q12	9	8	10	9		4	2	4	3.33333		2.7
O00151	PDLIM1	10q23	11	10	8	9.66667		4	4	3	3.66667		2.63636
Q7Z6Z7	HUWE1	Xp11	41	42	38	40.3333		26	12	8	15.3333		2.63043
Q9Y2Q3	GSTK1	7q34	6	9	6	7		2	3	3	2.66667		2.625
Q16666	IFI16	1q23	8	8	10	8.66667		6	2	2	3.33333		2.6
P35222	CTNNB1	3p22	9	9	8	8.66667		7	2	1	3.33333		2.6
P47756	CAPZB	1p36	10	12	9	10.3333		4	5	3	4		2.58333
P09651	HNRNPA1	12q13	11	12	13	12		5	4	5	4.66667		2.57143
P49588	AARS	16q22	12	12	12	12		4	5	5	4.66667		2.57143
P46379	BAG6	6p21	9	11	8	9.33333		5	4	2	3.66667		2.54545
Q96P70	IPO9	1q32	8	9	11	9.33333		6	2	3	3.66667		2.54545
P49419	ALDH7A1	5q23	8	10	10	9.33333		5	1	5	3.66667		2.54545
P53621	COPA	1q23	22	30	28	26.6667		18	8	6	10.6667		2.5
Q86UP2	KTN1	14q22	24	31	35	30		13	11	12	12		2.5
Q14697	GANAB	11q12	22	28	25	25		15	7	8	10		2.5
O14974	PPP1R12A	12q21	16	20	19	18.3333		10	6	6	7.33333		2.5
O43765	SGTA	19p13	10	8	7	8.33333		4	3	3	3.33333		2.5
Q04760	GLO1	6p21	8	10	7	8.33333		2	4	4	3.33333		2.5
Q9Y678	COPG1 (COPG)	3q21	11	11	13	11.6667		8	2	4	4.66667		2.5
Q96AE4	FUBP1	1p31	15	13	14	14		5	6	6	5.66667		2.47059
Q00341	HDLBP	2q37	15	15	12	14		6	5	6	5.66667		2.47059
P11586	MTHFD1	14q23	26	27	28	27		14	11	8	11		2.45455
P07900	HSP90AA1	14q32	18	18	18	18		9	6	7	7.33333		2.45455
P50395	GDI2	10p15	9	9	9	9		5	2	4	3.66667		2.45455
P23396	RPS3	11q13	17	16	16	16.3333		7	6	7	6.66667		2.45
P38159	RBMX	Xq26	9	7	6	7.33333		6	2	1	3		2.44444
P06744	GPI	19q13	13	14	12	13		7	4	5	5.33333		2.4375
Q15582	TGFBI	5q31	17	16	18	17		10	6	5	7		2.42857
Q86VP6	CAND1	12q14	27	27	28	27.3333		12	12	10	11.3333		2.41176
Q14204	DYNC1H1	14q32	104	114	102	106.667		67	35	31	44.3333		2.40602
Q9Y266	NUDC	1p36	11	11	14	12		7	3	5	5		2.4
P78527	PRKDC	8q11	98	95	85	92.6667		54	39	23	38.6667		2.39655
P23526	AHCY	20q11	9	8	9	8.66667		5	3	3	3.66667		2.36364
P02786	TFRC	3q29	13	13	14	13.3333		8	5	4	5.66667		2.35294
P55786	NPEPPS	17q21	13	14	13	13.3333		8	5	4	5.66667		2.35294
P52292	KPNA2	17q24	11	9	8	9.33333		4	4	4	4		2.33333
Q96C19	EFHD2	1p36	6	9	6	7		3	3	3	3		2.33333
P08133	ANXA6	5q33	25	29	27	27		14	11	10	11.6667		2.31429
P12004	PCNA	20p12	9	7	7	7.66667		4	4	2	3.33333		2.3
Q12906	ILF3	19p13	17	17	18	17.3333		7	8	8	7.66667		2.26087
P15311	EZR	6q25	12	11	15	12.6667		7	6	4	5.66667		2.23529
Q00610	CLTC	17q23	48	51	46	48.3333		30	18	17	21.6667		2.23077
P07195	LDHB	12p12	14	13	13	13.3333		8	5	5	6		2.22222
P04083	ANXA1	9q21	17	18	18	17.6667		8	9	7	8		2.20833
P52272	HNRNPM	19p13	33	28	29	30		14	13	14	13.6667		2.19512
Q13045	FLII	17p11	9	7	8	8		7	3	1	3.66667		2.18182
P62241	RPS8	1p34	7	9	10	8.66667		6	3	3	4		2.16667
Q9Y696	CLIC4	1p36	11	9	8	9.33333		3	5	5	4.33333		2.15385
O00410	IPO5	13q32	20	19	23	20.6667		7	10	12	9.66667		2.13793
P53396	ACLY	17q21	32	34	34	33.3333		19	13	15	15.6667		2.12766
Q8WUM4	PDCD6IP	3p22	14	11	11	12		9	4	4	5.66667		2.11765
P50990	CCT8	21q21	23	23	23	23		12	9	12	11		2.09091
P25786	PSMA1	11p15	9	8	8	8.33333		4	4	4	4		2.08333
O15460	P4HA2	5q31	8	8	11	9		5	2	6	4.33333		2.07692
P08238	HSP90AB1	6p21	18	19	19	18.6667		11	8	8	9		2.07407
P00492	HPRT1	Xq26	10	10	9	9.66667		4	4	6	4.66667		2.07143
P61160	ACTR2	2p14	10	9	10	9.66667		6	4	4	4.66667		2.07143
Q9Y2W1	THRAP3	1p34	11	9	11	10.3333		7	4	4	5		2.06667
P49321	NASP	1p34	11	13	13	12.3333		5	8	5	6		2.05556
P30041	PRDX6	1q25	13	15	13	13.6667		7	6	7	6.66667		2.05
P38646	HSPA9	5q31	23	23	20	22		11	9	13	11		2
Q13435	SF3B2	11q13	13	15	14	14		9	7	5	7		2
Q92945	KHSRP	19p13	15	14	15	14.6667		7	9	6	7.33333		2
P07737	PFN1	17p13	11	13	12	12		7	5	6	6		2
Q9UHD8	SEPT9	17q25	11	13	12	12		6	5	7	6		2
P23588	EIF4B	12q13	12	9	11	10.6667		5	6	5	5.33333		2
Q07955	SRSF1	17q22	10	11	9	10		6	5	4	5		2

## Sheet: Transcript Level
Transcript Levels for Proteins Overexpressed in Daoy, relative to UW228
Accession	Gene Symbol	Chrom.	Daoy_1	Daoy_2	Daoy_Ave	UW228_1	UW228_2	UW228_Ave	Fold Change (Daoy/UW228)
Q14839	CHD4	12p13	167.56	177.145	172.353	68.82	68.66	68.74	2.50731
P05787	KRT8	12q13	226.84	223.21	225.025	4.95	10.52	7.735	29.0918
P54136	RARS	5q34	92.55	96.65	94.6	37.08	31.97	34.525	2.74004
Q15021	NCAPD2	12p13	100.323	90.187	95.255	23.913	26.554	25.2335	3.77494
Q92621	NUP205	7q33	19.245	19.085	19.165	17.52	16.21	16.865	1.13638
Q5VYK3	ECM29 (KIAA0368)	9q31	34.265	33.32	33.7925	20.75	19.93	20.34	1.66138
Q15046	KARS	16q23	102.18	95.18	98.68	52.83	55.45	54.14	1.82268
O75643	SNRNP200	2q11	86.93	99.53	93.23	32.45	32.44	32.445	2.87348
Q9UIG0	BAZ1B	7q11	43.7	43.11	43.405	31.33	29.11	30.22	1.4363
Q8N1G4	LRRC47	1p36	60.15	57.76	58.955	18.39	19.05	18.72	3.14931
Q9Y3F4	STRAP	12p12	111.73	115.43	113.58	60.67	54.49	57.58	1.97256
Q9Y224	C14orf166	14q22	188.53	184.74	186.635	114.02	112.52	113.27	1.6477
P12111	COL6A3	2q37	152.84	176.9	164.87	1.901	3.56	2.7305	60.3809
O60306	AQR	15q14	18.6	19.83	19.215	12.82	10.12	11.47	1.67524
Q09161	NCBP1	9q22	19.09	21.94	20.515	12.49	11.36	11.925	1.72034
Q9Y5K5	UCHL5	1q31	8.07	8.67	8.37	6.24	5.27	5.755	1.45439
O14980	XPO1	2p15	78.92	85.48	82.2	41.67	32.69	37.18	2.21087
P49750	YLPM1	14q24	23.38	34.07	28.725	7.42	6.94	7.18	4.0007
P26358	DNMT1	19p13	59.06	65.1	62.08	33.82	33.68	33.75	1.83941
Q13428	TCOF1	5q32	59.53	49.97	54.75	11.79	15.08	13.435	4.07518
Q9Y5B9	SUPT16H	14q11	116.86	148.3	132.58	37.41	36.31	36.86	3.59685
Q96AY3	FKBP10	17q21	155.82	157.31	156.565	4.58	4.17	4.375	35.7863
Q02952	AKAP12	6q25	21.8	25.27	23.535	6.88	6.79	6.835	3.44331
P55265	ADAR	1q21	69.53	79.32	74.425	37.55	27.83	32.69	2.27669
Q9NR30	DDX21	10q22	40.58	51.76	46.17	17.25	12.54	14.895	3.0997
P23919	DTYMK	2q37	47.06	41.78	44.42	33.46	38.77	36.115	1.22996
P06493	CDK1	10q21	29.73	31.72	30.725	21.28	23.04	22.16	1.38651
Q9BQG0	MYBBP1A	17p13	42.52	40.38	41.45	8.96	9.605	9.2825	4.46539
O60716	CTNND1	11q12	5.35	6.63	5.99	2.62	1.89	2.255	2.65632
Q9NTJ3	SMC4	3q25	54.33	58.81	56.57	46.12	40.58	43.35	1.30496
O60264	SMARCA5	4q31	19.74	20.01	19.875	11.71	9.52	10.615	1.87235
O00203	AP3B1	5q14	19.28	22.55	20.915	16.74	15.79	16.265	1.28589
O75694	NUP155	5p13	14.73	15.99	15.36	12.03	13.63	12.83	1.19719
O00116	AGPS	2q31	23.75	27.88	25.815	13.28	9.83	11.555	2.2341
P52701	MSH6	2p16	24.21	26.48	25.345	20.41	19.55	19.98	1.26852
P00491	PNP	14q11	41.72	37.42	39.57	12.48	14.53	13.505	2.93003
P49915	GMPS	3q25	60.75	58.42	59.585	40.02	38.08	39.05	1.52586
O00425	IGF2BP3	7p15	29.89	36.98	33.435	16.67	12.43	14.55	2.29794
O94776	MTA2	11q12	85.77	81.77	83.77	42.38	43.09	42.735	1.96022
O43847	NRD1 (NRDC)	1p32	57.52	61.45	59.485	59.02	53.54	56.28	1.05695
P35249	RFC4	3q27	36.35	41.15	38.75	23.13	20.79	21.96	1.76457
Q8NBJ7	SUMF2	7p11	107.63	101.19	104.41	66.26	62.74	64.5	1.61876
Q9H9B4	SFXN1	5q35	35.29	37.33	36.31	24.76	22.48	23.62	1.53726
Q9Y3B7	MRPL11	11q13	46.79	42.61	44.7	26.95	29.78	28.365	1.57589
Q9UNM6	PSMD13	11p15	94.14	85.04	89.59	41.89	47.45	44.67	2.0056
P35658	NUP214	9q34	25.26	26.07	25.665	13.94	13.55	13.745	1.86722
P23921	RRM1	11p15	32.11	39.18	35.645	30.84	32.51	31.675	1.12534
Q02790	FKBP4	12p13	71.11	61.68	66.395	22.65	25.5	24.075	2.75784
Q9HCE1	MOV10	1p13	52.58	59.99	56.285	29.73	33.18	31.455	1.78938
Q15029	EFTUD2	17q21	71.98	62.03	67.005	40.21	47.54	43.875	1.52718
Q9HC35	EML4	2p21	49.07	61.24	55.155	14.52	10.07	12.295	4.48597
Q9NYU2	UGGT1	2q14	18.68	19.35	19.015	13.06	13.68	13.37	1.42221
P22234	PAICS	4q12	46.62	41.57	44.095	51.33	57.63	54.48	0.80938
O43592	XPOT	12q14	56.19	68.94	62.565	33.81	21.99	27.9	2.24247
Q16401	PSMD5	9q33	23.35	24.46	23.905	20.91	19.11	20.01	1.19465
Q9P0J0	NDUFA13	19p13	432.185	397.1	414.643	221.86	220.94	221.4	1.87282
Q86XP3	DDX42	17q23	58.74	61.87	60.305	30.25	28.44	29.345	2.05503
Q08945	SSRP1	11q12	209.7	199.63	204.665	69.42	72.06	70.74	2.8932
P17987	TCP1	6q25	133.24	118.36	125.8	61.39	60.12	60.755	2.07061
Q99873	PRMT1	19q13	210.93	191.16	201.045	57.65	61.94	59.795	3.36224
Q92616	GCN1L1 (GCN1)	12q24	59.77	61.07	60.42	13.59	13.77	13.68	4.41667
P46087	NOP2	12p13	53.01	52.85	52.93	9.5	9.93	9.715	5.44828
Q7L014	DDX46	5q31	36.69	37.5	37.095	19.93	19.71	19.82	1.87159
Q92499	DDX1	2p24	33.16	37.01	35.085	22.68	18.55	20.615	1.70192
P14868	DARS	2q21	26.96	29.03	27.995	18.63	18.76	18.695	1.49746
Q9NZI8	IGF2BP1	17q21	29.79	35.83	32.81	0.067	0.049	0.058	565.69
Q8TEX9	IPO4	14q12	75.03	70.87	72.95	12.68	16.32	14.5	5.03103
Q9UL46	PSME2	14q12	314.95	298.6	306.775	116.21	100.03	108.12	2.83736
P27708	CAD	2p23	29.4	30.7	30.05	14.39	13.33	13.86	2.16811
P41091	EIF2S3	Xp22	79.85	89.4	84.625	69.01	58.89	63.95	1.3233
O00429	DNM1L	12p11	20.61	23.27	21.94	16.14	13.61	14.875	1.47496
Q14997	PSME4	2p16	25.05	27.58	26.315	11.62	10.26	10.94	2.40539
Q9NSD9	FARSB	2q36	43.5	41.86	42.68	22.45	20.32	21.385	1.99579
Q6P2Q9	PRPF8	17p13	155.37	173.73	164.55	57.56	59.11	58.335	2.82078
P33991	MCM4	8q11	45.41	42.53	43.97	27.22	26.14	26.68	1.64805
Q7L576	CYFIP1	15q11	45.35	50.09	47.72	28.18	25.88	27.03	1.76545
Q12931	TRAP1	16p13	72.99	70.2	71.595	33.85	36.41	35.13	2.038
Q13347	EIF3I	1p35	291.31	257.46	274.385	155.95	175.65	165.8	1.65492
Q9Y5L0	TNPO3	7q32	44.16	47.87	46.015	33.93	28.93	31.43	1.46405
Q08378	GOLGA3	12q24	11.11	12.22	11.665	9.86	9.42	9.64	1.21006
Q13283	G3BP1	5q33	58.44	60.97	59.705	26.91	25.07	25.99	2.29723
O60732	MAGEC1	Xq27	37.41	39.65	38.53	0.034	0.062	0.048	802.708
Q8IZL8	PELP1	17p13	54.3	49.54	51.92	19.02	16.34	17.68	2.93665
Q96PK6	RBM14	11q13	19.98	16.79	18.385	10.47	11.79	11.13	1.65184
P33993	MCM7	7q22	214.34	191.41	202.875	54.56	60.56	57.56	3.52458
P22102	GART	21q22	60.81	66.91	63.86	23.35	20.28	21.815	2.92734
O15067	PFAS	17p13	14.31	13.68	13.995	8.62	8.07	8.345	1.67705
O14776	TCERG1	5q32	22.88	28.85	25.865	14.55	12.27	13.41	1.92878
P49736	MCM2	3q21	84.6	83.59	84.095	32.31	31.11	31.71	2.652
Q16795	NDUFA9	12p13	59.44	54.77	57.105	36.31	33.16	34.735	1.64402
O15042	U2SURP	3q23	22.68	25.81	24.245	12.54	10.22	11.38	2.13049
Q9Y230	RUVBL2	19q13	226.36	192.13	209.245	46.2	56.35	51.275	4.08084
P11388	TOP2A	17q21	124.58	134.65	129.615	47.36	44.15	45.755	2.83281
Q9BPX3	NCAPG	4p15	15.58	17.36	16.47	10.32	8.94	9.63	1.71028
O14744	PRMT5	14q11	109.87	105.53	107.7	24.06	23.35	23.705	4.54335
Q92922	SMARCC1	3p21	39.84	45.72	42.78	18.65	17.68	18.165	2.35508
P32455	GBP1	1p22	46.19	42.96	44.575	20.84	17.3	19.07	2.33744
P50213	IDH3A	15q25	14.41	14.16	14.285	13.44	12.03	12.735	1.12171
Q8WVM8	SCFD1	14q12	28.37	31.24	29.805	14.25	11.66	12.955	2.30066
Q9HB07	C12orf10	12q13	95.1	87.05	91.075	24.72	23.26	23.99	3.79637
Q9NZL4	HSPBP1	19q13	80.76	72.6	76.68	18	19.73	18.865	4.06467
P02452	COL1A1	17q21	885.84	878.42	882.13	40.74	77.58	59.16	14.9109
O75165	DNAJC13	3q22	10.66	14.33	12.495	12.74	9.59	11.165	1.11912
P46459	NSF	17q21	22.37	24.51	23.44	18.43	17.56	17.995	1.30258
P24928	POLR2A	17p13	95.62	95.43	95.525	31.9	38.25	35.075	2.72345
Q9GZZ1	NAA50	3q13	29.99	33.47	31.73	17.01	12.3	14.655	2.16513
O60841	EIF5B	2q11	41.64	42.01	41.825	29.99	30.48	30.235	1.38333
O95347	SMC2	9q31	16.01	17.81	16.91	18.13	17.05	17.59	0.961342
P28074	PSMB5	14q11	166.58	161.15	163.865	61.82	61.95	61.885	2.6479
Q15020	SART3	12q23	29.59	30.55	30.07	11.67	10.65	11.16	2.69444
Q86YZ3	HRNR	1q21	0.17	0.19	0.18	0	0.002	0.001	180
O60610	DIAPH1	5q31	49.95	55.38	52.665	24.21	22.78	23.495	2.24154
Q13200	PSMD2	3q27	159.25	141.23	150.24	90.86	106.71	98.785	1.52088
Q7Z406	MYH14	19q13	16.31	17.74	17.025	0.17	0.21	0.19	89.6053
Q9HAV4	XPO5	6p21	20.04	23.53	21.785	19.65	17.64	18.645	1.16841
P09960	LTA4H	12q23	52.25	55.96	54.105	25.89	26.4	26.145	2.06942
Q15459	SF3A1	22q12	61.58	59.64	60.61	26.01	26.15	26.08	2.324
Q14980	NUMA1	11q13	49.64	52.98	51.31	26.38	30.54	28.46	1.80288
Q9P2J5	LARS	5q32	55.43	62.48	58.955	17.21	13.86	15.535	3.79498
P33992	MCM5	22q12	78.47	74.41	76.44	32.09	37.47	34.78	2.19781
O43290	SART1	11q13	59.73	49.69	54.71	16.26	20.71	18.485	2.9597
Q9H307	PNN	14q21	51.86	59.64	55.75	34.28	27.89	31.085	1.79347
P26640	VARS	6p21	72.87	66.44	69.655	19.78	20.57	20.175	3.45254
Q9UBB4	ATXN10	22q13	38.04	36.22	37.13	26.79	24.17	25.48	1.45722
O94906	PRPF6	20q13	55.89	53.33	54.61	38.96	41.74	40.35	1.35341
P52209	PGD	1p36	127.23	113.77	120.5	61.85	65.99	63.92	1.88517
Q14566	MCM6	2q21	29.16	32.53	30.845	24.2	20.53	22.365	1.37916
Q16531	DDB1	11q12	99.51	98.73	99.12	53.14	55.56	54.35	1.82374
A5YKK6	CNOT1	16q21	32.15	34.8	33.475	22.06	17.56	19.81	1.6898
Q92888	ARHGEF1	19q13	42.42	40.39	41.405	20.74	24.33	22.535	1.83736
O15144	ARPC2	2q35	203.46	197.52	200.49	193.89	208.72	201.305	0.995951
Q5T4S7	UBR4	1p36	25.07	29.98	27.525	14.25	13.43	13.84	1.9888
Q9H4A4	RNPEP	1q32	76.19	73.63	74.91	52.24	55.98	54.11	1.3844
P27695	APEX1	14q11	286.49	259.15	272.82	93.08	94.82	93.95	2.90389
P30085	CMPK1	1p33	29.47	33.19	31.33	49.98	44	46.99	0.666738
P40939	HADHA	2p23	72.96	69.77	71.365	60.99	59.82	60.405	1.18144
P24539	ATP5F1	1p13	97.2	96.82	97.01	72.44	67.6	70.02	1.38546
Q15785	TOMM34	20q13	51.6	46.77	49.185	43.67	50.08	46.875	1.04928
P49411	TUFM	16p11	125.17	118.75	121.96	62.01	61.52	61.765	1.97458
Q15393	SF3B3	16q22	33.57	28.3	30.935	20.29	19.02	19.655	1.5739
P14866	HNRNPL	19q13	209.18	196.73	202.955	132.8	135.93	134.365	1.51048
P15924	DSP	6p24	19.75	25.91	22.83	0.03	0.03	0.03	761
Q00325	SLC25A3	12q23	351.96	294.56	323.26	196.48	204.58	200.53	1.61203
O43143	DHX15	4p15	49.15	55.94	52.545	36.47	32.54	34.505	1.52282
P24821	TNC	9q33	213.02	270.16	241.59	32.26	43.63	37.945	6.36685
Q92900	UPF1	19p13	35.19	36.46	35.825	16.58	17.25	16.915	2.11794
Q15008	PSMD6	3p14	56.75	56.13	56.44	36.94	31.68	34.31	1.645
Q6PKG0	LARP1	5q33	49.09	53.98	51.535	35.64	31.44	33.54	1.53652
P51991	HNRNPA3	2q31	71.65	79.85	75.75	52.73	42.96	47.845	1.58324
O75533	SF3B1	2q33	95.13	111.61	103.37	47.68	39.33	43.505	2.37605
P53618	COPB1	11p15	38.12	38.14	38.13	34.09	30.26	32.175	1.18508
P46063	RECQL	12p12	10.24	12.87	11.555	7.52	6.44	6.98	1.65544
Q9UBE0	SAE1	19q13	114.57	103.35	108.96	53.53	56.69	55.11	1.97714
P13010	XRCC5	2q35	176.75	183.66	180.205	114.12	105.97	110.045	1.63756
P25685	DNAJB1	19p13	70.04	61.82	65.93	52.17	60.63	56.4	1.16897
O75534	CSDE1	1p13	200.63	232.68	216.655	162.11	159.73	160.92	1.34635
Q99615	DNAJC7	17q21	79.57	81.64	80.605	31.42	27.91	29.665	2.71718
Q00839	HNRNPU	1q44	106.3	120.5	113.4	70.58	63.37	66.975	1.69317
P56192	MARS	12q13	94.75	110.31	102.53	47.14	35.78	41.46	2.47299
P05455	SSB	2q31	64.25	59.49	61.87	35.84	32.01	33.925	1.82373
P35606	COPB2	3q23	47.58	50.76	49.17	47.69	45.88	46.785	1.05098
O75947	ATP5H	17q25	203.09	198.3	200.695	164.85	134.33	149.59	1.34163
P50995	ANXA11	10q22	46.27	39.36	42.815	35.71	35.38	35.545	1.20453
P46777	RPL5	1p22	2805.3	2572	2688.65	754.08	758.83	756.455	3.55428
Q9P258	RCC2	1p36	106.89	98.22	102.555	56.82	62.99	59.905	1.71196
P48643	CCT5	5p15	88.34	88.99	88.665	92.27	88.01	90.14	0.983637
O43175	PHGDH	1p12	155.7	187.53	171.615	51.9	36.73	44.315	3.87262
P55884	EIF3B	7p22	111.64	99.17	105.405	85.64	107.27	96.455	1.09279
Q9UHB9	SRP68	17q25	54.01	49.97	51.99	28.4	30.64	29.52	1.76118
P00533	EGFR	7p11	19.87	22.6	21.235	14.24	12.02	13.13	1.61729
P25205	MCM3	6p12	86.61	79.42	83.015	32.55	29.63	31.09	2.67015
P08107	HSPA1A	6p21	12.07	10.2	11.135	0.45	0.47	0.46	24.2065
O00231	PSMD11	17q11	73.29	68.7	70.995	25.15	25.3	25.225	2.81447
P12081	HARS	5q31	77.75	73.19	75.47	28.24	28.8	28.52	2.64621
P38117	ETFB	19q13	43.61	34.13	38.87	28.88	28.81	28.845	1.34755
P34897	SHMT2	12q13	104.5	127.69	116.095	68.28	54.02	61.15	1.89853
P31939	ATIC	2q35	95.33	87.91	91.62	36.64	33.23	34.935	2.62258
P05198	EIF2S1	14q23	45.35	40.02	42.685	25.81	21.24	23.525	1.81445
P51532	SMARCA4	19p13	62.67	58.75	60.71	29.44	31.92	30.68	1.97881
P27694	RPA1	17p13	34.99	33.05	34.02	36.99	34.73	35.86	0.948689
P51659	HSD17B4	5q23	32.01	33.72	32.865	27.03	24.55	25.79	1.27433
P78347	GTF2I	7q11	29.49	30.36	29.925	21.76	17.86	19.81	1.5106
Q9Y262	EIF3L	22q13	228.02	225.46	226.74	82.85	81.55	82.2	2.75839
P47897	QARS	3p21	99.82	93.35	96.585	51	51.24	51.12	1.88938
P20930	FLG	1q21	1.52	1.79	1.655	0.01	0.01	0.01	165.5
O43242	PSMD3	17q21	122.1	106.32	114.21	72.65	82.41	77.53	1.47311
O75347	TBCA	5q14	96.58	86.46	91.52	111.24	105.65	108.445	0.84393
P05783	KRT18	12q13	541.24	430.33	485.785	152.07	269.83	210.95	2.30284
Q9UQE7	SMC3	10q25	15.77	17.81	16.79	21.19	17.22	19.205	0.874251
P48735	IDH2	15q26	42.06	34.88	38.47	101.1	109.79	105.445	0.364835
P17980	PSMC3	11p11	103.09	100	101.545	80.6	85.24	82.92	1.22461
P62195	PSMC5	17q23	229.26	196.46	212.86	60.15	62.67	61.41	3.46621
P12268	IMPDH2	3p21	231.09	192.71	211.9	51.41	49.82	50.615	4.18651
Q15126	PMVK	1q21	26.11	18.6	22.355	34.85	34.98	34.915	0.640269
Q8WWM7	ATXN2L	16p11	71.11	80.06	75.585	52.63	53.69	53.16	1.42184
O60506	SYNCRIP	6q14	34.86	37.14	36	20.4	20.08	20.24	1.77866
P09661	SNRPA1	15q26	44.37	47.02	45.695	30.95	31.9	31.425	1.4541
O43491	EPB41L2	6q23	32.39	37.1	34.745	24.6	28.31	26.455	1.31336
P12270	TPR	1q31	19.53	24.76	22.145	18.39	15.5	16.945	1.30688
P22061	PCMT1	6q25	42.77	39.04	40.905	36.83	32.18	34.505	1.18548
Q9Y2A7	NCKAP1	2q32	22.22	34.23	28.225	43.22	31.05	37.135	0.760065
P40227	CCT6A	7p11	199.83	225.98	212.905	88.06	66.17	77.115	2.76088
Q9P2B2	PTGFRN	1p13	50.85	45.91	48.38	43.68	38.44	41.06	1.17828
P49792	RANBP2	2q13	10.32	13.63	11.975	7.13	5.61	6.37	1.87991
P49748	ACADVL	17p13	139.13	129.65	134.39	88.03	107.96	97.995	1.3714
O43809	NUDT21	16q13	48.72	50.8	49.76	24.59	19.72	22.155	2.24599
P09622	DLD	7q31	25.35	30.48	27.915	26.22	21.43	23.825	1.17167
P28331	NDUFS1	2q33	19.79	22.16	20.975	24.62	18.76	21.69	0.967036
Q92896	GLG1	16q23	24.57	28	26.285	21.05	22.02	21.535	1.22057
P60228	EIF3E	8q23	150.65	179.69	165.17	52.97	50.99	51.98	3.17757
P62158	CALM1	14q32	60.55	58.1	59.325	81.68	83.69	82.685	0.717482
Q8N1F7	NUP93	16q13	38.33	32.02	35.175	30.08	28.92	29.5	1.19237
P16615	ATP2A2	12q24	29.87	33.27	31.57	35.81	31.67	33.74	0.935685
O43776	NARS	18q21	58.33	68.65	63.49	59.01	49.29	54.15	1.17248
Q9UQ80	PA2G4	12q13	157.37	133.83	145.6	58.77	60.35	59.56	2.44459
P31948	STIP1	11q13	171.85	141.03	156.44	71.4	88.25	79.825	1.95979
P61289	PSME3	17q21	66.98	64.37	65.675	45.23	43.88	44.555	1.47402
Q92598	HSPH1	13q12	26.4	22.37	24.385	23.59	19.9	21.745	1.12141
P51149	RAB7A	3q21	99.53	96.72	98.125	149.79	141.58	145.685	0.673542
P60900	PSMA6	14q13	226.29	199.97	213.13	92.75	87.19	89.97	2.3689
O00232	PSMD12	17q24	38.91	41.22	40.065	21.34	18.54	19.94	2.00928
Q9BXP5	SRRT	7q22	74.25	69.55	71.9	39.24	44.93	42.085	1.70845
Q06323	PSME1	14q12	121.34	109.97	115.655	76.69	70.54	73.615	1.57108
P16152	CBR1	21q22	40.71	37.01	38.86	102.13	128.18	115.155	0.337458
P61313	RPL15	3p24	655.73	552.38	604.055	213.48	231.55	222.515	2.71467
Q99439	CNN2	19p13	327.37	289.51	308.44	196.45	214.23	205.34	1.50209
Q14152	EIF3A	10q26	47.95	50.1	49.025	44.17	40.87	42.52	1.15299
Q9UKV3	ACIN1	14q11	76.15	79.1	77.625	38.87	40.34	39.605	1.95998
Q8NE71	ABCF1	6p21	84.41	79.09	81.75	39.25	42.7	40.975	1.99512
P42704	LRPPRC	2p21	25.94	30.27	28.105	19.13	15.45	17.29	1.62551
P20700	LMNB1	5q23	65.59	67.95	66.77	21.63	21.26	21.445	3.11355
Q99460	PSMD1	2q37	67.29	65.13	66.21	53.08	58.75	55.915	1.18412
Q14195	DPYSL3	5q32	296.62	341.2	318.91	79.68	84.53	82.105	3.88417
Q16643	DBN1	5q35	120.25	109.12	114.685	59.96	72.12	66.04	1.7366
Q12888	TP53BP1	15q15	19.94	25.02	22.48	10.19	8.22	9.205	2.44215
Q99714	HSD17B10	Xp11	99.35	90.02	94.685	117.25	115.68	116.465	0.812991
P41252	IARS	9q22	55.43	62.48	58.955	17.21	13.86	15.535	3.79498
Q1KMD3	HNRNPUL2	11q12	19.14	19.4	19.27	14.32	15.94	15.13	1.27363
P12956	XRCC6	22q13	288.79	266.71	277.75	146.1	159.64	152.87	1.8169
Q13620	CUL4B	Xq24	15.71	16.98	16.345	28.63	23.87	26.25	0.622667
Q15155	NOMO1	16p13	26.14	24.26	25.2	24.64	22.58	23.61	1.06734
Q03252	LMNB2	19p13	81.67	75.52	78.595	32.71	38.91	35.81	2.19478
Q9UQ35	SRRM2	16p13	91.35	96.92	94.135	56.11	53.26	54.685	1.7214
P07910	HNRNPC	14q11	377.9	350.46	364.18	129.8	114.99	122.395	2.97545
P62258	YWHAE	17p13	1061.24	964.43	1012.84	333.41	314.72	324.065	3.12541
P41250	GARS	7p14	203.46	255.93	229.695	91.56	80.63	86.095	2.66792
P09874	PARP1	1q42	83.87	88.72	86.295	76.41	71.97	74.19	1.16316
P39023	RPL3	22q13	1306.86	1195.41	1251.13	456.67	489.99	473.33	2.64326
P78371	CCT2	12q15	149.3	131.84	140.57	53.11	50.26	51.685	2.71974
P51858	HDGF	1q23	470.48	434.35	452.415	247.92	284.82	266.37	1.69845
P13804	ETFA	15q24	38.1	35.04	36.57	35.39	31.38	33.385	1.0954
Q9Y265	RUVBL1	3q21	56.63	54.75	55.69	20.73	20.28	20.505	2.71592
P23193	TCEA1	8q11	40.55	42.52	41.535	31.13	24.27	27.7	1.49946
Q16891	IMMT	2p11	50.05	54.2	52.125	33.38	32.48	32.93	1.5829
Q9UJ70	NAGK	2p13	20.23	14.81	17.52	37.25	37.05	37.15	0.471602
Q8NBJ5	GLT25D1 (COLGALT1 )	19p13	76.48	65.97	71.225	79.42	82.9	81.16	0.877587
P23246	SFPQ	1p34	175.33	198.23	186.78	71.64	61.32	66.48	2.80957
O75489	NDUFS3	11p11	98.75	80.02	89.385	54.79	51.99	53.39	1.67419
P43490	NAMPT	7q22	55.38	62.12	58.75	32.87	26.59	29.73	1.97612
P62280	RPS11	19q13	2808.32	2095.93	2452.12	794.83	888.92	841.875	2.91269
Q8N163	CCAR2 (KIAA1967)	8p21	41.29	38.66	39.975	28.07	28.91	28.49	1.40312
Q01082	SPTBN1	2p16	37.81	42.42	40.115	23.64	22.55	23.095	1.73696
P34932	HSPA4	5q31	66.54	71.38	68.96	37.52	30.89	34.205	2.01608
Q13263	TRIM28	19q13	344.97	294.75	319.86	82.19	91.97	87.08	3.67317
Q15233	NONO	Xq13	211.01	208.06	209.535	244.81	240.69	242.75	0.863172
P61106	RAB14	9q33	30.16	33.98	32.07	25.41	19.57	22.49	1.42597
Q99798	ACO2	22q13	40.53	37.09	38.81	42.83	36.97	39.9	0.972682
Q8IUD2	ERC1	12p13	14.29	16.32	15.305	8.06	7.77	7.915	1.93367
Q99832	CCT7	2p13	239.83	202.99	221.41	82.74	87.57	85.155	2.60008
Q02878	RPL6	12q24	1484.14	1424.03	1454.09	425.38	420.27	422.825	3.43898
Q13813	SPTAN1	9q34	55.92	60	57.96	48.76	49.7	49.23	1.17733
P55060	CSE1L	20q13	54.19	52.49	53.34	57.43	54.5	55.965	0.953096
P38606	ATP6V1A	3q13	14.52	19.1	16.81	19.21	11.88	15.545	1.08138
Q02218	OGDH	7p13	53.62	49.82	51.72	40.86	36.68	38.77	1.33402
P49327	FASN	17q25	57.17	56.06	56.615	60.61	59.87	60.24	0.939824
P63244	GNB2L1 (RACK1)	5q35	3496.25	2989.76	3243.01	613.7	753.76	683.73	4.74311
P17844	DDX5	17q23	194.12	239	216.56	123.56	99.22	111.39	1.94416
P07814	EPRS	1q41	29.1	45.79	37.445	39.01	34.4	36.705	1.02016
Q08211	DHX9	1q25	59.86	64.72	62.29	50.72	46.26	48.49	1.28459
Q14683	SMC1A	Xp11	18.07	20.66	19.365	25.63	22.83	24.23	0.799216
P78344	EIF4G2	11p15	228.3	274.47	251.385	232.43	198.3	215.365	1.16725
P78417	GSTO1	10q25	46.18	44.67	45.425	48.84	46.51	47.675	0.952805
Q14019	COTL1	16q24	115.23	95.59	105.41	39.22	54.41	46.815	2.25163
Q04637	EIF4G1	3q27	121.45	127.93	124.69	70.45	79.59	75.02	1.66209
O95373	IPO7	11p15	43.64	51.24	47.44	19.76	15.67	17.715	2.67796
P35998	PSMC2	7q22	74.07	74.94	74.505	49.74	44.8	47.27	1.57616
Q8NC51	SERBP1	1p31	113.63	117.72	115.675	63.89	61.7	62.795	1.84211
Q99623	PHB2	12p13	414.05	394.76	404.405	101.2	105.48	103.34	3.91334
P43243	MATR3	5q31	62.87	70.11	66.49	39.35	32.27	35.81	1.85674
P36578	RPL4	15q22	2073.47	1929.97	2001.72	390.75	429.8	410.275	4.87897
P28838	LAP3	4p15	32.69	35.18	33.935	24.59	19.98	22.285	1.52277
Q9Y3I0	C22orf28 (RTCB)	22q12	46.58	39.93	43.255	22.86	22.11	22.485	1.92373
O00151	PDLIM1	10q23	196.5	215.34	205.92	43.87	48.44	46.155	4.46149
Q7Z6Z7	HUWE1	Xp11	44.62	54.26	49.44	36.22	33.8	35.01	1.41217
Q9Y2Q3	GSTK1	7q34	98.43	87.81	93.12	108.39	105.89	107.14	0.869143
Q16666	IFI16	1q23	86.53	109.76	98.145	111.27	95.92	103.595	0.947391
P35222	CTNNB1	3p22	98.87	119.73	109.3	77.1	63	70.05	1.56031
P47756	CAPZB	1p36	225.76	195.06	210.41	143.93	173.56	158.745	1.32546
P09651	HNRNPA1	12q13	406.87	461.22	434.045	173.56	152.08	162.82	2.6658
P49588	AARS	16q22	58.99	69.6	64.295	59.31	46.02	52.665	1.22083
P46379	BAG6	6p21	118.61	103.28	110.945	63.23	69.47	66.35	1.67212
Q96P70	IPO9	1q32	23.42	27.07	25.245	24.59	22.84	23.715	1.06452
P49419	ALDH7A1	5q23	22.03	20.16	21.095	22.37	18.43	20.4	1.03407
P53621	COPA	1q23	59.96	68.51	64.235	57.68	56.98	57.33	1.12044
Q86UP2	KTN1	14q22	45.45	45.31	45.38	59.21	59.08	59.145	0.767267
Q14697	GANAB	11q12	197.86	202.97	200.415	156.99	168.76	162.875	1.23048
O14974	PPP1R12A	12q21	28.22	26.73	27.475	21.08	18.99	20.035	1.37135
O43765	SGTA	19p13	95.37	84.6	89.985	39.3	45.42	42.36	2.12429
Q04760	GLO1	6p21	85.76	81.45	83.605	218.95	193.2	206.075	0.405702
Q9Y678	COPG1 (COPG)	3q21	75.64	69.5	72.57	56.71	60.7	58.705	1.23618
Q96AE4	FUBP1	1p31	64.22	70.15	67.185	27.64	23.3	25.47	2.63781
Q00341	HDLBP	2q37	107.42	109.64	108.53	99.19	101.48	100.335	1.08168
P11586	MTHFD1	14q23	73.09	69.05	71.07	50.1	51.36	50.73	1.40095
P07900	HSP90AA1	14q32	428.53	414.76	421.645	171.52	162.53	167.025	2.52444
P50395	GDI2	10p15	94.13	96.38	95.255	92.15	87.02	89.585	1.06329
P23396	RPS3	11q13	1148.61	1004.29	1076.45	206.63	224.18	215.405	4.99733
P38159	RBMX	Xq26	164.92	167.39	166.155	106.05	85.31	95.68	1.73657
P06744	GPI	19q13	97.87	73.44	85.655	131.26	167.56	149.41	0.573288
Q15582	TGFBI	5q31	3009.76	3261.32	3135.54	1015.75	1483.29	1249.52	2.5094
Q86VP6	CAND1	12q14	25.59	28.69	27.14	19.17	16.53	17.85	1.52045
Q14204	DYNC1H1	14q32	39.26	44.56	41.91	34.8	31.84	33.32	1.2578
Q9Y266	NUDC	1p36	169.65	144.1	156.875	95.48	97.36	96.42	1.627
P78527	PRKDC	8q11	29.36	46.32	37.84	31.14	25.36	28.25	1.33947
P23526	AHCY	20q11	86.03	80.23	83.13	84.75	86.77	85.76	0.969333
P02786	TFRC	3q29	29.1	35.83	32.465	28.81	22.21	25.51	1.27264
P55786	NPEPPS	17q21	20.27	23.04	21.655	33.66	31.1	32.38	0.668777
P52292	KPNA2	17q24	353.01	308.82	330.915	109.74	118.2	113.97	2.90353
Q96C19	EFHD2	1p36	36.58	30.77	33.675	29.8	35.7	32.75	1.02824
P08133	ANXA6	5q33	111.64	103.48	107.56	95.08	117.92	106.5	1.00995
P12004	PCNA	20p12	98.72	86.4	92.56	112.17	100	106.085	0.872508
Q12906	ILF3	19p13	95.67	97.85	96.76	55.15	54.07	54.61	1.77184
P15311	EZR	6q25	85.3	75.9	80.6	54.36	63.71	59.035	1.36529
Q00610	CLTC	17q23	53.62	53.1	53.36	69.31	54.25	61.78	0.86371
P07195	LDHB	12p12	285.29	267.5	276.395	167.28	142.45	154.865	1.78475
P04083	ANXA1	9q21	158.76	170.4	164.58	118.87	118.73	118.8	1.38535
P52272	HNRNPM	19p13	114.94	99.71	107.325	55.85	62.34	59.095	1.81614
Q13045	FLII	17p11	40.22	39.94	40.08	41.8	47.18	44.49	0.900877
P62241	RPS8	1p34	2061.37	1978.83	2020.1	831.55	845.28	838.415	2.40943
Q9Y696	CLIC4	1p36	74.09	89.14	81.615	132.78	116.24	124.51	0.65549
O00410	IPO5	13q32	33.18	34.8	33.99	34.56	30.47	32.515	1.04536
P53396	ACLY	17q21	76.91	74.27	75.59	70.32	74.71	72.515	1.04241
Q8WUM4	PDCD6IP	3p22	21.2	24.34	22.77	24.82	23.14	23.98	0.949541
P50990	CCT8	21q21	95.67	101.58	98.625	90.23	82.76	86.495	1.14024
P25786	PSMA1	11p15	97.46	95.6	96.53	79.31	72.37	75.84	1.27281
O15460	P4HA2	5q31	30.29	32.55	31.42	59.14	67.83	63.485	0.49492
P08238	HSP90AB1	6p21	801.87	759.04	780.455	333.59	390.69	362.14	2.15512
P00492	HPRT1	Xq26	25	27.75	26.375	35.8	33.63	34.715	0.759758
P61160	ACTR2	2p14	61.35	70.7	66.025	75.67	62.03	68.85	0.958969
Q9Y2W1	THRAP3	1p34	58.5	59.65	59.075	52.94	47.34	50.14	1.1782
P49321	NASP	1p34	68.31	72.12	70.215	52.2	47.9	50.05	1.4029
P30041	PRDX6	1q25	202.6	178.12	190.36	158.06	153.67	155.865	1.22131
P38646	HSPA9	5q31	99.56	112.44	106	56.86	45.66	51.26	2.06789
Q13435	SF3B2	11q13	175.62	150.97	163.295	73.9	79.17	76.535	2.1336
Q92945	KHSRP	19p13	120.89	113.42	117.155	71.87	74.78	73.325	1.59775
P07737	PFN1	17p13	1331.21	1094.6	1212.9	981.23	1263.53	1122.38	1.08065
Q9UHD8	SEPT9	17q25	1.69	2.8	2.245	4.44	3.17	3.805	0.590013
P23588	EIF4B	12q13	191.51	227.31	209.41	47.58	43.69	45.635	4.5888
Q07955	SRSF1	17q22	46.83	53.41	50.12	35.41	30.06	32.735	1.53108
